# Supplementary material for: THOR’s Hammer: the Antibiotic Koreenceine Drives Gene Expression in a Model Microbial Community
Source: mBio. 2022 Apr 18;13(3):e02486-21. doi: 10.1128/mbio.02486-21 (PMC9239112; doi:10.1128/mbio.02486-21)
Supplement: DATA SET S3 [file mbio.02486-21-s0010.xlsx]

## Sheet: F_CategoryII_HO_B
ncbi.geneID	prokka.Function	log2 FC FvsBF	log2 FC BFvsBFP	log2 FC FvsFP	log2 FC FPvsBFP	log2 FC FvsBFP	Category II regulation by B			Total DEG F vs FP	Category II by B	Percent Category II
FJOH_RS14370	Penicillin-binding protein 4*	NA	-1.17238	-4.74466	3.27919	-1.38538	Y		Upregulated	478	242	50.6276
FJOH_RS05925	Ribonuclease 3	NA	-1.76522	-3.85131	2.34507	-1.49801	Y		Downregulated	295	108	36.6102
FJOH_RS07230	hypothetical protein	NA	NA	-3.45368	2.44727	-0.95637	Y		Total	773	350	45.2781
FJOH_RS23695	Methylglyoxal synthase	NA	-1.32062	-3.44143	1.81174	-1.59759	Y
FJOH_RS15125	hypothetical protein	NA	NA	-3.42569	1.84567	-1.55785	Y
FJOH_RS10700	hypothetical protein	NA	-1.3423	-3.06407	1.83042	-1.20713	Y
FJOH_RS03645	hypothetical protein	NA	-1.70704	-2.8193	1.47299	-1.33721	Y
FJOH_RS00040	Low molecular weight protein-tyrosine-phosphatase YfkJ	NA	-1.27493	-2.76211	1.04168	-1.71803	Y
FJOH_RS15610	hypothetical protein	NA	-1.59926	-2.72209	1.58214	-1.12854	Y
FJOH_RS05120	hypothetical protein	NA	-1.67962	-2.65467	1.29004	-1.36441	Y
FJOH_RS07370	hypothetical protein	NA	-0.988749	-2.64381	1.31074	-1.32982	Y
FJOH_RS23730	hypothetical protein	NA	-1.29421	-2.51882	1.36847	-1.14638	Y
FJOH_RS08980	HTH-type transcriptional activator Btr	NA	-1.04478	-2.48298	1.34314	-1.13824	Y
FJOH_RS05415	hypothetical protein	NA	-1.32357	-2.467	0.823178	-1.64254	Y
FJOH_RS03855	Ferric enterobactin receptor	NA	-1.64798	-2.46106	0.951016	-1.51003	Y
FJOH_RS16625	hypothetical protein	NA	-1.85891	-2.42505	0.89844	-1.52641	Y
FJOH_RS08475	Menaquinone reductase, multiheme cytochrome c subunit	NA	-1.22806	-2.38299	1.00236	-1.38057	Y
FJOH_RS24320	hypothetical protein	NA	-0.700055	-2.34792	1.2592	-1.08762	Y
FJOH_RS00530	hypothetical protein	NA	-1.58792	-2.31055	0.701405	-1.60901	Y
FJOH_RS00885	hypothetical protein	NA	NA	-2.30905	1.55063	NA	Y
FJOH_RS24900	HTH-type transcriptional regulatory protein GabR	NA	-0.754735	-2.29565	1.2098	-1.08141	Y
FJOH_RS16100	Fatty acid oxidation complex subunit alpha	NA	NA	-2.27588	2.46783	NA	Y
FJOH_RS08575	hypothetical protein	NA	-1.34314	-2.20761	0.533655	-1.67389	Y
FJOH_RS07390	Dipeptide and tripeptide permease A	NA	-1.49292	-2.17431	1.015	-1.15894	Y
FJOH_RS05125	hypothetical protein	NA	-0.881236	-2.15709	1.90935	NA	Y
FJOH_RS08495	hypothetical protein	NA	-0.63776	-2.1401	1.34014	-0.799641	Y
FJOH_RS01515	Alkyl hydroperoxide reductase AhpD	NA	-0.62742	-2.11243	1.24237	-0.86764	Y
FJOH_RS05455	ADP-heptose--LPS heptosyltransferase 2	NA	-1.39829	-2.10909	0.921926	-1.18663	Y
FJOH_RS01665	O-antigen biosynthesis glycosyltransferase WbnK	NA	NA	-2.09713	1.24634	-0.847072	Y
FJOH_RS01165	GDP-mannose-dependent alpha-(1-6)-phosphatidylinositol monomannoside mannosyltransferase	NA	-1.0682	-2.08572	0.889547	-1.19508	Y
FJOH_RS08490	hypothetical protein	NA	-0.65488	-2.07433	1.09287	-0.981307	Y
FJOH_RS13375	Low-affinity inorganic phosphate transporter 1	NA	-0.957177	-2.05677	1.03348	-1.02305	Y
FJOH_RS08485	hypothetical protein	NA	-0.58937	-2.04318	1.12297	-0.920173	Y
FJOH_RS14565	hypothetical protein	NA	-0.6868	-1.98952	0.816926	-1.17188	Y
FJOH_RS02355	hypothetical protein	NA	-0.716575	-1.90217	0.803202	-1.09834	Y
FJOH_RS24685	Low affinity potassium transport system protein kup	NA	-1.45432	-1.87158	0.619404	-1.25207	Y
FJOH_RS07600	Fructose-bisphosphate aldolase class 2	NA	-1.11333	-1.83884	0.63407	-1.20474	Y
FJOH_RS13475	Phosphatidate cytidylyltransferase	NA	-0.926148	-1.77283	0.74354	-1.02878	Y
FJOH_RS01300	Bifunctional protein FolD protein	NA	-0.798801	-1.7659	1.01866	-0.746518	Y
FJOH_RS04620	Bacillolysin	NA	-1.07565	-1.76532	1.23	NA	Y
FJOH_RS10750	hypothetical protein	NA	-0.940057	-1.75464	0.873131	-0.880609	Y
FJOH_RS06465	NADH-quinone oxidoreductase subunit 4	NA	-0.755724	-1.73679	0.981424	-0.755292	Y
FJOH_RS00475	hypothetical protein	NA	-0.839042	-1.73129	1.0351	-0.692401	Y
FJOH_RS06425	NADH-quinone oxidoreductase subunit L	NA	-0.745546	-1.71441	0.995371	-0.718978	Y
FJOH_RS05225	Ubiquinone biosynthesis O-methyltransferase	NA	-0.750478	-1.7026	0.834401	-0.867568	Y
FJOH_RS15070	UDP-3-O-acylglucosamine N-acyltransferase	NA	-0.634604	-1.69968	0.72731	-0.972195	Y
FJOH_RS06420	NADH-quinone oxidoreductase subunit M	NA	-0.493116	-1.69064	0.959355	-0.731208	Y
FJOH_RS01510	Sec-independent protein translocase protein TatCy	NA	-1.376	-1.68176	0.66829	-1.01305	Y
FJOH_RS00565	Carbamoyl-phosphate synthase large chain	NA	-0.91781	-1.64382	0.429895	-1.2139	Y
FJOH_RS14550	hypothetical protein	NA	-0.793152	-1.64167	0.561933	-1.07935	Y
FJOH_RS24400	Phosphoribosylformylglycinamidine synthase	NA	-1.12263	-1.62001	0.360602	-1.25939	Y
FJOH_RS12605	hypothetical protein	NA	-0.689877	-1.60628	0.909863	-0.695319	Y
FJOH_RS09620	hypothetical protein	NA	NA	-1.60425	1.06848	-0.535749	Y
FJOH_RS23595	Cyclopentanol dehydrogenase	NA	NA	-1.5909	0.789215	-0.80093	Y
FJOH_RS05765	hypothetical protein	NA	-0.900852	-1.58968	0.941242	-0.64818	Y
FJOH_RS08075	Hercynine oxygenase	NA	-0.489352	-1.57385	0.826851	-0.746984	Y
FJOH_RS25350	Heme A synthase	NA	-1.09855	-1.57045	0.540401	-1.0298	Y
FJOH_RS15065	UDP-3-O-acyl-N-acetylglucosamine deacetylase	NA	-0.518043	-1.545	0.787743	-0.757202	Y
FJOH_RS06470	NADH-quinone oxidoreductase subunit C	NA	-0.726738	-1.54341	0.809338	-0.7339	Y
FJOH_RS14560	Phosphoenolpyruvate carboxylase	NA	NA	-1.53905	0.902978	-0.635969	Y
FJOH_RS19420	hypothetical protein	NA	-0.965154	-1.53234	1.15427	NA	Y
FJOH_RS04370	hypothetical protein	NA	NA	-1.49758	0.75256	-0.744352	Y
FJOH_RS01620	UDP-N-acetylglucosamine 2-epimerase	NA	-0.796416	-1.45974	0.691479	-0.767612	Y
FJOH_RS21230	Fosmidomycin resistance protein	NA	NA	-1.45729	0.955217	-0.500255	Y
FJOH_RS06415	NADH-quinone oxidoreductase subunit N	NA	-0.632982	-1.45028	0.728643	-0.72158	Y
FJOH_RS20370	Phytochrome-like protein cph1	NA	-1.00325	-1.44805	0.707689	-0.740089	Y
FJOH_RS18905	hypothetical protein	NA	NA	-1.44274	1.37059	NA	Y
FJOH_RS26030	hypothetical protein	NA	-0.796351	-1.43731	0.555067	-0.882198	Y
FJOH_RS17935	Coenzyme A biosynthesis bifunctional protein CoaBC	NA	-0.867053	-1.43533	0.617065	-0.818053	Y
FJOH_RS00720	Ferrous-iron efflux pump FieF	NA	-0.523065	-1.42283	0.959713	-0.461951	Y
FJOH_RS18100	hypothetical protein	NA	-0.648355	-1.42096	0.579135	-0.841657	Y
FJOH_RS11655	dTDP-3-amino-3,6-dideoxy-alpha-D-galactopyranose transaminase	NA	NA	-1.40517	0.595795	-0.80861	Y
FJOH_RS06445	NADH-quinone oxidoreductase subunit H	NA	-0.751688	-1.40365	0.766869	-0.636713	Y
FJOH_RS06435	NADH-quinone oxidoreductase subunit J	NA	-0.662081	-1.39787	0.655228	-0.742501	Y
FJOH_RS05135	hypothetical protein	NA	NA	-1.37601	0.932931	-0.442967	Y
FJOH_RS07610	23S rRNA (uridine(2479)-2'-O)-methyltransferase	NA	NA	-1.37337	0.718471	-0.653591	Y
FJOH_RS16675	hypothetical protein	NA	NA	-1.35306	0.9371	NA	Y
FJOH_RS14585	Biosynthetic arginine decarboxylase	NA	-0.628609	-1.3517	0.582388	-0.769272	Y
FJOH_RS17645	hypothetical protein	NA	NA	-1.32395	1.11548	NA	Y
FJOH_RS23630	C4-dicarboxylate transport protein	NA	-0.466314	-1.31176	0.725817	-0.585768	Y
FJOH_RS05770	Tyrosine 2,3-aminomutase	NA	-0.385676	-1.31156	0.647302	-0.664185	Y
FJOH_RS03695	Isoleucine--tRNA ligase	NA	-0.41837	-1.30559	0.684819	-0.62074	Y
FJOH_RS06430	NADH-quinone oxidoreductase subunit 11	NA	-0.756991	-1.27519	0.664774	-0.609907	Y
FJOH_RS15245	Efflux pump membrane transporter BepE	NA	NA	-1.27009	1.12358	NA	Y
FJOH_RS02115	hypothetical protein	NA	-0.873851	-1.24319	0.881249	NA	Y
FJOH_RS08765	Ditrans,polycis-undecaprenyl-diphosphate synthase ((2E,6E)-farnesyl-diphosphate specific)	NA	NA	-1.23943	0.614228	-0.625044	Y
FJOH_RS14595	3-dehydroquinate synthase	NA	-0.737939	-1.23072	0.728312	-0.502088	Y
FJOH_RS11625	hypothetical protein	NA	NA	-1.203	0.909682	NA	Y
FJOH_RS00020	D-ribitol-5-phosphate phosphatase	NA	NA	-1.17494	0.943081	NA	Y
FJOH_RS17925	DNA repair protein RecN	NA	NA	-1.1684	0.743973	-0.424228	Y
FJOH_RS23575	L-fucose-proton symporter	NA	-0.628016	-1.16614	0.484528	-0.68159	Y
FJOH_RS00235	Sensor histidine kinase LiaS	NA	-0.698468	-1.15728	0.836547	NA	Y
FJOH_RS08565	NADP-dependent malic enzyme	NA	-0.539451	-1.15476	0.517964	-0.636777	Y
FJOH_RS03660	2-amino-3-ketobutyrate coenzyme A ligase	NA	-0.730351	-1.14474	0.537314	-0.607372	Y
FJOH_RS00830	hypothetical protein	NA	NA	-1.14395	1.03028	NA	Y
FJOH_RS06450	NADH-quinone oxidoreductase chain 3	NA	-0.498601	-1.14062	0.679777	-0.460808	Y
FJOH_RS17790	Protein LacX, plasmid	NA	NA	-1.11023	0.869045	NA	Y
FJOH_RS13050	putative glycosyltransferase	NA	NA	-1.10163	0.704084	NA	Y
FJOH_RS02190	hypothetical protein	NA	-0.4454	-1.10072	0.683526	-0.417033	Y
FJOH_RS15600	Cysteine desulfurase IscS	NA	NA	-1.0822	0.701816	NA	Y
FJOH_RS12315	putative peptidyl-prolyl cis-trans isomerase	NA	NA	-1.07028	0.523234	-0.546965	Y
FJOH_RS04545	Aminopeptidase YwaD	NA	NA	-1.06919	0.759895	NA	Y
FJOH_RS07025	HTH-type transcriptional regulator NimR	NA	NA	-1.06382	0.622838	-0.440549	Y
FJOH_RS15250	Outer membrane protein TolC	NA	NA	-1.04593	0.614147	-0.43155	Y
FJOH_RS06440	NADH-quinone oxidoreductase subunit 9	NA	-0.720501	-1.044	0.482176	-0.561734	Y
FJOH_RS11115	putative amino acid permease YhdG	NA	-0.537247	-1.03361	0.401281	-0.632276	Y
FJOH_RS05115	hypothetical protein	NA	-0.647205	-1.02601	0.694741	NA	Y
FJOH_RS15050	UDP-3-O-acylglucosamine N-acyltransferase	NA	-0.57204	-1.02192	0.594843	-0.426968	Y
FJOH_RS06355	3-hydroxyanthranilate 3,4-dioxygenase	NA	NA	1.01103	-0.888912	NA	Y
FJOH_RS26550	Response regulator rcp1	NA	NA	1.01521	-0.819394	NA	Y
FJOH_RS26015	Oxidoreductase UcpA	NA	NA	1.01859	-0.470533	0.548016	Y
FJOH_RS00870	hypothetical protein	NA	NA	1.03078	-0.720322	NA	Y
FJOH_RS20390	hypothetical protein	NA	NA	1.04328	-1.17777	NA	Y
FJOH_RS24990	Poly-beta-1,6-N-acetyl-D-glucosamine synthase	NA	NA	1.04652	-0.775252	NA	Y
FJOH_RS01935	Citrate synthase 1	NA	0.626396	1.05205	-0.312304	0.739743	Y
FJOH_RS02410	Trans-aconitate 2-methyltransferase	NA	NA	1.05412	-0.997723	NA	Y
FJOH_RS22435	hypothetical protein	NA	NA	1.05714	-0.707282	NA	Y
FJOH_RS25545	hypothetical protein	NA	NA	1.05888	-0.56058	0.498215	Y
FJOH_RS22120	HTH-type transcriptional activator RhaS	NA	0.615438	1.06238	-0.906339	NA	Y
FJOH_RS24670	hypothetical protein	NA	NA	1.06252	-0.661457	NA	Y
FJOH_RS11415	hypothetical protein	NA	NA	1.06348	-1.3688	NA	Y
FJOH_RS00865	Methionine aminopeptidase 2	NA	NA	1.0664	-0.587167	0.479082	Y
FJOH_RS10140	Chaperone SurA	NA	1.16896	1.07929	0.382342	1.46168	Y
FJOH_RS22990	Fumarate and nitrate reduction regulatory protein	NA	NA	1.08532	-0.582788	0.502419	Y
FJOH_RS06005	hypothetical protein	NA	0.497472	1.09342	-0.93459	NA	Y
FJOH_RS06245	hypothetical protein	NA	NA	1.10448	-1.09151	NA	Y
FJOH_RS03970	General stress protein 18	NA	-0.638546	1.10879	-1.89232	-0.78396	Y
FJOH_RS02980	hypothetical protein	NA	NA	1.11385	-1.48269	NA	Y
FJOH_RS10220	Exodeoxyribonuclease III	NA	0.88653	1.11512	-0.593261	0.521546	Y
FJOH_RS09560	hypothetical protein	NA	0.726033	1.14044	-0.610329	0.529677	Y
FJOH_RS01045	hypothetical protein	NA	0.554375	1.14273	-0.567157	0.575528	Y
FJOH_RS23850	Aldo-keto reductase YhdN	NA	NA	1.14933	-0.846857	NA	Y
FJOH_RS23985	hypothetical protein	NA	NA	1.15768	-0.66443	NA	Y
FJOH_RS14485	Inorganic triphosphatase	NA	NA	1.16155	-0.816549	NA	Y
FJOH_RS11080	Anhydro-N-acetylmuramic acid kinase	NA	0.627424	1.18227	-0.740645	0.441291	Y
FJOH_RS23135	hypothetical protein	NA	0.541004	1.18984	-0.899653	NA	Y
FJOH_RS21050	hypothetical protein	NA	NA	1.19054	-1.5956	NA	Y
FJOH_RS17105	Spermidine/spermine N(1)-acetyltransferase	NA	NA	1.20168	-1.10962	NA	Y
FJOH_RS03975	Alcohol dehydrogenase YqhD	NA	-0.706454	1.20353	-1.5552	NA	Y
FJOH_RS12440	putative Nudix hydrolase NudL	NA	0.768127	1.20693	-0.969368	NA	Y
FJOH_RS04865	hypothetical protein	NA	NA	1.20953	-0.842344	NA	Y
FJOH_RS20510	putative HTH-type transcriptional regulator	NA	1.28441	1.22328	-0.644483	0.578468	Y
FJOH_RS25845	hypothetical protein	NA	0.876368	1.22807	-0.721976	NA	Y
FJOH_RS01430	Putative peroxiredoxin bcp	NA	0.700868	1.22839	-0.568342	0.659868	Y
FJOH_RS07765	Bifunctional aspartokinase/homoserine dehydrogenase 1	NA	2.4371	1.22963	0.855621	2.08557	Y
FJOH_RS12915	hypothetical protein	NA	NA	1.24197	-0.972291	NA	Y
FJOH_RS20480	NAD(P)H azoreductase	NA	NA	1.25252	-1.68532	NA	Y
FJOH_RS23990	Molybdopterin molybdenumtransferase	NA	NA	1.25373	-0.769652	0.483884	Y
FJOH_RS05630	hypothetical protein	NA	0.957964	1.2598	-0.849975	NA	Y
FJOH_RS03830	Tryptophan 2,3-dioxygenase	NA	0.905816	1.26095	-0.439987	0.82095	Y
FJOH_RS09980	hypothetical protein	NA	0.524852	1.26648	-1.07826	NA	Y
FJOH_RS07915	hypothetical protein	NA	0.799135	1.26885	-0.537671	0.73109	Y
FJOH_RS13810	hypothetical protein	NA	NA	1.28946	-1.18397	NA	Y
FJOH_RS24335	Aldehyde dehydrogenase	NA	0.740256	1.29523	-0.644323	0.650761	Y
FJOH_RS11355	hypothetical protein	NA	0.735591	1.29707	-0.759609	0.537029	Y
FJOH_RS18430	hypothetical protein	NA	NA	1.30454	-1.12755	NA	Y
FJOH_RS01435	6-carboxy-5,6,7,8-tetrahydropterin synthase	NA	0.954602	1.31249	-0.618096	0.694264	Y
FJOH_RS08170	Multidrug transporter EmrE	NA	NA	1.31449	-0.942749	NA	Y
FJOH_RS20690	3-oxoacyl-[acyl-carrier-protein] reductase FabG	NA	NA	1.32164	-1.95687	NA	Y
FJOH_RS00400	putative acyl-CoA thioester hydrolase	NA	NA	1.33174	-1.03484	NA	Y
FJOH_RS13390	hypothetical protein	NA	NA	1.34347	-0.937086	NA	Y
FJOH_RS02430	HTH-type transcriptional regulator HmrR	NA	NA	1.36879	-1.74244	NA	Y
FJOH_RS21925	Succinate semialdehyde dehydrogenase [NAD(P)+] Sad	NA	1.27995	1.41458	-0.538326	0.876238	Y
FJOH_RS25110	Putative 5'(3')-deoxyribonucleotidase	NA	NA	1.41878	-1.14033	NA	Y
FJOH_RS04800	hypothetical protein	NA	1.16701	1.42174	-0.589001	0.832681	Y
FJOH_RS26410	#N/A	NA	0.505597	1.42385	-0.803711	0.620128	Y
FJOH_RS18400	hypothetical protein	NA	NA	1.43408	-1.44731	NA	Y
FJOH_RS25255	hypothetical protein	NA	NA	1.43849	-0.926559	0.511895	Y
FJOH_RS04675	hypothetical protein	NA	0.991954	1.46748	-0.667715	0.799598	Y
FJOH_RS18845	hypothetical protein	NA	0.973133	1.4762	-0.73665	0.739397	Y
FJOH_RS06095	hypothetical protein	NA	NA	1.49451	-1.07522	NA	Y
FJOH_RS17710	Chaperone protein ClpB 1	NA	1.23413	1.50042	-0.649229	0.851182	Y
FJOH_RS06410	hypothetical protein	NA	0.917727	1.51546	-0.854772	0.660636	Y
FJOH_RS01220	Lipoyl synthase	NA	0.611052	1.53258	-0.75092	0.781648	Y
FJOH_RS25635	hypothetical protein	NA	NA	1.54147	-0.933881	0.606728	Y
FJOH_RS07720	hypothetical protein	NA	0.874743	1.54606	-0.783989	0.761416	Y
FJOH_RS09135	hypothetical protein	NA	1.13043	1.56305	-0.91576	NA	Y
FJOH_RS25450	Diacetyl reductase [(S)-acetoin forming]	NA	NA	1.56455	-1.29137	NA	Y
FJOH_RS17760	Gamma-glutamyl phosphate reductase	NA	3.08108	1.56456	1.74925	3.31447	Y
FJOH_RS23930	Transcriptional activator protein Anr	NA	NA	1.56724	-2.04648	NA	Y
FJOH_RS08175	hypothetical protein	NA	2.47068	1.5776	0.470746	2.04891	Y
FJOH_RS05345	hypothetical protein	NA	1.06345	1.58001	-0.714273	0.865666	Y
FJOH_RS05205	hypothetical protein	NA	1.1898	1.588	-1.17301	NA	Y
FJOH_RS13860	hypothetical protein	NA	NA	1.60279	-1.23845	NA	Y
FJOH_RS22170	hypothetical protein	NA	NA	1.60931	-1.1046	NA	Y
FJOH_RS20875	hypothetical protein	NA	0.901256	1.62944	-1.06545	NA	Y
FJOH_RS25215	hypothetical protein	NA	NA	1.63862	-1.11698	0.521342	Y
FJOH_RS13685	#N/A	NA	NA	1.65508	-1.50577	NA	Y
FJOH_RS10000	hypothetical protein	NA	NA	1.67553	-1.56255	NA	Y
FJOH_RS01245	hypothetical protein	NA	NA	1.68654	-1.18825	NA	Y
FJOH_RS20470	hypothetical protein	NA	NA	1.68717	-1.14162	NA	Y
FJOH_RS02385	hypothetical protein	NA	NA	1.68729	-1.01722	0.669579	Y
FJOH_RS08690	Fe/S biogenesis protein NfuA	NA	0.863479	1.69671	-0.632713	1.06399	Y
FJOH_RS18145	ATP-dependent Clp protease adapter protein ClpS	NA	1.26541	1.70041	-0.765717	0.934551	Y
FJOH_RS09965	hypothetical protein	NA	1.03184	1.70431	-0.801859	0.902008	Y
FJOH_RS24585	Superoxide dismutase [Cu-Zn]	NA	1.36594	1.70483	-0.543503	1.16132	Y
FJOH_RS03120	hypothetical protein	NA	NA	1.70999	-1.78428	NA	Y
FJOH_RS25685	hypothetical protein	NA	1.1207	1.72512	-0.608536	1.11653	Y
FJOH_RS18120	Thiol-disulfide oxidoreductase ResA	NA	0.993928	1.73418	-0.693927	1.04023	Y
FJOH_RS18745	hypothetical protein	NA	1.30845	1.738	-1.33109	NA	Y
FJOH_RS17755	Glutamate 5-kinase	NA	3.65136	1.74222	1.50145	3.24481	Y
FJOH_RS09005	HTH-type transcriptional regulator RamB	NA	2.61157	1.77823	0.645896	2.42438	Y
FJOH_RS02140	hypothetical protein	NA	1.46273	1.7969	-0.603375	1.19349	Y
FJOH_RS01240	Toxin RelK	NA	NA	1.82207	-1.32024	NA	Y
FJOH_RS04315	Aspartate 1-decarboxylase	NA	1.49723	1.84511	-0.848706	0.99634	Y
FJOH_RS21940	#N/A	NA	NA	1.86771	-1.13573	NA	Y
FJOH_RS24660	ECF RNA polymerase sigma-E factor	NA	NA	1.87182	-1.25067	0.620465	Y
FJOH_RS17475	HTH-type transcriptional regulator ChbR	NA	1.30392	1.89239	-0.880549	1.01173	Y
FJOH_RS11185	putative ABC transporter ATP-binding protein YbiT	NA	1.18936	1.90585	-0.755528	1.1502	Y
FJOH_RS16620	hypothetical protein	NA	0.999	1.95556	-0.720495	1.23504	Y
FJOH_RS17770	N-acetyl-gamma-glutamyl-phosphate reductase	NA	3.55285	1.95746	1.37564	3.33345	Y
FJOH_RS02885	hypothetical protein	NA	NA	1.95757	-1.22658	0.730806	Y
FJOH_RS08995	Quercetin 2,3-dioxygenase	NA	1.04684	1.96448	-1.43611	0.527904	Y
FJOH_RS09110	Protein ApaG	NA	0.802622	1.97692	-0.726855	1.24999	Y
FJOH_RS17160	hypothetical protein	NA	1.0229	1.98984	-1.27993	0.707817	Y
FJOH_RS23130	hypothetical protein	NA	NA	2.00237	-1.3939	0.608224	Y
FJOH_RS17745	Acetylglutamate kinase	NA	2.68244	2.00277	0.666211	2.66945	Y
FJOH_RS18705	hypothetical protein	NA	1.19408	2.01571	-0.761808	1.25389	Y
FJOH_RS25250	Putative NAD(P)H nitroreductase YfkO	NA	0.614277	2.02375	-1.38207	0.641563	Y
FJOH_RS05875	Superoxide dismutase [Mn]	NA	1.20664	2.03633	-0.896185	1.14014	Y
FJOH_RS24665	hypothetical protein	NA	NA	2.03949	-0.701465	1.33792	Y
FJOH_RS08235	hypothetical protein	NA	1.35234	2.07468	-0.470884	1.60388	Y
FJOH_RS14430	Thiol:disulfide interchange protein DsbD	NA	1.57351	2.08525	-0.58425	1.50102	Y
FJOH_RS01020	hypothetical protein	NA	1.10952	2.09265	-0.794483	1.29796	Y
FJOH_RS23140	hypothetical protein	NA	0.929599	2.11254	-0.867331	1.24513	Y
FJOH_RS08985	hypothetical protein	NA	NA	2.12124	-2.08523	NA	Y
FJOH_RS08250	Sporulation kinase E	NA	0.837186	2.17002	-1.745	NA	Y
FJOH_RS23625	Aerobic respiration control sensor protein ArcB	NA	1.78592	2.17359	-0.821121	1.35244	Y
FJOH_RS21255	hypothetical protein	NA	NA	2.17852	-1.67634	NA	Y
FJOH_RS25930	hypothetical protein	NA	1.64399	2.1981	-0.76809	1.42998	Y
FJOH_RS25340	hypothetical protein	NA	1.72702	2.22384	-0.61705	1.60679	Y
FJOH_RS19575	hypothetical protein	NA	1.35502	2.22774	-0.686192	1.54167	Y
FJOH_RS09215	hypothetical protein	NA	1.07039	2.27766	-0.822012	1.45564	Y
FJOH_RS15510	Arsenical-resistance protein Acr3	NA	1.05886	2.29399	-1.20438	1.08834	Y
FJOH_RS16085	Purine ribonucleoside efflux pump NepI	NA	2.07667	2.30535	-1.17949	1.12309	Y
FJOH_RS00545	hypothetical protein	NA	0.906079	2.35744	-0.906584	1.45072	Y
FJOH_RS17480	HTH-type transcriptional regulator TtgR	NA	1.58536	2.41893	-0.822542	1.59639	Y
FJOH_RS20105	Xylan 1,4-beta-xylosidase	NA	1.42642	2.45031	-0.474299	1.97622	Y
FJOH_RS06160	Iron-sulfur cluster insertion protein ErpA	NA	1.30952	2.46323	-0.919734	1.54343	Y
FJOH_RS02785	hypothetical protein	NA	1.45997	2.46605	-0.89652	1.56947	Y
FJOH_RS25925	Putative HTH-type transcriptional regulator YwnA	NA	1.97014	2.49804	-0.891572	1.60645	Y
FJOH_RS00540	ECF RNA polymerase sigma factor SigE	NA	1.7401	2.50455	-0.891968	1.61259	Y
FJOH_RS02575	Lipopolysaccharide assembly protein B	NA	2.23498	2.54089	-0.541929	1.99897	Y
FJOH_RS15435	hypothetical protein	NA	1.09666	2.54775	-1.169	1.37819	Y
FJOH_RS16750	3-oxoacyl-[acyl-carrier-protein] synthase 3 protein 2	NA	3.14572	2.5652	0.521851	3.08711	Y
FJOH_RS19450	Disulfide bond reductase DsbH	NA	NA	2.57185	-1.61622	NA	Y
FJOH_RS25780	hypothetical protein	NA	1.59785	2.59642	-0.926997	1.66943	Y
FJOH_RS06125	Cysteine desulfurase SufS	NA	1.93893	2.59737	-0.731001	1.86638	Y
FJOH_RS17780	hypothetical protein	NA	3.29844	2.60822	0.828185	3.43703	Y
FJOH_RS06970	Thioredoxin	NA	1.18345	2.62727	-1.14759	1.47967	Y
FJOH_RS18710	hypothetical protein	NA	1.54475	2.64291	-0.804726	1.83821	Y
FJOH_RS17765	Acetylornithine aminotransferase	NA	3.87359	2.65265	1.03883	3.69183	Y
FJOH_RS17750	N-acetylornithine carbamoyltransferase	NA	3.71374	2.66224	0.763799	3.42636	Y
FJOH_RS18585	Tyrosine recombinase XerC	NA	1.63302	2.66542	-0.684291	1.98121	Y
FJOH_RS19905	hypothetical protein	NA	3.20298	2.68706	1.00091	3.68848	Y
FJOH_RS21615	Putative ring-cleaving dioxygenase MhqO	NA	NA	2.68942	-2.43768	NA	Y
FJOH_RS17775	Argininosuccinate synthase	NA	3.46537	2.69042	1.08858	3.77936	Y
FJOH_RS18590	hypothetical protein	NA	1.95068	2.70776	-0.92436	1.78344	Y
FJOH_RS19780	Response regulator rcp1	NA	2.22857	2.71077	-0.779905	1.93107	Y
FJOH_RS06660	HTH-type transcriptional regulator CynR	NA	1.83903	2.71606	-1.44566	1.27008	Y
FJOH_RS16125	Soluble epoxide hydrolase	NA	2.16327	2.72533	-0.546436	2.17901	Y
FJOH_RS15450	hypothetical protein	NA	1.5594	2.74034	-0.992718	1.74781	Y
FJOH_RS20140	hypothetical protein	NA	2.44429	2.75887	0.872226	3.63874	Y
FJOH_RS14290	ECF RNA polymerase sigma factor SigW	NA	1.2854	2.77544	-1.08149	1.69384	Y
FJOH_RS19425	Spore protein SP21	NA	1.564	2.78937	-0.924987	1.86441	Y
FJOH_RS14090	hypothetical protein	NA	1.60666	2.81236	-0.790332	2.02206	Y
FJOH_RS19700	hypothetical protein	NA	1.41476	2.83307	-0.744115	2.08945	Y
FJOH_RS17885	hypothetical protein	NA	2.52578	2.84385	-1.03317	1.81103	Y
FJOH_RS09830	HTH-type transcriptional repressor BluR	NA	2.20717	2.84705	-0.81189	2.03537	Y
FJOH_RS08820	ATP-dependent Clp protease proteolytic subunit	NA	1.7565	2.86255	-1.0323	1.83025	Y
FJOH_RS17485	hypothetical protein	NA	NA	2.89708	-1.21801	1.67875	Y
FJOH_RS05460	hypothetical protein	NA	NA	2.90564	-1.88698	1.01842	Y
FJOH_RS25245	HTH-type transcriptional regulator MhqR	NA	2.06224	2.91811	-1.63029	1.2875	Y
FJOH_RS05285	hypothetical protein	NA	1.97977	2.93355	-0.79943	2.13432	Y
FJOH_RS09270	hypothetical protein	NA	1.20757	2.93806	-0.815259	2.12352	Y
FJOH_RS21425	Thiol-disulfide oxidoreductase ResA	NA	2.4152	2.94152	-0.797075	2.14481	Y
FJOH_RS05270	hypothetical protein	NA	1.83291	2.94475	-0.720874	2.22398	Y
FJOH_RS12765	hypothetical protein	NA	1.88654	3.00318	-0.876926	2.12641	Y
FJOH_RS22185	Putative cysteine protease YraA	NA	1.65816	3.0137	-1.05349	1.96041	Y
FJOH_RS17990	hypothetical protein	NA	1.09107	3.02859	-1.04345	1.98546	Y
FJOH_RS16115	putative HTH-type transcriptional regulator YtcD	NA	1.93587	3.0505	-0.98529	2.06573	Y
FJOH_RS17490	Multidrug export protein EmrB	NA	2.01511	3.05244	-0.958681	2.09471	Y
FJOH_RS02290	hypothetical protein	NA	2.3429	3.09003	-1.64794	1.44181	Y
FJOH_RS16820	Carboxylesterase 2	NA	0.963895	3.12139	-1.40107	1.71994	Y
FJOH_RS15505	Protein ArsC	NA	NA	3.19405	-1.48838	1.705	Y
FJOH_RS11950	Regulator of nucleoside diphosphate kinase	NA	2.3948	3.24204	-1.22494	2.01722	Y
FJOH_RS01040	Copper resistance protein A	NA	3.53791	3.25898	0.8648	4.12381	Y
FJOH_RS10370	hypothetical protein	NA	3.78636	3.28126	-1.19741	2.08451	Y
FJOH_RS14500	Peptide methionine sulfoxide reductase MsrA 2	NA	2.39177	3.34379	-0.810203	2.53372	Y
FJOH_RS11855	hypothetical protein	NA	2.00448	3.39249	-1.20615	2.18638	Y
FJOH_RS02940	hypothetical protein	NA	2.38987	3.41154	-0.954364	2.45722	Y
FJOH_RS03690	General stress protein 16O	NA	2.74374	3.42429	-0.860008	2.5643	Y
FJOH_RS09265	ECF RNA polymerase sigma factor SigE	NA	1.68442	3.43631	-1.26073	2.17608	Y
FJOH_RS23845	HTH-type transcriptional activator RhaS	NA	1.82039	3.5148	-1.60129	1.91348	Y
FJOH_RS01025	hypothetical protein	NA	2.64048	3.57974	-0.813409	2.76642	Y
FJOH_RS17890	RNA-splicing ligase RtcB	NA	2.78923	3.61989	-1.2737	2.34677	Y
FJOH_RS00640	Oxygen-insensitive NAD(P)H nitroreductase	NA	2.28484	3.65806	-1.55655	2.10175	Y
FJOH_RS15490	HTH-type transcriptional repressor CzrA	NA	1.94436	3.69098	-1.56109	2.13037	Y
FJOH_RS17895	hypothetical protein	NA	4.15898	3.72824	-1.77337	1.95443	Y
FJOH_RS16120	hypothetical protein	NA	2.56507	3.74019	-1.17665	2.56374	Y
FJOH_RS15365	hypothetical protein	NA	1.76583	3.77121	-2.04119	1.7279	Y
FJOH_RS16815	4,5-DOPA dioxygenase extradiol	NA	1.08562	3.8518	-2.26474	1.58596	Y
FJOH_RS09245	hypothetical protein	NA	2.45445	3.88204	-1.62717	2.25498	Y
FJOH_RS22820	Acid shock protein	NA	2.78881	3.88873	-1.33559	2.55322	Y
FJOH_RS10315	Limonene 1,2-monooxygenase	NA	2.1336	3.908	-1.82085	2.08716	Y
FJOH_RS16055	Copper-exporting P-type ATPase	NA	2.84089	3.98369	-0.703135	3.28212	Y
FJOH_RS06955	hypothetical protein	NA	2.80702	4.02066	-0.707323	3.31346	Y
FJOH_RS22870	hypothetical protein	NA	1.76364	4.056	-1.8637	2.19239	Y
FJOH_RS16025	hypothetical protein	NA	2.44534	4.10767	-1.64856	2.45928	Y
FJOH_RS15500	hypothetical protein	NA	2.25901	4.12003	-1.76363	2.35689	Y
FJOH_RS20710	hypothetical protein	NA	3.94954	4.17923	-1.12514	3.05802	Y
FJOH_RS16050	HTH-type transcriptional repressor AseR	NA	2.98977	4.29284	-0.812429	3.48263	Y
FJOH_RS16030	hypothetical protein	NA	2.40244	4.33095	-1.68423	2.6477	Y
FJOH_RS00445	hypothetical protein	NA	3.66265	4.37122	-0.975687	3.39654	Y
FJOH_RS22300	3-oxoacyl-[acyl-carrier-protein] synthase 2	NA	3.22652	4.39238	-1.44753	2.94491	Y
FJOH_RS24435	hypothetical protein	NA	4.42864	4.43537	-0.891682	3.54525	Y
FJOH_RS20825	Pyrethroid hydrolase	NA	2.87217	4.55848	-1.44998	3.10931	Y
FJOH_RS09015	Isocitrate lyase	NA	6.40723	4.72289	2.34895	7.07318	Y
FJOH_RS00635	putative HTH-type transcriptional regulator YybR	NA	2.72887	4.77386	-2.38542	2.38906	Y
FJOH_RS17530	NADH oxidase	NA	3.3742	4.93154	-1.58551	3.34612	Y
FJOH_RS15495	hypothetical protein	NA	3.10677	4.93589	-2.06225	2.87584	Y
FJOH_RS16020	Arsenical-resistance protein Acr3	NA	2.81121	5.11984	-1.87222	3.24787	Y
FJOH_RS21885	hypothetical protein	NA	6.47729	5.1852	-2.54262	2.64442	Y
FJOH_RS20820	Peroxiredoxin OsmC	NA	2.88535	5.18793	-1.81076	3.381	Y
FJOH_RS16580	hypothetical protein	NA	5.53159	5.4099	-0.787095	4.62596	Y
FJOH_RS15370	HTH-type transcriptional regulator QacR	NA	3.78446	5.42344	-2.559	2.86506	Y
FJOH_RS20715	Organic hydroperoxide resistance protein OhrA	NA	6.93125	5.49308	-1.23217	4.27555	Y
FJOH_RS22875	hypothetical protein	NA	1.67742	5.55769	-2.30548	3.25757	Y
FJOH_RS22865	Arsenical-resistance protein Acr3	NA	3.34244	5.56611	-2.28788	3.27878	Y
FJOH_RS19935	3-oxoacyl-[acyl-carrier-protein] reductase FabG	NA	3.05881	5.6226	-0.860013	4.77848	Y
FJOH_RS21525	hypothetical protein	NA	2.63383	5.66151	-1.23477	4.4455	Y
FJOH_RS09010	Malate synthase A	NA	7.63416	5.73009	2.30695	8.03843	Y
FJOH_RS24430	DNA polymerase III PolC-type	NA	4.64351	5.73736	-1.07544	4.66309	Y
FJOH_RS20720	Epoxide hydrolase B	NA	5.58256	5.79422	-1.06657	4.73874	Y
FJOH_RS16015	Arsenate reductase	NA	3.5275	5.82535	-2.04901	3.77681	Y
FJOH_RS21345	hypothetical protein	NA	5.60179	6.04539	-1.10785	4.94466	Y
FJOH_RS25670	hypothetical protein	NA	6.09681	6.24634	-0.797383	5.45022	Y
FJOH_RS22860	Arsenate reductase	NA	4.72576	6.26254	-2.22041	4.04393	Y
FJOH_RS20725	hypothetical protein	NA	4.81107	6.2778	-1.70005	4.6616	Y
FJOH_RS21890	hypothetical protein	NA	4.76507	6.50341	-3.17824	3.32934	Y
FJOH_RS22855	hypothetical protein	NA	5.6379	6.94254	-2.27988	4.66553	Y
FJOH_RS16110	Ubiquinone biosynthesis O-methyltransferase	NA	5.89935	7.02265	-0.602707	6.43227	Y
FJOH_RS16010	hypothetical protein	NA	5.05137	7.02695	-2.2527	4.77743	Y
FJOH_RS17525	hypothetical protein	NA	5.68475	7.29239	-2.36026	4.94375	Y
FJOH_RS16005	Putative phosphinothricin acetyltransferase YwnH	NA	5.76615	7.65284	-2.28722	5.36736	Y
FJOH_RS21895	HTH-type transcriptional repressor AseR	NA	7.62642	8.03628	-2.92687	5.1265	Y
FJOH_RS22845	HTH-type transcriptional repressor AseR	NA	6.18678	8.11744	-2.29524	5.82842	Y
FJOH_RS16000	HTH-type transcriptional repressor AseR	NA	5.16592	8.22541	-2.38361	5.84531	Y
FJOH_RS22850	Putative phosphinothricin acetyltransferase YwnH	NA	6.27508	8.44319	-2.43671	6.01171	Y
FJOH_RS20730	3-alpha-hydroxycholanate dehydrogenase (NADP(+))	NA	10.7324	11.1169	-1.72165	9.40026	Y
FJOH_RS10725	hypothetical protein	NA	-5.22255	-4.1084	NA	-4.95739	N
FJOH_RS10720	hypothetical protein	NA	-3.26759	-3.68965	NA	-3.16322	N
FJOH_RS06755	Ribosome maturation factor RimM	NA	-1.89151	-3.44103	NA	-2.46313	N
FJOH_RS10715	hypothetical protein	NA	-3.62781	-3.37236	NA	-3.23423	N
FJOH_RS14865	3-isopropylmalate dehydrogenase	NA	-2.10971	-3.27534	NA	-2.49139	N
FJOH_RS00310	Shikimate kinase	NA	-1.68411	-3.12155	NA	-1.72994	N
FJOH_RS20990	hypothetical protein	NA	NA	-3.05702	NA	-1.80961	N
FJOH_RS13170	hypothetical protein	NA	-2.41044	-2.99304	NA	-2.61141	N
FJOH_RS10710	hypothetical protein	NA	-3.04901	-2.9234	NA	-2.88065	N
FJOH_RS20235	Hydrogenase 2 maturation protease	NA	-1.61634	-2.83329	NA	-2.10177	N
FJOH_RS14870	2-isopropylmalate synthase	NA	-1.16701	-2.75435	NA	-1.63781	N
FJOH_RS09045	hypothetical protein	NA	-1.55933	-2.57884	NA	-2.13585	N
FJOH_RS20950	cAMP-activated global transcriptional regulator CRP	NA	-2.67653	-2.55616	NA	-3.16783	N
FJOH_RS05390	Putative O-antigen transporter	NA	-1.55326	-2.46808	NA	-1.66234	N
FJOH_RS10685	hypothetical protein	NA	-3.03528	-2.44913	NA	-2.62509	N
FJOH_RS04010	hypothetical protein	NA	-1.33581	-2.38934	NA	-1.86183	N
FJOH_RS20240	Carbamoyltransferase HypF	NA	-2.49423	-2.38747	NA	-2.39366	N
FJOH_RS20255	hypothetical protein	NA	-2.04851	-2.36447	NA	-1.65111	N
FJOH_RS20250	Hydrogenase maturation factor HypD	NA	-2.02147	-2.33582	NA	-1.69587	N
FJOH_RS20910	D-tagatose 3-epimerase	NA	-1.83018	-2.32158	NA	-2.17405	N
FJOH_RS25660	Gamma-DL-glutamyl hydrolase	NA	-1.44916	-2.27601	NA	-2.42351	N
FJOH_RS20230	putative Ni/Fe-hydrogenase B-type cytochrome subunit	NA	-1.87517	-2.27395	NA	-2.02945	N
FJOH_RS10680	hypothetical protein	NA	-2.53939	-2.21399	NA	-2.34023	N
FJOH_RS14295	hypothetical protein	NA	-1.39153	-2.14731	NA	-1.51877	N
FJOH_RS00875	putative RNA polymerase sigma factor FecI	NA	NA	-2.11351	NA	-0.974297	N
FJOH_RS09225	hypothetical protein	NA	-1.61157	-2.09483	NA	-2.36877	N
FJOH_RS26530	hypothetical protein	NA	-2.14838	-2.06754	NA	-2.17432	N
FJOH_RS09220	hypothetical protein	NA	-2.02155	-2.0202	NA	-1.95184	N
FJOH_RS20245	Outer membrane protein MIP	NA	-2.07905	-2.01248	NA	-2.04218	N
FJOH_RS19615	Response regulator rcp1	NA	-1.05603	-2.01031	NA	-1.24203	N
FJOH_RS00345	HTH-type transcriptional repressor CarH	NA	-1.5628	-2.00457	NA	-1.47962	N
FJOH_RS04025	hypothetical protein	NA	NA	-1.97418	NA	-1.30164	N
FJOH_RS20215	Hydrogenase maturation factor HypA	NA	-2.4675	-1.95471	NA	-2.58185	N
FJOH_RS08605	Cytochrome c oxidase subunit 3	NA	-1.20112	-1.93765	NA	-1.44124	N
FJOH_RS01195	ECF RNA polymerase sigma factor SigW	NA	-1.00012	-1.89294	NA	-1.49988	N
FJOH_RS13825	hypothetical protein	NA	NA	-1.84945	NA	-1.1643	N
FJOH_RS05470	hypothetical protein	NA	-1.35278	-1.82526	NA	-1.59626	N
FJOH_RS07365	hypothetical protein	NA	-1.68911	-1.82114	NA	-1.50154	N
FJOH_RS10675	hypothetical protein	NA	-2.3382	-1.80073	NA	-1.88105	N
FJOH_RS11840	hypothetical protein	NA	NA	-1.78433	NA	-1.16553	N
FJOH_RS25755	hypothetical protein	NA	-1.46485	-1.73993	NA	-1.71772	N
FJOH_RS08570	Holliday junction ATP-dependent DNA helicase RuvA	NA	-1.17667	-1.73856	NA	-1.10629	N
FJOH_RS00240	hypothetical protein	NA	NA	-1.73319	NA	-1.07385	N
FJOH_RS25800	UDP-glucose:undecaprenyl-phosphate glucose-1-phosphate transferase	NA	-0.976103	-1.73277	NA	-1.43162	N
FJOH_RS07185	hypothetical protein	NA	-1.53002	-1.72947	NA	-1.14194	N
FJOH_RS13495	Bifunctional ligase/repressor BirA	NA	-1.02332	-1.71124	NA	-1.64169	N
FJOH_RS08610	Cytochrome c oxidase subunit 3	NA	-1.14756	-1.708	NA	-1.33623	N
FJOH_RS04925	hypothetical protein	NA	-1.64229	-1.70253	NA	-2.04248	N
FJOH_RS12295	Aquaporin Z	NA	-1.4313	-1.67268	NA	-1.09444	N
FJOH_RS22745	Phytochrome-like protein cph1	NA	-0.812248	-1.66832	NA	-1.06696	N
FJOH_RS04920	Glutamyl-tRNA reductase	NA	-1.58865	-1.6629	NA	-1.79005	N
FJOH_RS15320	Maf-like protein YhdE	NA	-1.27722	-1.64876	NA	-1.00546	N
FJOH_RS25985	hypothetical protein	NA	NA	-1.64194	NA	-1.11589	N
FJOH_RS20895	HTH-type transcriptional regulator KdgR	NA	-1.8234	-1.64077	NA	-2.35146	N
FJOH_RS06785	3-isopropylmalate dehydratase small subunit 1	NA	NA	-1.63958	NA	-1.52336	N
FJOH_RS04950	hypothetical protein	NA	NA	-1.62246	NA	-1.66763	N
FJOH_RS26125	hypothetical protein	NA	NA	-1.61839	NA	-1.35992	N
FJOH_RS05385	hypothetical protein	NA	NA	-1.60449	NA	-1.05909	N
FJOH_RS16560	Anaerobic regulatory protein	NA	NA	-1.59957	NA	-1.14886	N
FJOH_RS09485	hypothetical protein	NA	NA	-1.59552	NA	-1.73858	N
FJOH_RS05495	hypothetical protein	NA	NA	-1.59295	NA	-1.72436	N
FJOH_RS15170	putative membrane transporter protein YfcA	NA	-1.0819	-1.59105	NA	-1.67992	N
FJOH_RS08870	Phosphoserine phosphatase	NA	-1.06387	-1.58939	NA	-1.15988	N
FJOH_RS20905	L-fucose-proton symporter	NA	-1.93182	-1.57944	NA	-1.85621	N
FJOH_RS02555	hypothetical protein	NA	NA	-1.56851	NA	-1.08741	N
FJOH_RS16630	hypothetical protein	NA	-0.799489	-1.54877	NA	-1.24016	N
FJOH_RS12390	CTP synthase	NA	-1.03934	-1.53548	NA	-1.17274	N
FJOH_RS08590	Deoxyribose-phosphate aldolase 1	NA	-1.02474	-1.52492	NA	-1.40498	N
FJOH_RS03640	hypothetical protein	NA	-1.28219	-1.51506	NA	-1.50488	N
FJOH_RS01570	Serine acetyltransferase	NA	NA	-1.51165	NA	-1.35029	N
FJOH_RS07965	Adenine DNA glycosylase	NA	NA	-1.51162	NA	-1.31312	N
FJOH_RS20165	Exoenzyme S synthesis regulatory protein ExsA	NA	-0.811832	-1.50559	NA	-0.888282	N
FJOH_RS17700	hypothetical protein	NA	-1.93727	-1.50395	NA	-1.44246	N
FJOH_RS25855	hypothetical protein	NA	-1.24105	-1.49685	NA	-1.38518	N
FJOH_RS23415	hypothetical protein	NA	NA	-1.49233	NA	-0.71894	N
FJOH_RS05230	hypothetical protein	NA	NA	-1.48529	NA	NA	N
FJOH_RS05380	hypothetical protein	NA	-1.56495	-1.48527	NA	NA	N
FJOH_RS07855	Demethylrebeccamycin-D-glucose O-methyltransferase	NA	-1.0947	-1.4807	NA	-1.21087	N
FJOH_RS23465	Ribonuclease Z	NA	-0.867897	-1.45699	NA	-1.26864	N
FJOH_RS01120	putative protein	NA	-1.07	-1.45615	NA	-1.28956	N
FJOH_RS23735	tRNA (guanosine(18)-2'-O)-methyltransferase	NA	-1.39347	-1.44238	NA	-1.28738	N
FJOH_RS02710	D-aminoacyl-tRNA deacylase	NA	-0.956604	-1.43222	NA	-1.02661	N
FJOH_RS00480	Hemin transport system permease protein HmuU	NA	NA	-1.41988	NA	-0.633311	N
FJOH_RS25815	putative FKBP-type peptidyl-prolyl cis-trans isomerase FkpA	NA	NA	-1.41491	NA	-0.927652	N
FJOH_RS14625	hypothetical protein	NA	NA	-1.39105	NA	-0.993472	N
FJOH_RS24115	Sensor histidine kinase YpdA	NA	-0.910443	-1.38954	NA	-1.28344	N
FJOH_RS18900	hypothetical protein	NA	NA	-1.38719	NA	NA	N
FJOH_RS05760	3-oxoacyl-[acyl-carrier-protein] reductase FabG	NA	-0.752387	-1.37243	NA	-0.916207	N
FJOH_RS04175	Riboflavin biosynthesis protein RibF	NA	-1.20505	-1.3723	NA	-1.64076	N
FJOH_RS20460	Virulence regulon transcriptional activator VirF	NA	-1.36564	-1.36894	NA	-1.12538	N
FJOH_RS17515	hypothetical protein	NA	-0.851418	-1.36258	NA	-1.17494	N
FJOH_RS12255	hypothetical protein	NA	NA	-1.35965	NA	NA	N
FJOH_RS26540	hypothetical protein	NA	-1.04533	-1.35663	NA	-0.929578	N
FJOH_RS09590	hypothetical protein	NA	NA	-1.35573	NA	-0.637639	N
FJOH_RS05750	Acyl carrier protein	NA	NA	-1.34238	NA	-1.05077	N
FJOH_RS07530	hypothetical protein	NA	NA	-1.3196	NA	-0.8185	N
FJOH_RS12710	Carboxylesterase 2	NA	-1.08376	-1.3175	NA	-1.08195	N
FJOH_RS17520	Thiol-disulfide oxidoreductase ResA	NA	-1.51112	-1.31683	NA	-2.051	N
FJOH_RS09300	hypothetical protein	NA	NA	-1.31194	NA	-1.244	N
FJOH_RS08675	tRNA threonylcarbamoyladenosine biosynthesis protein TsaB	NA	-1.11021	-1.29794	NA	-1.31016	N
FJOH_RS06165	hypothetical protein	NA	NA	-1.29218	NA	NA	N
FJOH_RS01305	Signal recognition particle protein	NA	-0.796352	-1.28923	NA	-1.05671	N
FJOH_RS22115	hypothetical protein	NA	NA	-1.28648	NA	-0.932958	N
FJOH_RS03550	hypothetical protein	NA	-1.26902	-1.27909	NA	-0.942594	N
FJOH_RS04955	Putative ribosomal N-acetyltransferase YdaF	NA	-0.974798	-1.2687	NA	-1.58421	N
FJOH_RS11195	Ferri-bacillibactin esterase BesA	NA	-1.25567	-1.25892	NA	-1.19937	N
FJOH_RS02330	hypothetical protein	NA	-0.776728	-1.25609	NA	-1.19542	N
FJOH_RS10730	hypothetical protein	NA	-1.46212	-1.25124	NA	-1.42901	N
FJOH_RS07480	hypothetical protein	NA	-1.14213	-1.24951	NA	-0.807608	N
FJOH_RS00760	Methionyl-tRNA formyltransferase	NA	-0.660276	-1.22092	NA	-0.775878	N
FJOH_RS25920	hypothetical protein	NA	NA	-1.22037	NA	-0.624024	N
FJOH_RS01730	N-acetylgalactosamine-N,N'-diacetylbacillosaminyl-diphospho-undecaprenol 4-alpha-N-acetylgalactosaminyltransferase	NA	-1.4056	-1.20543	NA	-1.35254	N
FJOH_RS12080	Vitamin B12-binding protein	NA	-0.970771	-1.20134	NA	-1.35132	N
FJOH_RS19560	hypothetical protein	NA	-1.89418	-1.19858	NA	-1.57025	N
FJOH_RS07660	Pyruvate dehydrogenase E1 component subunit beta	NA	-0.802225	-1.19391	NA	-1.02661	N
FJOH_RS12075	Orotidine 5'-phosphate decarboxylase	NA	-1.48043	-1.19321	NA	-1.46996	N
FJOH_RS01700	UDP-N-acetylbacillosamine N-acetyltransferase	NA	-0.961442	-1.19247	NA	-1.05288	N
FJOH_RS04885	hypothetical protein	NA	NA	-1.18883	NA	-1.04407	N
FJOH_RS08055	Acetoin:2,6-dichlorophenolindophenol oxidoreductase subunit alpha	NA	-0.830194	-1.18825	NA	-1.11614	N
FJOH_RS03545	Fumarate reductase flavoprotein subunit	NA	-1.04335	-1.18609	NA	-0.865811	N
FJOH_RS02700	hypothetical protein	NA	-1.00766	-1.18482	NA	NA	N
FJOH_RS17365	Chemotaxis protein methyltransferase	NA	-1.08024	-1.18452	NA	-0.924687	N
FJOH_RS03295	hypothetical protein	NA	NA	-1.18033	NA	-0.677652	N
FJOH_RS01705	hypothetical protein	NA	-0.774054	-1.16879	NA	-1.268	N
FJOH_RS17505	Protein ChrB	NA	-1.53733	-1.16224	NA	-1.14361	N
FJOH_RS08600	Protoheme IX farnesyltransferase 1	NA	-1.26163	-1.16171	NA	-1.34784	N
FJOH_RS01155	DNA replication and repair protein RecF	NA	-1.1154	-1.15975	NA	-1.48332	N
FJOH_RS11290	Transcriptional regulatory protein BtsR	NA	NA	-1.15631	NA	-0.719179	N
FJOH_RS03585	Aminoalkylphosphonate N-acetyltransferase	NA	NA	-1.15035	NA	NA	N
FJOH_RS12525	hypothetical protein	NA	-0.502366	-1.14878	NA	-0.858596	N
FJOH_RS03720	hypothetical protein	NA	-0.509058	-1.14193	NA	-0.82118	N
FJOH_RS14980	hypothetical protein	NA	NA	-1.12883	NA	-0.669488	N
FJOH_RS16535	hypothetical protein	NA	NA	-1.12099	NA	NA	N
FJOH_RS11275	Succinate--CoA ligase [ADP-forming] subunit beta	NA	-0.757665	-1.12034	NA	-1.01132	N
FJOH_RS26200	hypothetical protein	NA	-2.12115	-1.11615	NA	-1.81579	N
FJOH_RS01505	Arabinose 5-phosphate isomerase KdsD	NA	-0.99193	-1.11445	NA	-0.835654	N
FJOH_RS01725	Teichoic acids export ATP-binding protein TagH	NA	-0.72658	-1.11016	NA	-0.824978	N
FJOH_RS23370	hypothetical protein	NA	-1.46804	-1.10662	NA	-1.39183	N
FJOH_RS17455	hypothetical protein	NA	NA	-1.10568	NA	-1.13084	N
FJOH_RS11590	23S rRNA (uridine(2479)-2'-O)-methyltransferase	NA	-1.03358	-1.10246	NA	-1.25349	N
FJOH_RS10360	Oxygen regulatory protein NreC	NA	-0.909207	-1.09305	NA	-1.12093	N
FJOH_RS04095	hypothetical protein	NA	NA	-1.09296	NA	-1.06039	N
FJOH_RS01540	hypothetical protein	NA	NA	-1.09172	NA	-0.723907	N
FJOH_RS01715	dTDP-4-amino-4,6-dideoxy-D-glucose transaminase	NA	-0.763243	-1.09124	NA	-0.656867	N
FJOH_RS01560	Putative glycosyltransferase EpsF	NA	NA	-1.08584	NA	-0.750656	N
FJOH_RS12695	hypothetical protein	NA	-1.23151	-1.08554	NA	-1.09166	N
FJOH_RS01660	hypothetical protein	NA	-0.580549	-1.08254	NA	-0.904294	N
FJOH_RS26390	hypothetical protein	NA	-0.788974	-1.08146	NA	-0.591978	N
FJOH_RS24330	Ribosomal large subunit pseudouridine synthase D	NA	NA	-1.08066	NA	-0.697582	N
FJOH_RS00515	Adenosylcobinamide-GDP ribazoletransferase	NA	-0.805788	-1.08037	NA	-0.962112	N
FJOH_RS00175	50S ribosomal protein L35	NA	NA	-1.07966	NA	-1.1746	N
FJOH_RS25900	hypothetical protein	NA	NA	-1.07861	NA	NA	N
FJOH_RS17500	hypothetical protein	NA	-1.7049	-1.07844	NA	-1.13902	N
FJOH_RS03840	hypothetical protein	NA	-0.793978	-1.07573	NA	-0.822603	N
FJOH_RS11385	hypothetical protein	NA	NA	-1.07509	NA	-1.37585	N
FJOH_RS02465	Macrolide export ATP-binding/permease protein MacB	NA	NA	-1.07305	NA	NA	N
FJOH_RS24385	Extracellular ribonuclease	NA	NA	-1.07245	NA	-0.723725	N
FJOH_RS11090	hypothetical protein	NA	-0.507493	-1.0721	NA	-0.907615	N
FJOH_RS08105	Glucuronoxylanase XynC	NA	NA	-1.07157	NA	NA	N
FJOH_RS07240	hypothetical protein	NA	-0.588042	-1.07049	NA	-0.849836	N
FJOH_RS01545	hypothetical protein	NA	NA	-1.06926	NA	-0.536041	N
FJOH_RS11690	hypothetical protein	NA	-0.761832	-1.06897	NA	-0.858041	N
FJOH_RS12800	hypothetical protein	NA	NA	-1.06802	NA	-0.978319	N
FJOH_RS01735	hypothetical protein	NA	-1.01938	-1.0663	NA	-0.760797	N
FJOH_RS17940	hypothetical protein	NA	NA	-1.06024	NA	-0.560799	N
FJOH_RS12725	hypothetical protein	NA	-0.702557	-1.0586	NA	-0.554631	N
FJOH_RS00620	hypothetical protein	NA	-0.904916	-1.05735	NA	-1.25678	N
FJOH_RS02315	hypothetical protein	NA	NA	-1.05049	NA	NA	N
FJOH_RS08950	3-deoxy-D-manno-octulosonic acid transferase	NA	NA	-1.04742	NA	-0.763831	N
FJOH_RS01690	putative protein	NA	-0.532506	-1.04677	NA	-0.897753	N
FJOH_RS07215	hypothetical protein	NA	NA	-1.04664	NA	-0.667151	N
FJOH_RS01640	GDP-mannose-dependent monoacylated alpha-(1-6)-phosphatidylinositol monomannoside mannosyltransferase	NA	-0.486377	-1.03582	NA	-0.594211	N
FJOH_RS15075	hypothetical protein	NA	-1.12914	-1.03498	NA	-1.51773	N
FJOH_RS17705	hypothetical protein	NA	-1.27126	-1.03305	NA	-1.18056	N
FJOH_RS23460	Pyridoxine/pyridoxamine 5'-phosphate oxidase	NA	-0.768881	-1.01816	NA	-0.829877	N
FJOH_RS02500	Endonuclease V	NA	NA	-1.01459	NA	-0.619672	N
FJOH_RS06480	NAD(P)H-quinone oxidoreductase subunit 3	NA	-0.631013	-1.01405	NA	-0.729531	N
FJOH_RS13560	hypothetical protein	NA	-0.647878	-1.01327	NA	-0.86084	N
FJOH_RS01575	hypothetical protein	NA	NA	-1.01298	NA	-0.849736	N
FJOH_RS14400	hypothetical protein	NA	NA	-1.01229	NA	-1.28512	N
FJOH_RS13020	Endonuclease MutS2	NA	NA	-1.0115	NA	-0.772386	N
FJOH_RS22740	hypothetical protein	NA	-0.610647	-1.00723	NA	-0.433081	N
FJOH_RS20360	hypothetical protein	NA	NA	-1.00712	NA	-0.961751	N
FJOH_RS00780	hypothetical protein	NA	-0.65344	-1.00562	NA	-0.913621	N
FJOH_RS14780	hypothetical protein	NA	NA	-1.00437	NA	-1.13304	N
FJOH_RS17650	Serine hydroxymethyltransferase	NA	-0.585223	-1.00249	NA	-0.749861	N
FJOH_RS14970	HTH-type transcriptional regulator CysL	NA	NA	-1.00049	NA	-0.721978	N
FJOH_RS17215	FMN-dependent NADH-azoreductase 1	NA	11.6152	12.867	NA	12.888	N
FJOH_RS23410	FMN-dependent NADH-azoreductase	NA	8.09697	7.31	NA	7.39728	N
FJOH_RS19760	hypothetical protein	NA	8.72721	6.88373	NA	7.12005	N
FJOH_RS22880	hypothetical protein	NA	8.15869	5.38971	NA	5.23416	N
FJOH_RS15925	hypothetical protein	NA	4.39148	5.11388	NA	5.28682	N
FJOH_RS22885	ECF RNA polymerase sigma factor SigH	NA	4.20612	4.60266	NA	4.71088	N
FJOH_RS16040	ECF RNA polymerase sigma factor SigH	NA	3.78974	4.57016	NA	4.14692	N
FJOH_RS15920	hypothetical protein	NA	4.37107	4.35968	NA	4.52239	N
FJOH_RS19590	hypothetical protein	NA	4.21104	4.31575	NA	4.74795	N
FJOH_RS13775	putative oxidoreductase	NA	3.69126	4.05283	NA	3.53805	N
FJOH_RS16035	hypothetical protein	NA	3.97783	4.02383	NA	3.74734	N
FJOH_RS19585	putative oxidoreductase	NA	4.85983	3.96305	NA	4.35458	N
FJOH_RS15790	hypothetical protein	NA	2.96349	3.90531	NA	3.33131	N
FJOH_RS26330	hypothetical protein	NA	3.54145	3.7562	NA	3.67139	N
FJOH_RS04510	hypothetical protein	NA	3.91338	3.68006	NA	3.4952	N
FJOH_RS26625	#N/A	NA	1.71638	3.5946	NA	2.84448	N
FJOH_RS19850	hypothetical protein	NA	5.32406	3.58494	NA	3.62134	N
FJOH_RS20635	Zinc-type alcohol dehydrogenase-like protein	NA	2.8109	3.52168	NA	2.57299	N
FJOH_RS25530	hypothetical protein	NA	2.92133	3.35972	NA	2.98794	N
FJOH_RS25050	hypothetical protein	NA	3.77735	3.32325	NA	2.70634	N
FJOH_RS01015	HTH-type transcriptional activator RhaS	NA	2.6374	3.31745	NA	2.93273	N
FJOH_RS00580	hypothetical protein	NA	3.31107	3.22759	NA	2.73087	N
FJOH_RS02230	hypothetical protein	NA	2.10666	3.21734	NA	2.69599	N
FJOH_RS07545	hypothetical protein	NA	3.31589	3.16291	NA	2.67646	N
FJOH_RS22200	hypothetical protein	NA	3.75682	3.02678	NA	3.2485	N
FJOH_RS09775	Protein LemA	NA	6.0119	3.01784	NA	2.5683	N
FJOH_RS11145	hypothetical protein	NA	3.46602	2.9811	NA	3.06635	N
FJOH_RS22205	Cobalt-zinc-cadmium resistance protein CzcB	NA	2.02967	2.97202	NA	3.15253	N
FJOH_RS14285	hypothetical protein	NA	1.33211	2.96172	NA	2.35036	N
FJOH_RS12340	Chaperone modulatory protein CbpM	NA	1.86046	2.95626	NA	3.09449	N
FJOH_RS09180	hypothetical protein	NA	2.34035	2.94944	NA	2.8987	N
FJOH_RS07755	hypothetical protein	NA	3.12863	2.91467	NA	2.54325	N
FJOH_RS15080	Transcriptional regulatory protein SrrA	NA	2.60363	2.90563	NA	2.69219	N
FJOH_RS05085	hypothetical protein	NA	NA	2.8967	NA	2.11402	N
FJOH_RS17880	Peptide chain release factor RF2	NA	2.95813	2.88789	NA	2.08648	N
FJOH_RS01470	hypothetical protein	NA	2.73057	2.85098	NA	2.33647	N
FJOH_RS20665	Dihydroanticapsin 7-dehydrogenase	NA	2.66469	2.84004	NA	2.20617	N
FJOH_RS09175	hypothetical protein	NA	2.18837	2.83151	NA	2.63026	N
FJOH_RS14495	hypothetical protein	NA	1.96691	2.8162	NA	2.32102	N
FJOH_RS19755	hypothetical protein	NA	1.98732	2.76211	NA	2.67795	N
FJOH_RS16385	hypothetical protein	NA	2.75749	2.72005	NA	2.07483	N
FJOH_RS06275	hypothetical protein	NA	3.00932	2.61269	NA	2.20456	N
FJOH_RS10390	Extracellular xylan exo-alpha-(1->2)-glucuronosidase	NA	2.12989	2.52014	NA	2.60454	N
FJOH_RS23895	Nitrite reductase (NADH) small subunit	NA	NA	2.48409	NA	NA	N
FJOH_RS09105	3',5'-cyclic adenosine monophosphate phosphodiesterase CpdA	NA	1.18787	2.46247	NA	1.94556	N
FJOH_RS07210	hypothetical protein	NA	1.51548	2.44652	NA	2.07726	N
FJOH_RS12670	hypothetical protein	NA	1.8729	2.44323	NA	2.26067	N
FJOH_RS08415	Peptidoglycan-N-acetylglucosamine deacetylase	NA	1.42972	2.41121	NA	1.70922	N
FJOH_RS00845	hypothetical protein	NA	NA	2.38184	NA	1.41095	N
FJOH_RS02155	Pyrimidine 5'-nucleotidase YjjG	NA	2.27608	2.3551	NA	2.18588	N
FJOH_RS13645	hypothetical protein	NA	2.0227	2.35227	NA	1.87037	N
FJOH_RS01035	Copper-exporting P-type ATPase	NA	3.28008	2.34348	NA	2.73055	N
FJOH_RS08470	hypothetical protein	NA	1.95963	2.2849	NA	1.84501	N
FJOH_RS07440	Nuclease	NA	2.12956	2.27917	NA	2.09402	N
FJOH_RS17905	Sensor protein kinase WalK	NA	2.02046	2.27767	NA	1.93792	N
FJOH_RS02670	hypothetical protein	NA	1.9579	2.27439	NA	1.75274	N
FJOH_RS09050	hypothetical protein	NA	NA	2.25618	NA	1.67188	N
FJOH_RS00930	1,4-beta-mannosyl-N-acetylglucosamine phosphorylase	NA	1.60811	2.19232	NA	1.96807	N
FJOH_RS14425	L-methionine sulfoximine/L-methionine sulfone acetyltransferase	NA	1.86012	2.18863	NA	1.89286	N
FJOH_RS23450	Outer membrane porin F	NA	NA	2.17986	NA	NA	N
FJOH_RS06120	hypothetical protein	NA	1.23825	2.17955	NA	1.98013	N
FJOH_RS06615	hypothetical protein	NA	NA	2.17059	NA	2.03535	N
FJOH_RS10395	3-alpha-hydroxycholanate dehydrogenase (NADP(+))	NA	1.87592	2.15834	NA	2.1557	N
FJOH_RS12895	Putative peroxiredoxin	NA	1.75882	2.14938	NA	2.36332	N
FJOH_RS16080	Arabinose operon regulatory protein	NA	1.728	2.14822	NA	1.7884	N
FJOH_RS20150	Fatty acyl-CoA reductase	NA	1.30027	2.10375	NA	2.16882	N
FJOH_RS05645	hypothetical protein	NA	2.54153	2.09086	NA	1.85957	N
FJOH_RS00280	hypothetical protein	NA	1.67861	2.08805	NA	1.97625	N
FJOH_RS02135	hypothetical protein	NA	1.6167	2.08392	NA	1.83581	N
FJOH_RS04680	Phosphocholine transferase AnkX	NA	1.99883	2.05605	NA	1.94764	N
FJOH_RS02235	hypothetical protein	NA	1.51141	2.05321	NA	1.60403	N
FJOH_RS00840	Aurachin B dehydrogenase	NA	1.90706	2.03698	NA	1.20032	N
FJOH_RS00685	Alkaline phosphatase synthesis sensor protein PhoR	NA	1.45325	2.00546	NA	1.83255	N
FJOH_RS18580	hypothetical protein	NA	1.5639	1.99628	NA	1.72398	N
FJOH_RS04685	hypothetical protein	NA	NA	1.98879	NA	1.41217	N
FJOH_RS09525	hypothetical protein	NA	3.31286	1.98837	NA	2.62024	N
FJOH_RS12830	hypothetical protein	NA	1.67372	1.98434	NA	1.53056	N
FJOH_RS13210	hypothetical protein	NA	0.843972	1.98222	NA	1.5244	N
FJOH_RS17980	Outer membrane porin F	NA	2.187	1.9747	NA	1.73378	N
FJOH_RS24505	RNA-splicing ligase RtcB	NA	1.29041	1.96861	NA	1.8075	N
FJOH_RS19800	Phytochrome-like protein cph1	NA	2.52371	1.96214	NA	2.07029	N
FJOH_RS20750	Phytochrome-like protein cph1	NA	1.45725	1.95018	NA	1.72198	N
FJOH_RS22210	Cobalt-zinc-cadmium resistance protein CzcA	NA	2.52983	1.9435	NA	2.16017	N
FJOH_RS06210	hypothetical protein	NA	NA	1.94321	NA	1.20628	N
FJOH_RS23210	hypothetical protein	NA	2.40289	1.93209	NA	1.97409	N
FJOH_RS05090	hypothetical protein	NA	2.26806	1.92487	NA	1.78358	N
FJOH_RS24035	Cysteine synthase	NA	3.23964	1.91332	NA	2.52365	N
FJOH_RS09550	hypothetical protein	NA	1.62436	1.90431	NA	1.74042	N
FJOH_RS10415	Xylosidase/arabinosidase	NA	1.59199	1.89427	NA	2.04227	N
FJOH_RS19795	Response regulator rcp1	NA	2.86051	1.8899	NA	2.37407	N
FJOH_RS12350	hypothetical protein	NA	2.3167	1.88654	NA	1.91776	N
FJOH_RS00605	hypothetical protein	NA	1.47285	1.87748	NA	1.75217	N
FJOH_RS04600	Blue-light-activated histidine kinase	NA	1.38416	1.86525	NA	1.38044	N
FJOH_RS01030	HTH-type transcriptional activator RhaR	NA	1.54943	1.85838	NA	2.03657	N
FJOH_RS00275	Carbohydrate deacetylase	NA	1.75167	1.84041	NA	1.99614	N
FJOH_RS04520	#N/A	NA	1.19643	1.83565	NA	1.23394	N
FJOH_RS02150	hypothetical protein	NA	1.5017	1.82272	NA	1.78843	N
FJOH_RS15445	hypothetical protein	NA	1.36716	1.81696	NA	1.76729	N
FJOH_RS11830	hypothetical protein	NA	0.884735	1.81024	NA	1.33036	N
FJOH_RS00770	hypothetical protein	NA	0.928178	1.80345	NA	1.28411	N
FJOH_RS01460	hypothetical protein	NA	NA	1.80197	NA	1.26338	N
FJOH_RS09060	NADPH-dependent stearoyl-CoA 9-desaturase	NA	1.27757	1.7944	NA	1.59207	N
FJOH_RS05290	hypothetical protein	NA	1.42575	1.79358	NA	NA	N
FJOH_RS08180	hypothetical protein	NA	2.22795	1.79185	NA	2.30093	N
FJOH_RS06765	hypothetical protein	NA	1.45048	1.78396	NA	1.48717	N
FJOH_RS15440	hypothetical protein	NA	1.91419	1.78099	NA	1.55733	N
FJOH_RS22135	hypothetical protein	NA	1.52346	1.77871	NA	0.9461	N
FJOH_RS19350	Arylesterase	NA	1.21894	1.77768	NA	1.1408	N
FJOH_RS19600	hypothetical protein	NA	2.51943	1.77053	NA	1.94986	N
FJOH_RS08830	hypothetical protein	NA	NA	1.76529	NA	1.29036	N
FJOH_RS08115	hypothetical protein	NA	1.04052	1.74861	NA	1.29184	N
FJOH_RS12465	hypothetical protein	NA	NA	1.73624	NA	0.899251	N
FJOH_RS12900	putative protein YhaZ	NA	2.35083	1.73613	NA	1.76973	N
FJOH_RS05895	ECF RNA polymerase sigma factor SigW	NA	1.16896	1.73082	NA	1.85797	N
FJOH_RS10420	Mannosyl-D-glycerate transport/metabolism system repressor MngR	NA	1.31977	1.73025	NA	1.52844	N
FJOH_RS09835	Murein DD-endopeptidase MepM	NA	1.83904	1.7262	NA	1.4531	N
FJOH_RS14765	hypothetical protein	NA	0.922134	1.72227	NA	1.45101	N
FJOH_RS19105	hypothetical protein	NA	1.02698	1.71544	NA	1.22013	N
FJOH_RS19605	Cobalt/magnesium transport protein CorA	NA	2.60434	1.66517	NA	2.29915	N
FJOH_RS25980	Polyphosphate:ADP phosphotransferase	NA	1.21506	1.65984	NA	1.24497	N
FJOH_RS23885	hypothetical protein	NA	NA	1.62164	NA	NA	N
FJOH_RS23145	hypothetical protein	NA	1.33851	1.61878	NA	1.28613	N
FJOH_RS08440	Universal stress protein	NA	1.33389	1.60992	NA	1.3783	N
FJOH_RS23715	hypothetical protein	NA	1.4984	1.59846	NA	1.4428	N
FJOH_RS22315	hypothetical protein	NA	3.01153	1.58879	NA	1.98711	N
FJOH_RS12755	hypothetical protein	NA	NA	1.57431	NA	0.857486	N
FJOH_RS02725	Cyclohexadienyl dehydrogenase	NA	1.67826	1.56202	NA	1.86491	N
FJOH_RS25850	Protein translocase subunit SecA	NA	1.64006	1.54774	NA	1.34607	N
FJOH_RS22955	hypothetical protein	NA	NA	1.54468	NA	1.41635	N
FJOH_RS03505	hypothetical protein	NA	NA	1.54348	NA	1.33618	N
FJOH_RS21775	Dihydroanticapsin 7-dehydrogenase	NA	0.717665	1.54211	NA	1.35981	N
FJOH_RS17290	TonB-dependent receptor SusC	NA	1.91858	1.53163	NA	1.35148	N
FJOH_RS08715	Sensor histidine kinase YpdA	NA	0.729116	1.52769	NA	1.25264	N
FJOH_RS13105	hypothetical protein	NA	NA	1.52139	NA	0.936419	N
FJOH_RS07770	Protein YhfA	NA	1.14402	1.5183	NA	1.69926	N
FJOH_RS04180	hypothetical protein	NA	NA	1.51458	NA	0.827452	N
FJOH_RS14245	Glycogen synthase	NA	0.818959	1.50802	NA	1.23523	N
FJOH_RS05190	DNA processing protein DprA	NA	2.33698	1.49922	NA	0.938691	N
FJOH_RS15835	Transcriptional regulatory protein QseB	NA	0.641318	1.4958	NA	1.091	N
FJOH_RS12040	hypothetical protein	NA	2.62951	1.48364	NA	1.62708	N
FJOH_RS17900	Transcriptional regulatory protein OmpR	NA	1.00026	1.4631	NA	1.1007	N
FJOH_RS08410	Thioredoxin-like protein	NA	NA	1.45614	NA	1.24682	N
FJOH_RS22950	hypothetical protein	NA	NA	1.45588	NA	1.25591	N
FJOH_RS10400	Mannonate dehydratase	NA	1.07937	1.44351	NA	1.50139	N
FJOH_RS07785	HTH-type transcriptional regulator CymR	NA	2.27747	1.43751	NA	1.53663	N
FJOH_RS00060	putative 2,4-dienoyl-CoA reductase	NA	1.00401	1.42925	NA	1.14675	N
FJOH_RS11330	hypothetical protein	NA	2.00506	1.42627	NA	NA	N
FJOH_RS13670	hypothetical protein	NA	0.966738	1.42173	NA	1.09595	N
FJOH_RS09660	hypothetical protein	NA	1.15055	1.41315	NA	1.28906	N
FJOH_RS15885	hypothetical protein	NA	1.33518	1.40983	NA	0.763697	N
FJOH_RS04770	hypothetical protein	NA	NA	1.40716	NA	NA	N
FJOH_RS24535	hypothetical protein	NA	1.55344	1.4063	NA	1.71876	N
FJOH_RS14435	2-succinyl-5-enolpyruvyl-6-hydroxy-3-cyclohexene-1-carboxylate synthase	NA	0.845368	1.4036	NA	1.12833	N
FJOH_RS02790	hypothetical protein	NA	NA	1.3991	NA	0.908882	N
FJOH_RS00795	hypothetical protein	NA	NA	1.39861	NA	NA	N
FJOH_RS24925	Vitamin B12 transporter BtuB	NA	1.70241	1.3861	NA	0.75861	N
FJOH_RS23680	N-acetylmuramoyl-L-alanine amidase AmiA	NA	1.64455	1.37958	NA	1.30886	N
FJOH_RS15150	Motility protein B	NA	1.02659	1.37786	NA	1.225	N
FJOH_RS14050	Catabolite control protein A	NA	1.0564	1.35561	NA	1.22439	N
FJOH_RS16090	putative protein	NA	NA	1.35159	NA	1.36192	N
FJOH_RS11500	Serine/threonine-protein kinase pkn1	NA	2.74899	1.34121	NA	1.59309	N
FJOH_RS16545	Phosphatidylglycerol lysyltransferase	NA	1.31591	1.33367	NA	1.1492	N
FJOH_RS17535	Tyrosine--tRNA ligase	NA	1.17332	1.33287	NA	0.898917	N
FJOH_RS25270	hypothetical protein	NA	1.31277	1.32394	NA	1.72465	N
FJOH_RS12480	hypothetical protein	NA	1.32833	1.31587	NA	1.28956	N
FJOH_RS10215	hypothetical protein	NA	NA	1.31454	NA	0.822897	N
FJOH_RS14695	hypothetical protein	NA	0.942113	1.31389	NA	1.0641	N
FJOH_RS06220	hypothetical protein	NA	1.16971	1.30937	NA	NA	N
FJOH_RS15405	hypothetical protein	NA	NA	1.30275	NA	1.28114	N
FJOH_RS13615	Haloalkane dehalogenase	NA	NA	1.29442	NA	1.12986	N
FJOH_RS20435	hypothetical protein	NA	1.10251	1.28742	NA	0.731453	N
FJOH_RS06795	Bifunctional transcriptional activator/DNA repair enzyme AdaA	NA	0.859102	1.28475	NA	0.75427	N
FJOH_RS20655	Putative monooxygenase	NA	0.886474	1.27993	NA	0.971097	N
FJOH_RS22890	#N/A	NA	NA	1.2772	NA	0.827514	N
FJOH_RS08270	putative protein YcbX	NA	NA	1.27364	NA	0.92569	N
FJOH_RS04040	hypothetical protein	NA	NA	1.27265	NA	0.652417	N
FJOH_RS23640	UDP-2,3-diacylglucosamine hydrolase	NA	NA	1.26176	NA	NA	N
FJOH_RS08840	hypothetical protein	NA	1.06912	1.26133	NA	1.16526	N
FJOH_RS06155	FeS cluster assembly protein SufB	NA	1.04592	1.2567	NA	1.11627	N
FJOH_RS15085	tRNA threonylcarbamoyladenosine biosynthesis protein TsaE	NA	1.53435	1.25232	NA	1.13176	N
FJOH_RS03330	hypothetical protein	NA	0.924775	1.25064	NA	1.08216	N
FJOH_RS03750	hypothetical protein	NA	1.11751	1.2427	NA	1.37559	N
FJOH_RS21450	hypothetical protein	NA	NA	1.23924	NA	0.665659	N
FJOH_RS21695	hypothetical protein	NA	0.908902	1.23784	NA	1.10644	N
FJOH_RS02425	hypothetical protein	NA	0.899649	1.22663	NA	0.871045	N
FJOH_RS07090	hypothetical protein	NA	1.01139	1.22187	NA	0.957913	N
FJOH_RS13110	hypothetical protein	NA	NA	1.22005	NA	1.1406	N
FJOH_RS14735	putative protein YciH	NA	NA	1.21974	NA	1.30153	N
FJOH_RS13445	LPS-assembly protein LptD	NA	1.19353	1.20862	NA	1.24808	N
FJOH_RS19920	putative HTH-type transcriptional regulator YtcD	NA	NA	1.19394	NA	NA	N
FJOH_RS07715	hypothetical protein	NA	0.960402	1.18633	NA	0.947999	N
FJOH_RS23775	NADPH-dependent stearoyl-CoA 9-desaturase	NA	NA	1.18616	NA	NA	N
FJOH_RS00555	hypothetical protein	NA	0.560452	1.18379	NA	0.937924	N
FJOH_RS15545	hypothetical protein	NA	NA	1.17742	NA	0.922675	N
FJOH_RS10410	Putative glycoside/cation symporter YagG	NA	1.29451	1.17073	NA	1.26141	N
FJOH_RS12285	hypothetical protein	NA	NA	1.15883	NA	NA	N
FJOH_RS20030	Reducing end xylose-releasing exo-oligoxylanase	NA	0.980344	1.15717	NA	0.55975	N
FJOH_RS06850	Large-conductance mechanosensitive channel	NA	NA	1.15561	NA	0.600699	N
FJOH_RS04570	Methylated-DNA--protein-cysteine methyltransferase	NA	NA	1.15429	NA	0.95242	N
FJOH_RS06150	Putative NAD(P)H-dependent FMN-containing oxidoreductase YwqN	NA	0.985827	1.15309	NA	1.43466	N
FJOH_RS03350	Transcriptional regulatory protein ZraR	NA	1.28188	1.14577	NA	1.14235	N
FJOH_RS05310	Ribonuclease R	NA	0.6966	1.14348	NA	0.725209	N
FJOH_RS14670	Regulatory protein PchR	NA	1.41089	1.14149	NA	0.841053	N
FJOH_RS19720	Ubiquinone biosynthesis O-methyltransferase	NA	1.05087	1.13599	NA	1.38998	N
FJOH_RS04515	putative bacterial non-heme ferritin	NA	0.614221	1.13135	NA	0.840737	N
FJOH_RS09170	Peptidase E	NA	0.496263	1.12874	NA	0.788778	N
FJOH_RS14925	Histidinol-phosphate aminotransferase	NA	1.59995	1.12251	NA	0.954817	N
FJOH_RS25790	hypothetical protein	NA	NA	1.11505	NA	1.45343	N
FJOH_RS06060	NADPH dehydrogenase	NA	1.08113	1.10537	NA	1.24741	N
FJOH_RS13485	ATP-dependent zinc metalloprotease FtsH	NA	1.05106	1.1047	NA	1.08315	N
FJOH_RS23150	Phytochrome-like protein cph1	NA	1.74051	1.10466	NA	1.31671	N
FJOH_RS08755	hypothetical protein	NA	1.47463	1.09842	NA	1.34532	N
FJOH_RS07535	hypothetical protein	NA	0.864177	1.0979	NA	0.693123	N
FJOH_RS14420	hypothetical protein	NA	0.550796	1.09115	NA	0.848572	N
FJOH_RS26270	hypothetical protein	NA	NA	1.08849	NA	1.14861	N
FJOH_RS22670	hypothetical protein	NA	NA	1.07981	NA	NA	N
FJOH_RS04805	Antitoxin SocA	NA	0.799715	1.07547	NA	0.770644	N
FJOH_RS18790	hypothetical protein	NA	0.895579	1.07314	NA	1.27218	N
FJOH_RS21130	hypothetical protein	NA	NA	1.06678	NA	0.560298	N
FJOH_RS26640	#N/A	NA	NA	1.06502	NA	NA	N
FJOH_RS19275	hypothetical protein	NA	NA	1.06396	NA	0.591835	N
FJOH_RS04385	Na(+)/H(+) antiporter NhaA	NA	NA	1.06346	NA	NA	N
FJOH_RS20130	hypothetical protein	NA	0.654541	1.0612	NA	0.741702	N
FJOH_RS24165	hypothetical protein	NA	1.07945	1.05381	NA	1.38228	N
FJOH_RS02735	P-protein	NA	NA	1.05219	NA	0.628521	N
FJOH_RS24520	hypothetical protein	NA	NA	1.03551	NA	NA	N
FJOH_RS03085	hypothetical protein	NA	NA	1.02357	NA	0.871877	N
FJOH_RS03785	hypothetical protein	NA	1.10799	1.02303	NA	1.23171	N
FJOH_RS13620	Small-conductance mechanosensitive channel	NA	NA	1.01698	NA	0.695602	N
FJOH_RS05350	hypothetical protein	NA	0.659712	1.01646	NA	0.727714	N
FJOH_RS19790	putative cyclic di-GMP phosphodiesterase	NA	1.13339	1.01469	NA	NA	N
FJOH_RS12825	FMN-dependent NADPH-azoreductase	NA	NA	1.01413	NA	0.501914	N
FJOH_RS13440	Acetylornithine aminotransferase	NA	0.854141	1.01327	NA	0.863946	N
FJOH_RS21365	Sensor histidine kinase YpdA	NA	NA	1.01034	NA	NA	N
FJOH_RS16595	Low conductance mechanosensitive channel YnaI	NA	0.779548	1.0011	NA	0.640393	N
FJOH_RS23780	hypothetical protein	NA	0.821038	1.00108	NA	NA	N

## Sheet: B_CategoryII_HO_F
prokka.geneID	ncbi.geneID	ncbi.function	prokka.function	log2 FC BvsBF	log2 FC BvsBP	log2 FC BPvsBFP	log2 FC BFvsBFP	log2 FC BvsBFP	Category II regulation by F			Total DEG B vs BP	Category II by F	Percent Category II
CINHIHHI_00278	A9L49_RS13315	fsa	Transaldolase	NA	1.98909	-1.77474	NA	NA	Y		Upregulated	748	56	7.48663
CINHIHHI_00280	A9L49_RS13325	tkt	Transketolase	NA	2.31072	-1.71202	NA	NA	Y		Downregulated	621	13	2.0934
CINHIHHI_03324	A9L49_RS00820	hypothetical protein	Sulfur carrier protein TusA	NA	8.16351	-1.62724	5.61121	6.5557	Y		Total	1369	69	5.04018
CINHIHHI_00279	A9L49_RS13320	gnd	6-phosphogluconate dehydrogenase%2C NAD(+)-dependent%2C decarboxylating	NA	1.8756	-1.6026	NA	NA	Y
CINHIHHI_00281	A9L49_RS13330	glucose-6-phosphate dehydrogenase	Glucose-6-phosphate 1-dehydrogenase	NA	1.92599	-1.59865	NA	NA	Y
CINHIHHI_04357	A9L49_RS05940	FMN-dependent NADH-azoreductase	FMN-dependent NADH-azoreductase 1	NA	5.63784	-1.48182	4.38696	4.15716	Y
CINHIHHI_00277	A9L49_RS13310	gntP	High-affinity gluconate transporter	NA	1.4122	-1.43197	NA	NA	Y
CINHIHHI_03325	A9L49_RS00825	MBL fold metallo-hydrolase	Hydroxyacylglutathione hydrolase GloC	NA	8.32147	-1.42801	7.99517	6.8978	Y
CINHIHHI_03327	A9L49_RS00835	rhodanese-like domain-containing protein	Sulfurtransferase	NA	9.79913	-1.42178	8.3852	8.59536	Y
CINHIHHI_03328	A9L49_RS00840	rhodanese-like domain-containing protein	Sulfurtransferase	NA	9.50196	-1.41162	8.51886	8.1403	Y
CINHIHHI_03322	A9L49_RS00810	cdr	Coenzyme A disulfide reductase	NA	6.10624	-1.36557	4.78405	4.74167	Y
CINHIHHI_00276	A9L49_RS13305	gntK	Xylulose kinase	NA	1.49138	-1.34746	NA	NA	Y
CINHIHHI_03330	A9L49_RS00850	sulfite exporter TauE/SafE family protein	hypothetical protein	NA	5.09395	-1.24207	3.63533	3.85227	Y
CINHIHHI_03403	A9L49_RS01210	catalase	Catalase HPII	NA	2.927	-1.22276	1.25463	1.70434	Y
CINHIHHI_00291	A9L49_RS13375	IDEAL domain-containing protein	hypothetical protein	NA	3.79155	-1.22189	2.48835	2.57039	Y
CINHIHHI_00292	A9L49_RS13380	Rrf2 family transcriptional regulator	Putative HTH-type transcriptional regulator YwnA	NA	3.3366	-1.18352	2.62016	2.15391	Y
CINHIHHI_00439	A9L49_RS14100	N-acetylmuramoyl-L-alanine amidase	S-layer protein sap	NA	2.01347	-1.15778	0.998319	0.85611	Y
CINHIHHI_02148	A9L49_RS23010	flavodoxin family protein	Putative NAD(P)H-dependent FMN-containing oxidoreductase YwqN	NA	6.3783	-1.15277	5.34055	5.22678	Y
CINHIHHI_04534	A9L49_RS06815	GNAT family N-acetyltransferase	Mycothiol acetyltransferase	NA	1.23403	-1.14367	NA	NA	Y
CINHIHHI_04308	A9L49_RS05700	dioxygenase	4%2C5-DOPA dioxygenase extradiol	NA	3.9482	-1.12803	3.19877	2.82073	Y
CINHIHHI_00449	A9L49_RS14145	GNAT family N-acetyltransferase	hypothetical protein	NA	2.7033	-1.11143	2.35817	1.5934	Y
CINHIHHI_02147	A9L49_RS23005	MerR family transcriptional regulator	HTH-type transcriptional regulator CueR	NA	6.33468	-1.10999	5.49112	5.22727	Y
CINHIHHI_03692	A9L49_RS02595	clpB	Chaperone protein ClpB	NA	2.98682	-1.10685	1.70665	1.87998	Y
CINHIHHI_02149	A9L49_RS23015	macrolide transporter	Energy-dependent translational throttle protein EttA	NA	6.65152	-1.09099	5.27519	5.56204	Y
CINHIHHI_00294	A9L49_RS13390	spxA	Regulatory protein Spx	NA	3.29405	-1.04624	2.1526	2.24826	Y
CINHIHHI_04671	A9L49_RS07560	FMN-dependent NADH-azoreductase	FMN-dependent NADH-azoreductase 2	NA	3.24262	-0.996752	2.28845	2.24593	Y
CINHIHHI_02207	A9L49_RS23310	DUF4870 domain-containing protein	hypothetical protein	NA	1.16122	-0.987218	NA	NA	Y
CINHIHHI_01472	A9L49_RS19750	type 1 glutamine amidotransferase domain-containing protein	Protein/nucleic acid deglycase HchA	NA	2.95907	-0.983841	2.17664	1.97632	Y
CINHIHHI_00568	A9L49_RS14740	alkene reductase	N-ethylmaleimide reductase	NA	2.00177	-0.964715	1.15334	1.03709	Y
CINHIHHI_02056	A9L49_RS22530	NAD(P)-dependent oxidoreductase	hypothetical protein	NA	2.49424	-0.949572	1.19964	1.54522	Y
CINHIHHI_01452	A9L49_RS19665	organic hydroperoxide resistance protein	Organic hydroperoxide resistance protein OhrA	NA	4.72552	-0.941133	3.98537	3.78454	Y
CINHIHHI_00165	A9L49_RS12755	helix-turn-helix domain-containing protein	hypothetical protein	NA	2.37985	-0.898641	1.5945	1.48143	Y
CINHIHHI_01500	A9L49_RS19890	long-chain-fatty-acid--CoA ligase	Long-chain-fatty-acid--CoA ligase	NA	2.79983	-0.863456	2.37479	1.93651	Y
CINHIHHI_04770	A9L49_RS08045	LysE family translocator	Homoserine/homoserine lactone efflux protein	NA	1.85255	-0.856452	1.20796	0.996533	Y
CINHIHHI_01261	A9L49_RS18270	sodA	Superoxide dismutase [Mn] 1	NA	2.07892	-0.855022	1.22558	1.22391	Y
CINHIHHI_00107	A9L49_RS12470	alpha/beta fold hydrolase	2-succinyl-6-hydroxy-2%2C4-cyclohexadiene-1-carboxylate synthase	NA	3.64463	-0.848028	2.71342	2.79719	Y
CINHIHHI_02583	A9L49_RS18720	ATP-dependent Clp protease ATP-binding subunit	Negative regulator of genetic competence ClpC/MecB	NA	2.74334	-0.846277	1.54463	1.89707	Y
CINHIHHI_02171	A9L49_RS23125	helix-turn-helix transcriptional regulator	HTH-type transcriptional regulator YodB	NA	1.72594	-0.819701	1.09067	0.906247	Y
CINHIHHI_01198	A9L49_RS17900	LacI family DNA-binding transcriptional regulator	Catabolite control protein B	NA	1.2426	-0.818067	NA	NA	Y
CINHIHHI_04383	A9L49_RS06070	LLM class flavin-dependent oxidoreductase	Alkanal monooxygenase alpha chain	NA	2.60577	-0.811386	1.17691	1.79448	Y
CINHIHHI_00897	A9L49_RS16400	N-acetyltransferase	putative N-acetyltransferase YlbP	NA	1.37696	-0.811384	0.821846	0.565575	Y
CINHIHHI_06207	A9L49_RS28810	methyltransferase	hypothetical protein	NA	1.93142	-0.809366	1.2027	1.12234	Y
CINHIHHI_02582	A9L49_RS18715	protein arginine kinase	Protein-arginine kinase	NA	2.41472	-0.785259	1.23387	1.62947	Y
CINHIHHI_00563	A9L49_RS14715	alpha/beta hydrolase	Putative hydrolase MhqD	NA	1.75913	-0.770795	0.886568	0.988484	Y
CINHIHHI_02581	A9L49_RS18710	hypothetical protein	Protein-arginine kinase activator protein	NA	2.53377	-0.721965	1.49213	1.81183	Y
CINHIHHI_00275	A9L49_RS13300	lactonase family protein	6-phosphogluconolactonase	NA	1.29314	-0.719208	0.625089	0.573945	Y
CINHIHHI_02697	A9L49_RS24765	aldo/keto reductase	Glyoxal reductase	NA	1.06694	-0.718902	0.444782	NA	Y
CINHIHHI_00283	A9L49_RS13340	zinc-dependent alcohol dehydrogenase family protein	Zinc-type alcohol dehydrogenase-like protein	NA	1.77233	-0.706786	1.34823	1.0656	Y
CINHIHHI_04473	A9L49_RS06515	namA	NADPH dehydrogenase	NA	2.56186	-0.676723	2.00861	1.88547	Y
CINHIHHI_05473	A9L49_RS11425	DJ-1/PfpI family protein	Isonitrile hydratase	NA	2.55114	-0.672916	2.1756	1.87845	Y
CINHIHHI_04463	A9L49_RS06470	LLM class flavin-dependent oxidoreductase	Limonene 1%2C2-monooxygenase	NA	3.02959	-0.663901	2.52977	2.36582	Y
CINHIHHI_05391	A9L49_RS11035	class I SAM-dependent methyltransferase	Glycine/sarcosine N-methyltransferase	NA	1.08369	-0.634206	0.756749	0.449482	Y
CINHIHHI_04398	A9L49_RS06145	nitroreductase family protein	hypothetical protein	NA	1.3075	-0.608017	0.907396	0.699489	Y
CINHIHHI_03894	A9L49_RS03610	thioredoxin family protein	hypothetical protein	NA	1.37991	-0.548106	0.693978	0.831836	Y
CINHIHHI_02584	A9L49_RS18725	radA	DNA repair protein RadA	NA	1.99089	-0.530235	1.38299	1.46071	Y
CINHIHHI_01502	A9L49_RS19900	iron-siderophore ABC transporter substrate-binding protein	Fe(3+)-citrate-binding protein YfmC	NA	1.05529	0.986048	2.34146	2.04146	Y
CINHIHHI_02182	A9L49_RS23185	chbG	Chitooligosaccharide deacetylase ChbG	NA	-1.08403	-1.57728	-2.55794	-2.66808	Y
CINHIHHI_02183	A9L49_RS23190	celF	putative 6-phospho-beta-glucosidase	NA	-2.63328	-1.0512	-3.71899	-3.68514	Y
CINHIHHI_03407	A9L49_RS01230	gapN	NADP-dependent glyceraldehyde-3-phosphate dehydrogenase	NA	-1.55973	-0.907701	-2.97474	-2.46756	Y
CINHIHHI_01688	A9L49_RS20815	rRNA pseudouridine synthase	Ribosomal small subunit pseudouridine synthase A	NA	-1.35284	0.810856	-0.7444	-0.54188	Y
CINHIHHI_01777	A9L49_RS21265	luxS	S-ribosylhomocysteine lyase	NA	-3.61425	0.940513	-2.05494	-2.67372	Y
CINHIHHI_04949	A9L49_RS08910	hemolytic enterotoxin HBL binding subunit HblA	Hemolysin BL-binding component	NA	-3.28875	0.98239	-2.22358	-2.30626	Y
CINHIHHI_03685	A9L49_RS02560	prsA	Foldase protein PrsA 2	NA	-3.63886	1.01734	-2.29706	-2.62143	Y
CINHIHHI_04076	A9L49_RS04545	xanthine phosphoribosyltransferase	Xanthine phosphoribosyltransferase	NA	-3.8503	1.12908	-2.59869	-2.72105	Y
CINHIHHI_02726	A9L49_RS24905	ABC transporter permease	Oligopeptide transport system permease protein OppC	NA	-2.19903	1.28215	-0.75625	-0.915692	Y
CINHIHHI_04781	A9L49_RS08100	dhbC	Isochorismate synthase DhbC	NA	-1.88223	1.45342	NA	NA	Y
CINHIHHI_01351	A9L49_RS19160	iron ABC transporter permease	Hemin transport system permease protein HmuU	NA	-1.52281	1.6409	NA	NA	Y
CINHIHHI_04780	A9L49_RS08095	dhbA	2%2C3-dihydro-2%2C3-dihydroxybenzoate dehydrogenase	NA	-2.58611	2.00351	NA	NA	Y
CINHIHHI_01350	A9L49_RS19155	ABC transporter ATP-binding protein	putative siderophore transport system ATP-binding protein YusV	NA	-2.48247	2.50804	NA	NA	Y
CINHIHHI_04348	A9L49_RS05900	VPS10, VPS10 domain protein	hypothetical protein	NA	-7.2904	NA	-7.64516	-7.34738	N
CINHIHHI_03070	A9L49_RS26560	ABC transporter ATP-binding protein	Daunorubicin/doxorubicin resistance ATP-binding protein DrrA	NA	-7.19236	NA	-6.43342	-6.49057	N
CINHIHHI_03074	A9L49_RS26580	thioesterase	Thioesterase PikA5	NA	-7.0095	NA	-6.40263	-7.01686	N
CINHIHHI_03933	A9L49_RS03805	hypothetical protein	Sulfite reductase [ferredoxin]	NA	-7.00538	NA	-5.45494	-6.60533	N
CINHIHHI_03423	A9L49_RS01310	alsD	Alpha-acetolactate decarboxylase	NA	-6.54014	NA	-6.65435	-6.40165	N
CINHIHHI_03932	A9L49_RS03800	cysC	putative adenylyl-sulfate kinase	NA	-6.43504	NA	-5.31548	-6.44261	N
CINHIHHI_03422	A9L49_RS01305	alsS	Acetolactate synthase	NA	-6.21006	NA	-7.77227	-7.39098	N
CINHIHHI_05888	#N/A	#N/A	N-acetylmuramoyl-L-alanine amidase CwlA	NA	-5.65465	NA	-4.95847	-5.20231	N
CINHIHHI_03936	A9L49_RS03820	sirohydrochlorin chelatase	Sirohydrochlorin ferrochelatase	NA	-5.52676	NA	-3.38085	-4.58563	N
CINHIHHI_01064	A9L49_RS17235	GntR family transcriptional regulator	HTH-type transcriptional repressor YtrA	NA	-5.49525	NA	-5.32143	-4.5486	N
CINHIHHI_00592	A9L49_RS14850	LrgB family protein	Inner membrane protein YohK	NA	-5.47172	NA	-5.56663	-5.20471	N
CINHIHHI_03292	A9L49_RS00665	kdpA	Potassium-transporting ATPase potassium-binding subunit	NA	-5.44158	NA	-4.71649	-5.2703	N
CINHIHHI_03071	A9L49_RS26565	ABC transporter permease	hypothetical protein	NA	-5.38836	NA	-4.98039	-5.00265	N
CINHIHHI_05890	#N/A	#N/A	Bifunctional autolysin	NA	-5.3879	NA	-5.29327	-5.62135	N
CINHIHHI_04347	A9L49_RS05895	sulfite exporter TauE/SafE family protein	hypothetical protein	NA	-5.28409	NA	-4.89898	-4.79848	N
CINHIHHI_04749	A9L49_RS07940	prsA	Foldase protein PrsA 3	NA	-5.19799	NA	-4.43892	-4.83676	N
CINHIHHI_03072	A9L49_RS26570	ABC transporter permease	hypothetical protein	NA	-5.12854	NA	-4.60791	-4.74642	N
CINHIHHI_01814	A9L49_RS21445	ABC transporter ATP-binding protein	Bacitracin export ATP-binding protein BceA	NA	-4.92992	NA	-3.86176	-4.29996	N
CINHIHHI_03075	A9L49_RS26365	non-ribosomal peptide synthetase	Tyrocidine synthase 2	NA	-4.86255	NA	-4.34457	-4.26485	N
CINHIHHI_02826	A9L49_RS25355	purM	Phosphoribosylformylglycinamidine cyclo-ligase	NA	-4.80686	NA	-3.65712	-4.4596	N
CINHIHHI_05887	#N/A	#N/A	Murein DD-endopeptidase MepM	NA	-4.72649	NA	-4.5021	-4.83784	N
CINHIHHI_02828	A9L49_RS25365	purH	Bifunctional purine biosynthesis protein PurH	NA	-4.71591	NA	-3.85497	-4.57869	N
CINHIHHI_06231	A9L49_RS30905	hypothetical protein	hypothetical protein	NA	-4.67595	NA	-3.98693	-3.99461	N
CINHIHHI_01813	A9L49_RS21440	ABC transporter permease	Bacitracin export permease protein BceB	NA	-4.6425	NA	-4.29315	-4.50156	N
CINHIHHI_02428	A9L49_RS24405	lrgA	Antiholin-like protein LrgA	NA	-4.60381	NA	-4.2844	-5.00178	N
CINHIHHI_02827	A9L49_RS25360	purN	Phosphoribosylglycinamide formyltransferase	NA	-4.56185	NA	-3.94448	-4.62302	N
CINHIHHI_03421	A9L49_RS01300	IS200/IS605 family element transposase accessory protein TnpB	hypothetical protein	NA	-4.54437	NA	-4.44912	-4.17089	N
CINHIHHI_00617	A9L49_RS14975	N-acetylmuramoyl-L-alanine amidase family protein	N-acetylmuramoyl-L-alanine amidase CwlA	NA	-4.4953	NA	-4.49424	-4.35949	N
CINHIHHI_06228	A9L49_RS30920	hypothetical protein	hypothetical protein	NA	-4.44273	NA	-4.17417	-4.44628	N
CINHIHHI_02825	A9L49_RS25350	purF	Amidophosphoribosyltransferase	NA	-4.40232	NA	-2.92015	-3.85591	N
CINHIHHI_01727	A9L49_RS21010	ABC transporter permease	Bacitracin export permease protein BceB	NA	-4.39967	NA	-3.71053	-4.06101	N
CINHIHHI_03076	A9L49_RS26370	non-ribosomal peptide synthetase	Linear gramicidin synthase subunit B	NA	-4.37083	NA	-4.13293	-3.9961	N
CINHIHHI_04215	A9L49_RS05240	asnB	Asparagine synthetase [glutamine-hydrolyzing] 3	NA	-4.35138	NA	-5.80694	-5.84434	N
CINHIHHI_03293	A9L49_RS00670	kdpB	Potassium-transporting ATPase ATP-binding subunit	NA	-4.32908	NA	-4.19566	-4.554	N
CINHIHHI_00618	A9L49_RS14980	M23 family metallopeptidase	Murein DD-endopeptidase MepM	NA	-4.25253	NA	-3.80279	-3.77345	N
CINHIHHI_06230	A9L49_RS30910	SUMF1/EgtB/PvdO family nonheme iron enzyme	Serine/threonine-protein kinase pkn1	NA	-4.24412	NA	-4.25287	-4.35125	N
CINHIHHI_06225	A9L49_RS30935	ATP-grasp domain-containing protein	Alanine--anticapsin ligase	NA	-4.17932	NA	-3.73079	-3.77745	N
CINHIHHI_06303	A9L49_RS29230	manA	Mannose-6-phosphate isomerase ManA	NA	-4.16822	NA	-3.50062	-3.64308	N
CINHIHHI_02829	A9L49_RS25370	purD	Phosphoribosylamine--glycine ligase	NA	-4.13021	NA	-3.22532	-3.78787	N
CINHIHHI_05886	#N/A	#N/A	hypothetical protein	NA	-4.12822	NA	-3.72479	-4.14064	N
CINHIHHI_01791	A9L49_RS21335	hypothetical protein	hypothetical protein	NA	-4.11412	NA	-2.29714	-2.83663	N
CINHIHHI_05151	A9L49_RS09900	penicillin-binding protein 2	Penicillin-binding protein H	NA	-4.10859	NA	-3.7484	-4.03712	N
CINHIHHI_03347	A9L49_RS00935	ABC transporter ATP-binding protein	putative ABC transporter ATP-binding protein YknY	NA	-4.1047	NA	-3.93332	-3.90889	N
CINHIHHI_06229	A9L49_RS30915	MoaD/ThiS family protein	hypothetical protein	NA	-4.07061	NA	-3.28424	-3.41355	N
CINHIHHI_06226	A9L49_RS30930	hypothetical protein	Amino acid--[acyl-carrier-protein] ligase	NA	-3.98373	NA	-3.63138	-3.75238	N
CINHIHHI_03400	A9L49_RS01195	MFS transporter	Multidrug resistance protein MdtH	NA	-3.96995	NA	-3.14424	-3.90414	N
CINHIHHI_01065	A9L49_RS17240	ABC transporter ATP-binding protein	ABC transporter ATP-binding protein YtrB	NA	-3.92981	NA	-4.43783	-3.58805	N
CINHIHHI_03346	A9L49_RS00930	FtsX-like permease family protein	putative ABC transporter permease YknZ	NA	-3.88524	NA	-4.24488	-4.36273	N
CINHIHHI_02427	A9L49_RS24400	lrgB	Antiholin-like protein LrgB	NA	-3.86866	NA	-4.03927	-4.76673	N
CINHIHHI_03077	A9L49_RS26375	fabD	Malonyl CoA-acyl carrier protein transacylase	NA	-3.86495	NA	-3.66873	-3.48471	N
CINHIHHI_04077	A9L49_RS04550	pbuX	Uric acid permease PucK	NA	-3.83187	NA	-2.99118	-3.37872	N
CINHIHHI_06302	A9L49_RS29235	PTS transporter subunit EIIA	PTS system mannose-specific EIIBCA component	NA	-3.80729	NA	-3.16691	-3.21381	N
CINHIHHI_03348	A9L49_RS00940	efflux RND transporter periplasmic adaptor subunit	Putative efflux system component YknX	NA	-3.67177	NA	-3.83335	-3.92517	N
CINHIHHI_03078	A9L49_RS26380	SDR family NAD(P)-dependent oxidoreductase	Polyketide synthase PksN	NA	-3.64995	NA	-3.53828	-3.45196	N
CINHIHHI_03161	A9L49_RS26995	treB	PTS system trehalose-specific EIIBC component	NA	-3.62662	NA	-3.43795	-3.71923	N
CINHIHHI_04990	A9L49_RS09130	mgtE	Magnesium transporter MgtE	NA	-3.62184	NA	-4.12293	-3.8519	N
CINHIHHI_04991	A9L49_RS09135	phosphodiester glycosidase family protein	hypothetical protein	NA	-3.57572	NA	-3.93537	-3.55906	N
CINHIHHI_01728	A9L49_RS21015	ABC transporter ATP-binding protein	ABC transporter ATP-binding protein YxdL	NA	-3.55358	NA	-4.85927	-5.31727	N
CINHIHHI_05393	A9L49_RS11045	prsA	Foldase protein PrsA 3	NA	-3.51708	NA	-2.59376	-3.11845	N
CINHIHHI_00619	A9L49_RS14985	lysozyme family protein	hypothetical protein	NA	-3.50846	NA	-3.50825	-3.66451	N
CINHIHHI_03865	A9L49_RS03465	GntR family transcriptional regulator	HTH-type transcriptional repressor YtrA	NA	-3.48711	NA	-3.2838	-3.59651	N
CINHIHHI_02824	A9L49_RS25345	purL	Phosphoribosylformylglycinamidine synthase subunit PurL	NA	-3.48622	NA	-2.37594	-3.22431	N
CINHIHHI_03092	A9L49_RS26655	CitMHS family transporter	Citrate transporter	NA	-3.47389	NA	-1.14076	-1.85947	N
CINHIHHI_01802	A9L49_RS21390	hypothetical protein	hypothetical protein	NA	-3.45695	NA	-3.16887	-3.67597	N
CINHIHHI_06232	A9L49_RS30900	MFS transporter	hypothetical protein	NA	-3.45166	NA	-3.2822	-3.44044	N
CINHIHHI_06224	A9L49_RS30940	HesA/MoeB/ThiF family protein	putative adenylyltransferase/sulfurtransferase MoeZ	NA	-3.43103	NA	-3.12482	-3.15345	N
CINHIHHI_04777	A9L49_RS08080	winged helix-turn-helix transcriptional regulator	Transcriptional repressor PagR	NA	-3.3929	NA	-2.18161	-2.72607	N
CINHIHHI_03294	A9L49_RS00675	kdpC	Potassium-transporting ATPase KdpC subunit	NA	-3.38169	NA	-3.06059	-3.25196	N
CINHIHHI_01066	A9L49_RS17245	ABC transporter permease subunit	putative ABC transporter permease YtrC	NA	-3.33426	NA	-4.08087	-3.2783	N
CINHIHHI_06223	A9L49_RS31015	4'-phosphopantetheinyl transferase superfamily protein	hypothetical protein	NA	-3.2797	NA	-3.13126	-3.38111	N
CINHIHHI_01800	A9L49_RS21380	class D sortase	hypothetical protein	NA	-3.24458	NA	-2.86104	-3.06158	N
CINHIHHI_04311	A9L49_RS05715	acetyl-CoA hydrolase/transferase family protein	Succinyl-CoA:coenzyme A transferase	NA	-3.2097	NA	-3.25662	-3.38164	N
CINHIHHI_00998	A9L49_RS16905	SDR family NAD(P)-dependent oxidoreductase	Cyclopentanol dehydrogenase	NA	-3.19432	NA	-2.47158	-2.85164	N
CINHIHHI_03839	A9L49_RS03335	NEAT domain-containing leucine-rich repeat protein	Internalin-A	NA	-3.17304	NA	-2.83074	-2.09941	N
CINHIHHI_01545	A9L49_RS20105	DHA2 family efflux MFS transporter permease subunit	Multidrug export protein EmrB	NA	-3.17063	NA	-3.33418	-2.91913	N
CINHIHHI_04779	A9L49_RS08090	OFA family MFS transporter	putative MFS-type transporter YhjX	NA	-3.14137	NA	-3.48873	-4.20156	N
CINHIHHI_01355	A9L49_RS19180	bifunctional cystathionine gamma-lyase/homocysteine desulfhydrase	Cystathionine gamma-lyase	NA	-3.11676	NA	-2.71978	-2.67938	N
CINHIHHI_00641	A9L49_RS15095	DeoR/GlpR transcriptional regulator	Lactose phosphotransferase system repressor	NA	-3.09611	NA	-3.14819	-3.06545	N
CINHIHHI_04253	A9L49_RS05430	ABC transporter ATP-binding protein	Daunorubicin/doxorubicin resistance ATP-binding protein DrrA	NA	-3.09418	NA	-2.77776	-2.7025	N
CINHIHHI_03969	A9L49_RS03980	tyrosine-type recombinase/integrase	Tyrosine recombinase XerD	NA	-3.08418	NA	-2.61585	-2.99591	N
CINHIHHI_06227	A9L49_RS30925	acyl carrier protein	D-alanine--poly(phosphoribitol) ligase subunit 2	NA	-3.07455	NA	-2.60267	-3.02742	N
CINHIHHI_02926	A9L49_RS25830	PTS transporter subunit IICB	PTS system glucoside-specific EIICBA component	NA	-2.99731	NA	-2.69824	-2.79643	N
CINHIHHI_04440	A9L49_RS06355	peptidase	hypothetical protein	NA	-2.9921	NA	-2.89047	-2.91991	N
CINHIHHI_05544	A9L49_RS11785	MFS transporter	Proline/betaine transporter	NA	-2.98841	NA	-2.96692	-3.31132	N
CINHIHHI_02106	A9L49_RS22800	cggR	Central glycolytic genes regulator	NA	-2.98394	NA	-4.16396	-3.59453	N
CINHIHHI_03246	A9L49_RS27415	ferrous iron transport protein A	Fe(2+) transport protein A	NA	-2.96143	NA	-2.20631	-2.30424	N
CINHIHHI_02724	A9L49_RS24895	ABC transporter substrate-binding protein	Oligopeptide-binding protein AppA	NA	-2.93748	NA	-2.33621	-2.45098	N
CINHIHHI_03450	A9L49_RS01445	ABC transporter permease	Dipeptide transport system permease protein DppC	NA	-2.89902	NA	-1.94457	-1.74249	N
CINHIHHI_05378	A9L49_RS10970	DedA family protein	putative membrane protein	NA	-2.88514	NA	-1.97041	-2.41055	N
CINHIHHI_03448	A9L49_RS01435	ABC transporter substrate-binding protein	Oligopeptide-binding protein AppA	NA	-2.87673	NA	-2.24921	-2.30666	N
CINHIHHI_03341	A9L49_RS00905	PTS sugar transporter subunit IIB	Lichenan-specific phosphotransferase enzyme IIB component	NA	-2.82191	NA	-2.61134	-2.48953	N
CINHIHHI_05484	A9L49_RS11480	hisC	Histidinol-phosphate aminotransferase	NA	-2.78405	NA	-2.56161	-2.51845	N
CINHIHHI_02927	A9L49_RS25835	endonuclease/exonuclease/phosphatase family protein	Maltose 6'-phosphate phosphatase	NA	-2.77219	NA	-2.3208	-2.62005	N
CINHIHHI_04800	A9L49_RS08195	ABC transporter permease	Bacitracin export permease protein BceB	NA	-2.75619	NA	-1.68962	-2.32434	N
CINHIHHI_03451	A9L49_RS01450	ABC transporter ATP-binding protein	Oligopeptide transport ATP-binding protein OppD	NA	-2.74467	NA	-2.44804	-2.07665	N
CINHIHHI_02218	A9L49_RS23360	opuD	Glycine betaine transporter OpuD	NA	-2.71086	NA	-1.83534	-2.09606	N
CINHIHHI_03079	A9L49_RS26590	SDR family NAD(P)-dependent oxidoreductase	Polyketide synthase PksJ	NA	-2.7025	NA	-2.69475	-2.53909	N
CINHIHHI_03220	A9L49_RS27290	peptide MFS transporter	Dipeptide permease D	NA	-2.66908	NA	-3.31524	-3.1549	N
CINHIHHI_01798	A9L49_RS21370	HAMP domain-containing protein	Sensor histidine kinase ResE	NA	-2.66382	NA	-1.68648	-2.14471	N
CINHIHHI_01799	A9L49_RS21375	response regulator transcription factor	Transcriptional regulatory protein WalR	NA	-2.65233	NA	-2.22955	-2.41247	N
CINHIHHI_03245	A9L49_RS27410	iron transporter FeoB	Fe(2+) transporter FeoB	NA	-2.64262	NA	-2.49559	-2.48403	N
CINHIHHI_04259	A9L49_RS05460	cation:dicarboxylase symporter family transporter	Proton/sodium-glutamate symport protein	NA	-2.63568	NA	-2.44764	-2.26823	N
CINHIHHI_03081	A9L49_RS26600	non-ribosomal peptide synthetase	Tyrocidine synthase 2	NA	-2.61852	NA	-2.46773	-2.37585	N
CINHIHHI_00660	A9L49_RS15190	iron-hydroxamate ABC transporter substrate-binding protein	Iron-uptake system-binding protein	NA	-2.6154	NA	-2.29082	-2.04084	N
CINHIHHI_02336	A9L49_RS23945	M4 family metallopeptidase	Thermolysin	NA	-2.61293	NA	-2.02391	-2.26108	N
CINHIHHI_02912	A9L49_RS25715	acyl-CoA desaturase	Delta(12)-fatty-acid desaturase	NA	-2.60644	NA	-2.34543	-2.35714	N
CINHIHHI_03906	A9L49_RS03670	ilvB	Acetolactate synthase large subunit	NA	-2.59735	NA	-1.28797	-2.03599	N
CINHIHHI_01546	A9L49_RS20110	HlyD family secretion protein	putative multidrug resistance protein EmrK	NA	-2.5032	NA	-2.84047	-2.72787	N
CINHIHHI_00658	A9L49_RS15180	iron ABC transporter permease	Iron-uptake system permease protein FeuC	NA	-2.50081	NA	-1.90426	-1.54988	N
CINHIHHI_01358	A9L49_RS19195	class I SAM-dependent methyltransferase	putative methyltransferase	NA	-2.50021	NA	-1.639	-1.95511	N
CINHIHHI_02823	A9L49_RS25340	purQ	Phosphoribosylformylglycinamidine synthase subunit PurQ	NA	-2.48772	NA	-1.90277	-2.70381	N
CINHIHHI_00445	A9L49_RS14125	hypothetical protein	hypothetical protein	NA	-2.48495	NA	-2.51009	-2.75631	N
CINHIHHI_03080	A9L49_RS26595	NAD(P)/FAD-dependent oxidoreductase	Phytoene desaturase (neurosporene-forming)	NA	-2.43107	NA	-2.30659	-2.18495	N
CINHIHHI_02219	A9L49_RS23365	SH3 domain-containing protein	Cell wall-binding protein YocH	NA	-2.42895	NA	-2.71522	-2.4982	N
CINHIHHI_01779	A9L49_RS21275	carbonic anhydrase	Beta-carbonic anhydrase 1	NA	-2.42867	NA	-2.32522	-2.70348	N
CINHIHHI_00486	A9L49_RS14325	formate/nitrite transporter family protein	putative formate transporter 2	NA	-2.41074	NA	-3.42565	-2.65393	N
CINHIHHI_04255	A9L49_RS05440	ABC transporter permease	hypothetical protein	NA	-2.40523	NA	-1.77491	-1.78195	N
CINHIHHI_05486	A9L49_RS11490	aroF	Protein AroA(G)	NA	-2.38507	NA	-2.01406	-1.81865	N
CINHIHHI_03426	A9L49_RS01325	choice-of-anchor A family protein	Trypsin-resistant surface T6 protein	NA	-2.38398	NA	-2.37553	-1.727	N
CINHIHHI_01356	A9L49_RS19185	O-acetylserine dependent cystathionine beta-synthase	O-acetylserine dependent cystathionine beta-synthase	NA	-2.38259	NA	-2.25079	-2.21347	N
CINHIHHI_06154	A9L49_RS28735	acyltransferase	hypothetical protein	NA	-2.37848	NA	-1.6215	-2.1437	N
CINHIHHI_05973	A9L49_RS27930	hypothetical protein	hypothetical protein	NA	-2.37299	NA	-2.64617	-2.52543	N
CINHIHHI_04254	A9L49_RS05435	ABC transporter permease	putative multidrug ABC transporter permease YbhR	NA	-2.36903	NA	-1.86909	-1.60492	N
CINHIHHI_00659	A9L49_RS15185	iron ABC transporter permease	Iron-uptake system permease protein FeuB	NA	-2.36253	NA	-2.1448	-1.90047	N
CINHIHHI_01232	A9L49_RS18125	L-cystine transporter	L-cystine uptake protein TcyP	NA	-2.34907	NA	-1.58688	-1.63783	N
CINHIHHI_03244	A9L49_RS27405	ferrous iron transporter B	Fe(2+) transporter FeoB	NA	-2.34433	NA	-2.44067	-2.32394	N
CINHIHHI_05485	A9L49_RS11485	aroC	Chorismate synthase	NA	-2.32456	NA	-2.40713	-2.16008	N
CINHIHHI_02043	A9L49_RS22475	DNA starvation/stationary phase protection protein	DNA protection during starvation protein 2	NA	-2.32435	NA	-2.74364	-2.38416	N
CINHIHHI_02369	A9L49_RS24110	lipoate--protein ligase family protein	Octanoyl-[GcvH]:protein N-octanoyltransferase	NA	-2.31396	NA	-2.16739	-2.16313	N
CINHIHHI_00063	A9L49_RS12255	serine hydrolase	D-alanyl-D-alanine carboxypeptidase	NA	-2.30918	NA	-1.23946	-2.08959	N
CINHIHHI_02633	A9L49_RS18970	map	Methionine aminopeptidase 1	NA	-2.29727	NA	-2.40823	-2.03449	N
CINHIHHI_00093	A9L49_RS12405	polysaccharide deacetylase	Peptidoglycan-N-acetylglucosamine deacetylase	NA	-2.2961	NA	-1.74046	-2.26679	N
CINHIHHI_06279	A9L49_RS28985	DNA mismatch repair protein	hypothetical protein	NA	-2.28948	NA	-2.29317	-2.49581	N
CINHIHHI_03162	A9L49_RS27000	treC	Trehalose-6-phosphate hydrolase	NA	-2.28815	NA	-2.02993	-2.39359	N
CINHIHHI_02186	A9L49_RS23205	PTS sugar transporter subunit IIB	PTS system cellobiose-specific EIIB component	NA	-2.27561	NA	-2.70896	-2.6967	N
CINHIHHI_03678	A9L49_RS02525	katB	Catalase	NA	-2.27462	NA	-2.84133	-2.31851	N
CINHIHHI_06277	A9L49_RS28995	hypothetical protein	hypothetical protein	NA	-2.27306	NA	-1.81877	-2.28241	N
CINHIHHI_01252	A9L49_RS18225	rpmG	50S ribosomal protein L33 1	NA	-2.26944	NA	-2.06093	-1.98493	N
CINHIHHI_02952	A9L49_RS25955	proS	Proline--tRNA ligase	NA	-2.2613	NA	-1.68279	-2.1906	N
CINHIHHI_05860	A9L49_RS29905	hypothetical protein	hypothetical protein	NA	-2.23988	NA	-2.57518	-2.76625	N
CINHIHHI_02498	A9L49_RS00180	DUF3797 domain-containing protein	hypothetical protein	NA	-2.23105	NA	-1.95232	-2.13742	N
CINHIHHI_02047	A9L49_RS22490	TIGR00730 family Rossman fold protein	LOG family protein YvdD	NA	-2.21983	NA	-2.23718	-2.62365	N
CINHIHHI_01849	A9L49_RS21615	glgP	Glycogen phosphorylase	NA	-2.21976	NA	-1.92807	-2.28227	N
CINHIHHI_02320	A9L49_RS23865	fructose-bisphosphate aldolase	putative fructose-bisphosphate aldolase	NA	-2.21568	NA	-2.60968	-2.33494	N
CINHIHHI_01843	A9L49_RS21590	cold-shock protein	Cold shock-like protein CspD	NA	-2.18697	NA	-2.49396	-2.28069	N
CINHIHHI_02666	A9L49_RS24610	rocF	Arginase	NA	-2.18658	NA	-1.30353	-1.859	N
CINHIHHI_04185	A9L49_RS05095	flgG	Flagellar basal-body rod protein FlgF	NA	-2.1752	NA	-1.91973	-1.61648	N
CINHIHHI_03345	A9L49_RS00925	SH3 domain-containing protein	Cell wall-binding protein YocH	NA	-2.16791	NA	-2.08997	-2.26751	N
CINHIHHI_02782	A9L49_RS25210	NCS2 family permease	Guanine/hypoxanthine permease PbuG	NA	-2.16782	NA	-1.70134	-1.87037	N
CINHIHHI_01850	A9L49_RS21620	glgA	Glycogen synthase	NA	-2.16203	NA	-1.81222	-2.13672	N
CINHIHHI_02632	A9L49_RS18965	adenylate kinase	Adenylate kinase	NA	-2.16184	NA	-2.33185	-1.94712	N
CINHIHHI_06278	A9L49_RS28990	SulP family inorganic anion transporter	C4-dicarboxylic acid transporter DauA	NA	-2.15861	NA	-1.9099	-1.90885	N
CINHIHHI_02226	A9L49_RS23400	VanZ family protein	hypothetical protein	NA	-2.15368	NA	-1.98142	-2.78874	N
CINHIHHI_03452	A9L49_RS01455	ABC transporter ATP-binding protein	Oligopeptide transport ATP-binding protein OppF	NA	-2.14826	NA	-1.86094	-1.53419	N
CINHIHHI_06191	A9L49_RS28870	manX	PTS system mannose-specific EIIAB component	NA	-2.14395	NA	-2.35197	-2.28418	N
CINHIHHI_03878	A9L49_RS03530	dltD	Protein DltD	NA	-2.14036	NA	-2.04981	-1.79367	N
CINHIHHI_02728	A9L49_RS24915	ABC transporter ATP-binding protein	Oligopeptide transport ATP-binding protein OppF	NA	-2.13711	NA	-1.40168	-1.48689	N
CINHIHHI_02820	A9L49_RS25325	purB	Adenylosuccinate lyase	NA	-2.13361	NA	-1.83446	-2.22948	N
CINHIHHI_01824	A9L49_RS21495	ABC transporter permease	ABC transporter permease protein YxdM	NA	-2.13001	NA	-1.3312	-1.17961	N
CINHIHHI_01856	A9L49_RS21650	L-lactate dehydrogenase	L-lactate dehydrogenase 1	NA	-2.12808	NA	-2.68154	-2.18897	N
CINHIHHI_04276	A9L49_RS05545	PadR family transcriptional regulator	hypothetical protein	NA	-2.12298	NA	-0.905926	-1.5923	N
CINHIHHI_01804	A9L49_RS21400	hpt	Hypoxanthine phosphoribosyltransferase	NA	-2.11326	NA	-1.80481	-1.7904	N
CINHIHHI_00819	A9L49_RS15975	putative DNA-binding protein	hypothetical protein	NA	-2.1128	NA	-1.70032	-1.75908	N
CINHIHHI_01129	A9L49_RS17560	MgtC/SapB family protein	Protein MgtC	NA	-2.10189	NA	NA	-1.14288	N
CINHIHHI_02634	A9L49_RS18975	infA	Translation initiation factor IF-1	NA	-2.10176	NA	-2.04132	-1.7441	N
CINHIHHI_02822	A9L49_RS25335	purS	Phosphoribosylformylglycinamidine synthase subunit PurS	NA	-2.09708	NA	-1.62398	-2.2795	N
CINHIHHI_03204	A9L49_RS27210	bdhA	Sorbitol dehydrogenase	NA	-2.09519	NA	-2.67276	-2.59955	N
CINHIHHI_05483	A9L49_RS11475	tyrA	Cyclohexadienyl dehydrogenase	NA	-2.08893	NA	-1.98625	-1.86467	N
CINHIHHI_00831	A9L49_RS16035	rpmB	50S ribosomal protein L28	NA	-2.0716	NA	-1.30811	-1.36866	N
CINHIHHI_02610	A9L49_RS18855	rpsJ	30S ribosomal protein S10	NA	-2.056	NA	-1.95581	-1.7061	N
CINHIHHI_02184	A9L49_RS23195	PTS lactose/cellobiose transporter subunit IIA	Lichenan-specific phosphotransferase enzyme IIA component	NA	-2.05497	NA	-2.46486	-2.59497	N
CINHIHHI_01552	A9L49_RS20140	infC	Translation initiation factor IF-3	NA	-2.03898	NA	-1.70215	-1.5393	N
CINHIHHI_01551	A9L49_RS20135	rpmI	50S ribosomal protein L35	NA	-2.03362	NA	-1.71868	-1.27275	N
CINHIHHI_01538	A9L49_RS20070	pheS	Phenylalanine--tRNA ligase alpha subunit	NA	-2.00738	NA	-2.25512	-1.91161	N
CINHIHHI_01995	A9L49_RS22240	CPBP family intramembrane metalloprotease	hypothetical protein	NA	-2.00572	NA	NA	-0.780113	N
CINHIHHI_01851	A9L49_RS21625	glgD	Glycogen biosynthesis protein GlgD	NA	-2.0031	NA	-1.41086	-1.8394	N
CINHIHHI_04260	A9L49_RS05465	aspA	Aspartate ammonia-lyase	NA	-1.99492	NA	-2.21144	-1.94217	N
CINHIHHI_00488	A9L49_RS14335	fdhD	Sulfur carrier protein FdhD	NA	-1.99431	NA	-2.31557	-1.5906	N
CINHIHHI_02105	A9L49_RS22795	gap	Glyceraldehyde-3-phosphate dehydrogenase 1	NA	-1.98715	NA	-3.16295	-2.5897	N
CINHIHHI_00997	A9L49_RS16900	ugpC	Trehalose import ATP-binding protein SugC	NA	-1.98377	NA	-1.71926	-2.07614	N
CINHIHHI_00813	A9L49_RS15945	rplS	50S ribosomal protein L19	NA	-1.98326	NA	-2.04073	-1.89493	N
CINHIHHI_03449	A9L49_RS01440	ABC transporter permease	Glutathione transport system permease protein GsiC	NA	-1.97999	NA	-2.15461	-1.74765	N
CINHIHHI_01097	A9L49_RS17400	ribE	Riboflavin synthase	NA	-1.9793	NA	-2.73727	-2.51237	N
CINHIHHI_01307	A9L49_RS18500	rpsT	30S ribosomal protein S20	NA	-1.96878	NA	-2.23445	-2.13232	N
CINHIHHI_00487	A9L49_RS14330	moaA	GTP 3'%2C8-cyclase	NA	-1.96131	NA	-2.21046	-1.52177	N
CINHIHHI_02631	A9L49_RS18960	secY	Protein translocase subunit SecY	NA	-1.95661	NA	-2.26657	-1.76375	N
CINHIHHI_03896	A9L49_RS03620	MarR family transcriptional regulator	putative HTH-type transcriptional regulator YusO	NA	-1.95297	NA	-1.37037	-1.86449	N
CINHIHHI_04184	A9L49_RS05090	flhF	Flagellar biosynthesis protein FlhF	NA	-1.95261	NA	-1.94457	-1.57043	N
CINHIHHI_01442	A9L49_RS19615	valS	Valine--tRNA ligase	NA	-1.95152	NA	-2.14967	-1.90437	N
CINHIHHI_02233	A9L49_RS23435	FtsX-like permease family protein	putative ABC transporter permease YknZ	NA	-1.94285	NA	-1.6836	-1.67299	N
CINHIHHI_02981	A9L49_RS26095	pdaA	Peptidoglycan-N-acetylmuramic acid deacetylase PdaA	NA	-1.92945	NA	-0.814024	-1.04174	N
CINHIHHI_04526	A9L49_RS06775	glycosyl transferase	Oleandomycin glycosyltransferase	NA	-1.92663	NA	-1.60477	-2.11104	N
CINHIHHI_03082	A9L49_RS26605	hypothetical protein	Mitomycin biosynthesis 6-O-methyltransferase	NA	-1.92575	NA	-1.9235	-2.00852	N
CINHIHHI_01357	A9L49_RS19190	mtnN	5'-methylthioadenosine/S-adenosylhomocysteine nucleosidase	NA	-1.9199	NA	-1.70053	-1.72831	N
CINHIHHI_05974	A9L49_RS27925	aspartate aminotransferase family protein	Aspartate 1-decarboxylase	NA	-1.91347	NA	-1.72423	-1.76598	N
CINHIHHI_01943	A9L49_RS21980	hypothetical protein	hypothetical protein	NA	-1.90768	NA	-0.891851	-1.60629	N
CINHIHHI_02064	A9L49_RS22570	tyrS	Tyrosine--tRNA ligase	NA	-1.90748	NA	-1.64372	-1.81037	N
CINHIHHI_01424	A9L49_RS19530	sporulation protein	Sporulation initiation phosphotransferase B	NA	-1.8967	NA	-1.6904	-1.33899	N
CINHIHHI_05976	A9L49_RS27915	non-ribosomal peptide synthetase	Tyrocidine synthase 3	NA	-1.8963	NA	-1.54388	-1.71272	N
CINHIHHI_00064	A9L49_RS12260	erythromycin esterase family protein	putative protein	NA	-1.89142	NA	NA	-1.39171	N
CINHIHHI_05266	A9L49_RS10430	M4 family metallopeptidase	Bacillolysin	NA	-1.88577	NA	-1.5401	-1.87569	N
CINHIHHI_01986	A9L49_RS22195	DUF4176 domain-containing protein	hypothetical protein	NA	-1.88372	NA	-1.30256	-1.40904	N
CINHIHHI_02234	A9L49_RS23440	ABC transporter ATP-binding protein	putative ABC transporter ATP-binding protein YknY	NA	-1.87945	NA	-1.79742	-1.61539	N
CINHIHHI_01035	A9L49_RS17090	ptsH	Phosphocarrier protein HPr	NA	-1.87355	NA	-2.13184	-1.8713	N
CINHIHHI_02619	A9L49_RS18900	rpmC	50S ribosomal protein L29	NA	-1.87295	NA	-1.91511	-1.358	N
CINHIHHI_05142	A9L49_RS09855	cytochrome P450	Polyketide biosynthesis cytochrome P450 PksS	NA	-1.8728	NA	-1.42015	-1.64558	N
CINHIHHI_01536	A9L49_RS20060	asnS	Asparagine--tRNA ligase	NA	-1.87168	NA	-2.13088	-1.8663	N
CINHIHHI_03909	A9L49_RS03685	leuA	2-isopropylmalate synthase	NA	-1.86843	NA	-1.62899	-1.99743	N
CINHIHHI_03561	A9L49_RS01940	glpP	Glycerol uptake operon antiterminator regulatory protein	NA	-1.86192	NA	-1.30743	-1.43262	N
CINHIHHI_00849	A9L49_RS16130	DUF1311 domain-containing protein	hypothetical protein	NA	-1.85919	NA	-1.4068	-1.4607	N
CINHIHHI_02316	A9L49_RS23850	type B 50S ribosomal protein L31	50S ribosomal protein L31 type B	NA	-1.85886	NA	-1.37907	-1.61065	N
CINHIHHI_02323	A9L49_RS23880	pyrG	CTP synthase	NA	-1.85668	NA	-2.04435	-1.5915	N
CINHIHHI_00640	A9L49_RS15090	pfkB	Tagatose-6-phosphate kinase	NA	-1.85588	NA	-1.93146	-1.77987	N
CINHIHHI_02606	A9L49_RS18835	rpsL	30S ribosomal protein S12	NA	-1.8534	NA	-1.89935	-1.65902	N
CINHIHHI_02629	A9L49_RS18950	rpmD	50S ribosomal protein L30	NA	-1.85244	NA	-2.07195	-1.52257	N
CINHIHHI_01036	A9L49_RS17095	ptsG	PTS system glucose-specific EIICBA component	NA	-1.85219	NA	-2.0583	-1.61473	N
CINHIHHI_03236	A9L49_RS27365	amino acid permease	Amino-acid permease RocC	NA	-1.85167	NA	-1.18004	-2.08695	N
CINHIHHI_00991	A9L49_RS16870	malC	Maltose transport system permease protein MalF	NA	-1.84586	NA	-1.82143	-2.22	N
CINHIHHI_00457	A9L49_RS14180	cspB	Cold shock-like protein CspD	NA	-1.8385	NA	-1.42412	-1.76026	N
CINHIHHI_04261	A9L49_RS05470	malS	putative NAD-dependent malic enzyme 2	NA	-1.82944	NA	-1.98827	-1.65355	N
CINHIHHI_02145	A9L49_RS22995	YeiH family putative sulfate export transporter	hypothetical protein	NA	-1.82777	NA	-2.51587	-2.09386	N
CINHIHHI_03940	A9L49_RS03835	M23 family metallopeptidase	Murein DD-endopeptidase MepM	NA	-1.82743	NA	-2.03626	-1.74209	N
CINHIHHI_02849	A9L49_RS25470	gatC	Aspartyl/glutamyl-tRNA(Asn/Gln) amidotransferase subunit C	NA	-1.82188	NA	-1.24764	-1.22275	N
CINHIHHI_01364	A9L49_RS19225	greA	Transcription elongation factor GreA	NA	-1.8217	NA	-1.57706	-1.63857	N
CINHIHHI_06222	A9L49_RS31020	serine dehydratase subunit alpha family protein	hypothetical protein	NA	-1.81985	NA	-0.957238	-1.13034	N
CINHIHHI_00816	A9L49_RS15960	KH domain-containing protein	hypothetical protein	NA	-1.81757	NA	-1.88316	-1.84402	N
CINHIHHI_00450	A9L49_RS14150	glyoxalase	Catechol-2%2C3-dioxygenase	NA	-1.81062	NA	NA	-1.23583	N
CINHIHHI_04718	A9L49_RS07795	aldehyde dehydrogenase family protein	Succinate-semialdehyde dehydrogenase [NADP(+)] GabD	NA	-1.81036	NA	-1.93514	-2.16842	N
CINHIHHI_01039	A9L49_RS17110	GntR family transcriptional regulator	HTH-type transcriptional repressor YvoA	NA	-1.80105	NA	-1.79654	-1.95119	N
CINHIHHI_00126	A9L49_RS12570	serine hydrolase	Protein flp	NA	-1.79926	NA	NA	-1.04021	N
CINHIHHI_03693	A9L49_RS02600	YjzD family protein	hypothetical protein	NA	-1.79856	NA	NA	-1.29177	N
CINHIHHI_02890	A9L49_RS25610	ahpC	Alkyl hydroperoxide reductase C	NA	-1.79634	NA	-2.28151	-1.91046	N
CINHIHHI_02607	A9L49_RS18840	rpsG	30S ribosomal protein S7	NA	-1.78947	NA	-2.01514	-1.69276	N
CINHIHHI_01047	A9L49_RS17150	ribT	Protein RibT	NA	-1.78646	NA	-1.38194	-1.78565	N
CINHIHHI_04487	A9L49_RS06585	TIGR03943 family protein	Putative two-component membrane permease complex subunit SMU_746c	NA	-1.78092	NA	-1.33813	-1.48019	N
CINHIHHI_04946	A9L49_RS08895	hemolytic enterotoxin HBL lytic component L2	hypothetical protein	NA	-1.77719	NA	-1.44481	-1.48691	N
CINHIHHI_01388	A9L49_RS19350	hisS	Histidine--tRNA ligase	NA	-1.77168	NA	-1.88787	-1.5175	N
CINHIHHI_00785	A9L49_RS15805	DUF503 family protein	hypothetical protein	NA	-1.77004	NA	-2.06757	-1.94771	N
CINHIHHI_04783	A9L49_RS08110	isochorismatase family protein	Isochorismatase	NA	-1.76906	NA	NA	NA	N
CINHIHHI_02611	A9L49_RS18860	rplC	50S ribosomal protein L3	NA	-1.76503	NA	-1.98723	-1.45199	N
CINHIHHI_00388	A9L49_RS13840	glycerophosphodiester phosphodiesterase	Glycerophosphodiester phosphodiesterase	NA	-1.76483	NA	-1.55972	-1.4901	N
CINHIHHI_02702	A9L49_RS24790	modA	Molybdate-binding protein ModA	NA	-1.76356	NA	-1.46459	-1.27346	N
CINHIHHI_02645	A9L49_RS19030	rpsI	30S ribosomal protein S9	NA	-1.76354	NA	-1.93873	-1.62199	N
CINHIHHI_02555	A9L49_RS00470	cysK	Cysteine synthase	NA	-1.75838	NA	-1.52635	-1.74478	N
CINHIHHI_01957	A9L49_RS22050	DUF3055 domain-containing protein	hypothetical protein	NA	-1.75627	NA	-1.36894	-1.2005	N
CINHIHHI_03677	A9L49_RS02520	hemH	Ferrochelatase 1	NA	-1.7535	NA	-1.9804	-1.67691	N
CINHIHHI_00163	A9L49_RS12745	ABC transporter ATP-binding protein	Putative hemin import ATP-binding protein HrtA	NA	-1.74916	NA	-1.92468	-1.815	N
CINHIHHI_03879	A9L49_RS03535	dltC	D-alanyl carrier protein	NA	-1.74666	NA	-0.92319	-1.12187	N
CINHIHHI_04181	A9L49_RS05075	fliR	hypothetical protein	NA	-1.74316	NA	-1.49248	-1.1134	N
CINHIHHI_02644	A9L49_RS19025	rplM	50S ribosomal protein L13	NA	-1.74254	NA	-1.70606	-1.47115	N
CINHIHHI_04740	A9L49_RS07900	thioredoxin family protein	Thioredoxin-like protein YdbP	NA	-1.74079	NA	-1.09677	-1.54758	N
CINHIHHI_01550	A9L49_RS20130	rplT	50S ribosomal protein L20	NA	-1.73767	NA	-1.80668	-1.5283	N
CINHIHHI_04400	A9L49_RS06155	C40 family peptidase	putative peptidoglycan endopeptidase LytE	NA	-1.73519	NA	-1.75856	-1.5412	N
CINHIHHI_05482	A9L49_RS11470	aroA	3-phosphoshikimate 1-carboxyvinyltransferase 1	NA	-1.73223	NA	-1.73303	-1.6336	N
CINHIHHI_04182	A9L49_RS05080	flhB	Flagellar biosynthetic protein FlhB	NA	-1.7284	NA	-1.69938	-1.36	N
CINHIHHI_04183	A9L49_RS05085	flhA	Flagellar biosynthesis protein FlhA	NA	-1.72756	NA	-1.80194	-1.33388	N
CINHIHHI_01318	A9L49_RS18555	yhbY	RNA-binding protein	NA	-1.71852	NA	-1.10803	-0.926421	N
CINHIHHI_04782	A9L49_RS08105	(2,3-dihydroxybenzoyl)adenylate synthase	2%2C3-dihydroxybenzoate-AMP ligase	NA	-1.71531	NA	NA	NA	N
CINHIHHI_02598	A9L49_RS18795	rplK	50S ribosomal protein L11	NA	-1.71115	NA	-2.00328	-1.62137	N
CINHIHHI_00996	A9L49_RS16895	malL	Oligo-1%2C6-glucosidase	NA	-1.69991	NA	-1.58474	-2.3391	N
CINHIHHI_00127	A9L49_RS12575	beta-lactamase family protein	D-alanyl-D-alanine carboxypeptidase	NA	-1.69491	NA	-1.59534	-2.2616	N
CINHIHHI_01294	A9L49_RS18435	rpsU	30S ribosomal protein S21	NA	-1.694	NA	-1.34212	-1.55538	N
CINHIHHI_02727	A9L49_RS24910	ABC transporter ATP-binding protein	Oligopeptide transport ATP-binding protein OppD	NA	-1.68726	NA	-1.34773	-1.5474	N
CINHIHHI_03141	A9L49_RS26895	hypothetical protein	Glycolate permease GlcA	NA	-1.68377	NA	-1.98635	-1.63	N
CINHIHHI_00656	A9L49_RS15170	alpha/beta hydrolase	Ferri-bacillibactin esterase BesA	NA	-1.67803	NA	-1.58693	-1.34438	N
CINHIHHI_02545	A9L49_RS00420	divIC	Cell division protein DivIC	NA	-1.6759	NA	-1.61762	-1.4788	N
CINHIHHI_02780	A9L49_RS25200	SMI1/KNR4 family protein	Antitoxin YxxD	NA	-1.66933	NA	-1.13023	-1.28833	N
CINHIHHI_03190	A9L49_RS27140	glpT	Glycerol-3-phosphate transporter	NA	-1.66195	NA	-1.04822	-0.75284	N
CINHIHHI_01956	A9L49_RS22045	glpX	Fructose-1%2C6-bisphosphatase class 2	NA	-1.66035	NA	-1.39622	-1.32196	N
CINHIHHI_02819	A9L49_RS25320	purK	N5-carboxyaminoimidazole ribonucleotide synthase	NA	-1.65822	NA	-1.40279	-1.81342	N
CINHIHHI_01670	A9L49_RS20725	nicotinate phosphoribosyltransferase	Nicotinate phosphoribosyltransferase pncB2	NA	-1.6578	NA	-1.64304	-1.53567	N
CINHIHHI_06301	A9L49_RS29240	transcription antiterminator	Transcriptional regulator ManR	NA	-1.65709	NA	-1.68549	-1.91455	N
CINHIHHI_01096	A9L49_RS17395	ribD	Riboflavin biosynthesis protein RibD	NA	-1.655	NA	-2.2463	-2.0309	N
CINHIHHI_03866	A9L49_RS03470	ABC transporter ATP-binding protein	ABC transporter ATP-binding protein YtrB	NA	-1.65053	NA	-1.57701	-1.44366	N
CINHIHHI_01108	A9L49_RS17455	nhaC	Na(+)/H(+) antiporter NhaC	NA	-1.64966	NA	-1.17314	-1.06519	N
CINHIHHI_02213	A9L49_RS23335	SH3 domain-containing protein	putative peptidoglycan endopeptidase LytE	NA	-1.64934	NA	-1.67413	-1.574	N
CINHIHHI_02432	A9L49_RS24425	BCCT family transporter	Glycine betaine transporter 2	NA	-1.63758	NA	-1.99808	-1.63243	N
CINHIHHI_02321	A9L49_RS23870	spo0F	Sporulation initiation phosphotransferase F	NA	-1.62948	NA	-1.33681	-1.4857	N
CINHIHHI_00817	A9L49_RS15965	rpsP	30S ribosomal protein S16	NA	-1.62588	NA	-1.45188	-1.47023	N
CINHIHHI_02324	A9L49_RS23885	rpoE	DNA-directed RNA polymerase subunit delta	NA	-1.61573	NA	-1.38335	-1.34912	N
CINHIHHI_01852	A9L49_RS21630	glgC	Glucose-1-phosphate adenylyltransferase	NA	-1.61505	NA	-1.20872	-1.60214	N
CINHIHHI_01423	A9L49_RS19525	obgE	GTPase Obg	NA	-1.61492	NA	-1.6038	-1.21202	N
CINHIHHI_02714	A9L49_RS24845	YitT family protein	hypothetical protein	NA	-1.61241	NA	-1.12848	-1.2507	N
CINHIHHI_01537	A9L49_RS20065	pheT	Phenylalanine--tRNA ligase beta subunit	NA	-1.6087	NA	-1.95245	-1.59406	N
CINHIHHI_02232	A9L49_RS23430	YIP1 family protein	Membrane protein YknW	NA	-1.60657	NA	-1.20181	-1.18244	N
CINHIHHI_04052	A9L49_RS04425	DUF5590 domain-containg protein	putative protein YpmB	NA	-1.60507	NA	-1.44545	-1.66247	N
CINHIHHI_00781	A9L49_RS15785	rpsO	30S ribosomal protein S15	NA	-1.60299	NA	-1.84666	-1.75624	N
CINHIHHI_00788	A9L49_RS15820	YlxR family protein	hypothetical protein	NA	-1.60268	NA	-1.67029	-1.34661	N
CINHIHHI_04262	A9L49_RS05475	sensor histidine kinase	Sensor histidine kinase GlnK	NA	-1.60227	NA	-1.1586	-1.02807	N
CINHIHHI_01080	A9L49_RS17315	GNAT family N-acetyltransferase	hypothetical protein	NA	-1.5995	NA	-1.3351	-1.47449	N
CINHIHHI_01633	A9L49_RS20535	rpsD	30S ribosomal protein S4	NA	-1.59667	NA	-1.8015	-1.48384	N
CINHIHHI_02535	A9L49_RS00370	ribose-phosphate diphosphokinase	Ribose-phosphate pyrophosphokinase	NA	-1.59348	NA	-1.70024	-1.49535	N
CINHIHHI_05744	A9L49_RS30425	alpha/beta fold hydrolase	Esterase EstD	NA	-1.58896	NA	-1.51027	-1.8658	N
CINHIHHI_02626	A9L49_RS18935	rplF	50S ribosomal protein L6	NA	-1.58534	NA	-2.05526	-1.39241	N
CINHIHHI_03783	A9L49_RS03055	hypothetical protein	hypothetical protein	NA	-1.58511	NA	-0.683659	-1.11518	N
CINHIHHI_03180	A9L49_RS27090	response regulator transcription factor	Sensory transduction protein regX3	NA	-1.57655	NA	-2.5663	-2.2282	N
CINHIHHI_02185	A9L49_RS23200	celB	Lichenan permease IIC component	NA	-1.57251	NA	-2.29051	-2.27657	N
CINHIHHI_02622	A9L49_RS18915	rplX	50S ribosomal protein L24	NA	-1.5719	NA	-1.83054	-1.2934	N
CINHIHHI_01329	A9L49_RS18610	GTP pyrophosphokinase family protein	GTP pyrophosphokinase YwaC	NA	-1.56853	NA	-1.35244	-1.62822	N
CINHIHHI_04411	A9L49_RS06210	NUDIX domain-containing protein	Isopentenyl-diphosphate Delta-isomerase	NA	-1.56827	NA	-1.17631	-1.51536	N
CINHIHHI_02608	A9L49_RS18845	fusA	Elongation factor G	NA	-1.56555	NA	-1.87344	-1.41123	N
CINHIHHI_02209	A9L49_RS23320	DUF1232 domain-containing protein	hypothetical protein	NA	-1.5648	NA	-1.32025	-1.7366	N
CINHIHHI_02746	A9L49_RS25005	outer membrane lipoprotein carrier protein LolA	Sporulation protein YdcC	NA	-1.56417	NA	-1.21714	-1.1528	N
CINHIHHI_01992	A9L49_RS22225	L-lactate dehydrogenase	L-lactate dehydrogenase 2	NA	-1.5626	NA	-1.83882	-1.45223	N
CINHIHHI_02240	A9L49_RS23470	DUF3919 family protein	hypothetical protein	NA	-1.56214	NA	-1.13219	-1.17345	N
CINHIHHI_00120	A9L49_RS12540	MarR family transcriptional regulator	Transcriptional regulator AdcR	NA	-1.55756	NA	-0.973175	-1.91712	N
CINHIHHI_03867	A9L49_RS03475	hypothetical protein	hypothetical protein	NA	-1.55544	NA	-1.08307	-0.655948	N
CINHIHHI_04677	A9L49_RS07590	DegV family protein	DegV domain-containing protein	NA	-1.55302	NA	-1.67458	-1.88633	N
CINHIHHI_00638	A9L49_RS15080	SH3 domain-containing protein	Cell wall-binding protein YocH	NA	-1.54588	NA	-1.31361	-1.85998	N
CINHIHHI_03418	A9L49_RS01285	YlbF/YmcA family competence regulator	hypothetical protein	NA	-1.5436	NA	-1.22556	-1.29671	N
CINHIHHI_06063	A9L49_RS27490	serine/threonine protein kinase	hypothetical protein	NA	-1.54169	NA	NA	-1.12966	N
CINHIHHI_02543	A9L49_RS00410	yabP	Spore protein YabP	NA	-1.53981	NA	-0.868058	-0.897269	N
CINHIHHI_05971	A9L49_RS27940	hypothetical protein	hypothetical protein	NA	-1.53685	NA	-0.776647	-1.12323	N
CINHIHHI_00843	A9L49_RS16100	rpoZ	DNA-directed RNA polymerase subunit omega	NA	-1.53571	NA	-0.678312	-0.69058	N
CINHIHHI_02866	A9L49_RS25550	protein kinase/lanthionine synthetase C family protein	Serine/threonine-protein kinase PrkC	NA	-1.53433	NA	NA	-1.27397	N
CINHIHHI_02621	A9L49_RS18910	rplN	50S ribosomal protein L14	NA	-1.53381	NA	-1.90974	-1.35285	N
CINHIHHI_02623	A9L49_RS18920	rplE	50S ribosomal protein L5	NA	-1.53224	NA	-1.98736	-1.32682	N
CINHIHHI_00650	A9L49_RS15140	HU family DNA-binding protein	DNA-binding protein HU	NA	-1.53223	NA	-1.91946	-1.60775	N
CINHIHHI_04947	A9L49_RS08900	hemolytic enterotoxin HBL lytic component L1	Hemolysin BL-binding component	NA	-1.52936	NA	-1.20982	-1.23229	N
CINHIHHI_00526	A9L49_RS14530	acyl-CoA thioesterase	Putative esterase	NA	-1.52614	NA	-1.28278	-1.34404	N
CINHIHHI_02700	A9L49_RS24780	glucose transporter GlcU	Glucose uptake protein GlcU	NA	-1.52594	NA	-1.40829	-1.07308	N
CINHIHHI_00818	A9L49_RS15970	signal recognition particle protein	Signal recognition particle protein	NA	-1.52055	NA	-1.51517	-1.40464	N
CINHIHHI_01040	A9L49_RS17115	nagB	Glucosamine-6-phosphate deaminase	NA	-1.51999	NA	-1.5917	-1.65416	N
CINHIHHI_00900	A9L49_RS16415	DUF177 domain-containing protein	hypothetical protein	NA	-1.51938	NA	-1.18195	-1.3364	N
CINHIHHI_01746	A9L49_RS21105	metK	S-adenosylmethionine synthase	NA	-1.50937	NA	-1.63443	-1.3292	N
CINHIHHI_02235	A9L49_RS23445	HlyD family efflux transporter periplasmic adaptor subunit	Putative efflux system component YknX	NA	-1.50798	NA	-1.42384	-1.28595	N
CINHIHHI_02532	A9L49_RS00355	RidA family protein	2-iminobutanoate/2-iminopropanoate deaminase	NA	-1.50614	NA	-1.62587	-1.60878	N
CINHIHHI_05412	A9L49_RS11140	MFS transporter	Multidrug resistance protein 3	NA	-1.50204	NA	-1.59014	-1.82563	N
CINHIHHI_02747	A9L49_RS25010	alr	Alanine racemase	NA	-1.49866	NA	-0.836697	-0.845554	N
CINHIHHI_02544	A9L49_RS00415	yabQ	Spore protein YabQ	NA	-1.49811	NA	-1.15215	-1.21087	N
CINHIHHI_02263	A9L49_RS23585	CpsD/CapB family tyrosine-protein kinase	Tyrosine-protein kinase YwqD	NA	-1.49771	NA	-1.43043	-1.48415	N
CINHIHHI_00948	A9L49_RS16655	lpdA	Dihydrolipoyl dehydrogenase	NA	-1.49565	NA	-2.30981	-1.76048	N
CINHIHHI_02643	A9L49_RS19020	truA	tRNA pseudouridine synthase A	NA	-1.49276	NA	-1.2643	-1.23517	N
CINHIHHI_02627	A9L49_RS18940	rplR	50S ribosomal protein L18	NA	-1.49231	NA	-1.93736	-1.27565	N
CINHIHHI_02496	A9L49_RS00170	serS	Serine--tRNA ligase	NA	-1.49152	NA	-1.81043	-1.65513	N
CINHIHHI_02257	A9L49_RS23555	DegT/DnrJ/EryC1/StrS aminotransferase family protein	UDP-4-amino-4-deoxy-L-arabinose--oxoglutarate aminotransferase	NA	-1.48946	NA	-1.91889	-1.50907	N
CINHIHHI_02630	A9L49_RS18955	rplO	50S ribosomal protein L15	NA	-1.48889	NA	-1.92677	-1.38815	N
CINHIHHI_03701	A9L49_RS02640	trpS	Tryptophan--tRNA ligase	NA	-1.48676	NA	-1.14227	-1.25587	N
CINHIHHI_05666	A9L49_RS30795	N-acetylmuramoyl-L-alanine amidase	N-acetylmuramoyl-L-alanine amidase CwlH	NA	-1.48541	NA	-1.49678	-1.42409	N
CINHIHHI_02439	A9L49_RS24460	hemolysin III family protein	hypothetical protein	NA	-1.48426	NA	-1.36983	-1.86608	N
CINHIHHI_02628	A9L49_RS18945	rpsE	30S ribosomal protein S5	NA	-1.47351	NA	-1.87881	-1.31711	N
CINHIHHI_01034	A9L49_RS17085	ptsP	Phosphoenolpyruvate-protein phosphotransferase	NA	-1.47193	NA	-2.03749	-1.63402	N
CINHIHHI_01043	A9L49_RS17130	scpB	Segregation and condensation protein B	NA	-1.47174	NA	-0.951724	-1.09544	N
CINHIHHI_03477	A9L49_RS01560	multidrug efflux MFS transporter	Multidrug export protein EmrB	NA	-1.46878	NA	-1.5201	-1.70459	N
CINHIHHI_05953	A9L49_RS28475	hypothetical protein	hypothetical protein	NA	-1.46855	NA	-1.26479	-1.32101	N
CINHIHHI_05994	A9L49_RS27820	GNAT family N-acetyltransferase	ZmaR	NA	-1.46698	NA	-1.33012	-1.52576	N
CINHIHHI_03086	A9L49_RS26625	PKD domain-containing protein	Microbial collagenase	NA	-1.46553	NA	-1.28035	-0.953059	N
CINHIHHI_05489	A9L49_RS11505	cysteine hydrolase	Streptothricin hydrolase	NA	-1.46487	NA	NA	NA	N
CINHIHHI_05659	A9L49_RS29820	S-layer homology domain-containing protein	S-layer protein sap	NA	-1.46331	NA	-1.45679	-1.45767	N
CINHIHHI_02620	A9L49_RS18905	rpsQ	30S ribosomal protein S17	NA	-1.46289	NA	-1.86446	-1.23601	N
CINHIHHI_00603	A9L49_RS14905	sirA	Sporulation inhibitor of replication protein SirA	NA	-1.46258	NA	-1.4959	-1.07551	N
CINHIHHI_00868	A9L49_RS16220	RluA family pseudouridine synthase	Ribosomal large subunit pseudouridine synthase D	NA	-1.45757	NA	-1.36845	-1.30142	N
CINHIHHI_01352	A9L49_RS19165	ABC transporter substrate-binding protein	High-affinity heme uptake system protein IsdE	NA	-1.45463	NA	NA	NA	N
CINHIHHI_05849	A9L49_RS29960	hypothetical protein	hypothetical protein	NA	-1.44366	NA	-0.909769	-0.899842	N
CINHIHHI_01983	A9L49_RS22180	gcvH	Glycine cleavage system H protein	NA	-1.44266	NA	-1.36792	-1.5149	N
CINHIHHI_01098	A9L49_RS17405	ribBA	Riboflavin biosynthesis protein RibBA	NA	-1.44152	NA	-2.14359	-1.88851	N
CINHIHHI_03192	A9L49_RS27150	MFS transporter	Multidrug resistance protein 3	NA	-1.4401	NA	-2.03791	-1.64663	N
CINHIHHI_04263	A9L49_RS05480	response regulator	Response regulator UvrY	NA	-1.43735	NA	-1.62152	-1.25824	N
CINHIHHI_02985	A9L49_RS26115	hypothetical protein	hypothetical protein	NA	-1.43149	NA	-1.28114	NA	N
CINHIHHI_00212	A9L49_RS12990	DUF4430 domain-containing protein	hypothetical protein	NA	-1.42522	NA	-1.22773	-1.15842	N
CINHIHHI_03722	A9L49_RS02740	CYTH domain-containing protein	Putative triphosphatase YjbK	NA	-1.42466	NA	NA	NA	N
CINHIHHI_05941	A9L49_RS28340	hypothetical protein	hypothetical protein	NA	-1.42394	NA	-0.901283	-1.76749	N
CINHIHHI_00951	A9L49_RS16670	pdhA	Pyruvate dehydrogenase E1 component subunit alpha	NA	-1.42365	NA	-2.4095	-1.77294	N
CINHIHHI_01387	A9L49_RS19345	aspS	Aspartate--tRNA ligase	NA	-1.41874	NA	-1.80903	-1.35781	N
CINHIHHI_00433	A9L49_RS14070	cellulase family glycosylhydrolase	Endoglucanase C307	NA	-1.41575	NA	-1.01748	-0.923808	N
CINHIHHI_01287	A9L49_RS18400	ybeY	Endoribonuclease YbeY	NA	-1.41274	NA	-0.713978	-0.811656	N
CINHIHHI_05415	A9L49_RS11155	YhbD family protein	hypothetical protein	NA	-1.40996	NA	-1.50571	-1.85882	N
CINHIHHI_02618	A9L49_RS18895	rplP	50S ribosomal protein L16	NA	-1.40943	NA	-1.82025	-1.19733	N
CINHIHHI_01128	A9L49_RS17555	mgtA	Magnesium-transporting ATPase%2C P-type 1	NA	-1.40743	NA	-0.818456	-1.04253	N
CINHIHHI_05719	A9L49_RS30545	serine hydrolase	Beta-lactamase	NA	-1.40652	NA	-1.07295	-1.4539	N
CINHIHHI_03802	A9L49_RS03150	RluA family pseudouridine synthase	Ribosomal large subunit pseudouridine synthase D	NA	-1.40641	NA	NA	-0.792736	N
CINHIHHI_00164	A9L49_RS12750	ABC transporter permease	putative ABC transporter permease	NA	-1.40357	NA	-1.61793	-1.50787	N
CINHIHHI_02818	A9L49_RS25315	purE	N5-carboxyaminoimidazole ribonucleotide mutase	NA	-1.40354	NA	-0.968908	-1.25968	N
CINHIHHI_01321	A9L49_RS18570	YqeG family HAD IIIA-type phosphatase	hypothetical protein	NA	-1.4029	NA	-1.42729	-1.25191	N
CINHIHHI_02534	A9L49_RS00365	glmU	Bifunctional protein GlmU	NA	-1.40218	NA	-1.18186	-1.11167	N
CINHIHHI_02016	A9L49_RS22340	YitT family protein	hypothetical protein	NA	-1.39968	NA	-1.20149	-1.07325	N
CINHIHHI_02438	A9L49_RS24455	galE	UDP-glucose 4-epimerase	NA	-1.39874	NA	-1.19211	-1.33365	N
CINHIHHI_02612	A9L49_RS18865	rplD	50S ribosomal protein L4	NA	-1.39819	NA	-1.69558	-1.18161	N
CINHIHHI_01400	A9L49_RS19410	yajC	Sec translocon accessory complex subunit YajC	NA	-1.39157	NA	-0.827984	-0.967989	N
CINHIHHI_00119	A9L49_RS12535	MarR family transcriptional regulator	Transcriptional regulator AdcR	NA	-1.38947	NA	NA	NA	N
CINHIHHI_02248	A9L49_RS23510	lipopolysaccharide biosynthesis protein	Lipopolysaccharide biosynthesis protein WzxC	NA	-1.38899	NA	-1.49653	-1.15729	N
CINHIHHI_02617	A9L49_RS18890	rpsC	30S ribosomal protein S3	NA	-1.38794	NA	-1.77515	-1.16826	N
CINHIHHI_02505	A9L49_RS00220	recR	Recombination protein RecR	NA	-1.38421	NA	-1.74716	-1.55788	N
CINHIHHI_00949	A9L49_RS16660	pdhC	Dihydrolipoyllysine-residue acetyltransferase component of pyruvate dehydrogenase complex	NA	-1.38259	NA	-2.30772	-1.63789	N
CINHIHHI_01386	A9L49_RS19340	tRNA threonylcarbamoyladenosine dehydratase	tRNA threonylcarbamoyladenosine dehydratase	NA	-1.37637	NA	-0.808795	-0.940648	N
CINHIHHI_00784	A9L49_RS15800	rbfA	Ribosome-binding factor A	NA	-1.37558	NA	-1.2675	-1.11	N
CINHIHHI_01314	A9L49_RS18535	methyltransferase domain-containing protein	Glycine/sarcosine N-methyltransferase	NA	-1.37391	NA	-1.42536	-1.28146	N
CINHIHHI_03863	A9L49_RS03455	nuclease	hypothetical protein	NA	-1.37248	NA	-1.1364	-1.57075	N
CINHIHHI_02352	A9L49_RS24025	transcriptional regulator	hypothetical protein	NA	-1.37212	NA	-1.11581	-0.840306	N
CINHIHHI_02472	A9L49_RS00060	noc	Nucleoid occlusion protein	NA	-1.36939	NA	-1.39947	-1.25287	N
CINHIHHI_02613	A9L49_RS18870	rplW	50S ribosomal protein L23	NA	-1.36917	NA	-1.75331	-1.21635	N
CINHIHHI_01319	A9L49_RS18560	aroE	Shikimate dehydrogenase (NADP(+))	NA	-1.36701	NA	-1.61433	-1.22441	N
CINHIHHI_00806	A9L49_RS15910	topA	DNA topoisomerase 1	NA	-1.35985	NA	-1.19333	-1.0583	N
CINHIHHI_02605	A9L49_RS18830	50S ribosomal protein L7ae-like protein	Ribosome-associated protein L7Ae-like protein	NA	-1.35961	NA	-1.35723	-1.26961	N
CINHIHHI_02862	A9L49_RS25530	NupC family nucleoside transporter	Nucleoside permease NupC	NA	-1.35508	NA	NA	NA	N
CINHIHHI_02609	A9L49_RS18850	tuf	Elongation factor Tu	NA	-1.3536	NA	-1.7325	-1.32429	N
CINHIHHI_02603	A9L49_RS18820	rpoB	DNA-directed RNA polymerase subunit beta	NA	-1.35313	NA	-1.49293	-1.10923	N
CINHIHHI_01426	A9L49_RS19540	ribosomal-processing cysteine protease Prp	hypothetical protein	NA	-1.35154	NA	-1.43425	-1.22059	N
CINHIHHI_02361	A9L49_RS24070	4-oxalocrotonate tautomerase	2-hydroxymuconate tautomerase	NA	-1.35066	NA	-1.74298	-1.77548	N
CINHIHHI_03024	A9L49_RS26310	hemL	Glutamate-1-semialdehyde 2%2C1-aminomutase 1	NA	-1.34185	NA	-1.60172	-1.43306	N
CINHIHHI_04719	A9L49_RS07800	YueI family protein	putative protein YueI	NA	-1.34121	NA	-1.79105	-1.8494	N
CINHIHHI_02244	A9L49_RS23490	SGNH/GDSL hydrolase family protein	hypothetical protein	NA	-1.34072	NA	-0.964237	-0.743299	N
CINHIHHI_04179	A9L49_RS05065	flagellar type III secretion system pore protein FliP	Flagellar biosynthetic protein FliP	NA	-1.33646	NA	-0.96798	-0.817203	N
CINHIHHI_01170	A9L49_RS17765	accB	Biotin carboxyl carrier protein of acetyl-CoA carboxylase	NA	-1.33542	NA	-1.47668	-1.47043	N
CINHIHHI_03191	A9L49_RS27145	MarR family transcriptional regulator	putative HTH-type transcriptional regulator YusO	NA	-1.33517	NA	-1.97567	-1.71524	N
CINHIHHI_00822	A9L49_RS15990	rncS	Ribonuclease 3	NA	-1.33347	NA	-1.18562	-1.17197	N
CINHIHHI_03030	A9L49_RS26340	perR	Peroxide operon regulator	NA	-1.33213	NA	-1.50637	-1.52499	N
CINHIHHI_04786	A9L49_RS08125	multidrug efflux MFS transporter	putative transport protein HsrA	NA	-1.33001	NA	NA	NA	N
CINHIHHI_02604	A9L49_RS18825	rpoC	DNA-directed RNA polymerase subunit beta'	NA	-1.32974	NA	-1.66838	-1.14218	N
CINHIHHI_00684	A9L49_RS15310	S8 family serine peptidase	Microbial collagenase	NA	-1.32855	NA	-0.958561	NA	N
CINHIHHI_01293	A9L49_RS18430	GatB/YqeY domain-containing protein	putative protein YqeY	NA	-1.32821	NA	-1.29865	-1.28159	N
CINHIHHI_02614	A9L49_RS18875	rplB	50S ribosomal protein L2	NA	-1.32804	NA	-1.74821	-1.12248	N
CINHIHHI_01369	A9L49_RS19250	mltG	Endolytic murein transglycosylase	NA	-1.3242	NA	-1.01639	-1.11343	N
CINHIHHI_00823	A9L49_RS15995	acpP	Acyl carrier protein	NA	-1.32273	NA	-1.01468	-1.21887	N
CINHIHHI_02898	A9L49_RS25645	NAD(P)/FAD-dependent oxidoreductase	Ferredoxin--NADP reductase	NA	-1.32169	NA	-1.19094	-0.90169	N
CINHIHHI_01457	A9L49_RS19690	trigger factor	Trigger factor	NA	-1.31629	NA	-1.40241	-1.2628	N
CINHIHHI_01317	A9L49_RS18550	nadD	putative nicotinate-nucleotide adenylyltransferase	NA	-1.31621	NA	-1.49899	-1.0973	N
CINHIHHI_01740	A9L49_RS21075	gamma carbonic anhydrase family protein	Protein YrdA	NA	-1.31063	NA	-0.761364	-1.00607	N
CINHIHHI_00800	A9L49_RS15880	rpsB	30S ribosomal protein S2	NA	-1.3101	NA	-1.40464	-1.21459	N
CINHIHHI_02175	A9L49_RS23145	UDP-N-acetylglucosamine 2-epimerase (non-hydrolyzing)	UDP-N-acetylglucosamine 2-epimerase	NA	-1.30764	NA	-1.4984	-1.26653	N
CINHIHHI_02600	A9L49_RS18805	rplJ	50S ribosomal protein L10	NA	-1.30637	NA	-1.58954	-1.12168	N
CINHIHHI_02550	A9L49_RS00445	tilS	tRNA(Ile)-lysidine synthase	NA	-1.30614	NA	-1.45385	-1.36916	N
CINHIHHI_02742	A9L49_RS24985	DEAD/DEAH box helicase	DEAD-box ATP-dependent RNA helicase CshA	NA	-1.29596	NA	-1.31503	-1.13833	N
CINHIHHI_04418	A9L49_RS06245	LytR family transcriptional regulator	Polyisoprenyl-teichoic acid--peptidoglycan teichoic acid transferase TagU	NA	-1.2949	NA	-0.750236	-1.12958	N
CINHIHHI_00869	A9L49_RS16225	lspA	Lipoprotein signal peptidase	NA	-1.29322	NA	-0.915621	-1.04198	N
CINHIHHI_02506	A9L49_RS00225	YaaL family protein	hypothetical protein	NA	-1.29048	NA	-1.97001	-1.72802	N
CINHIHHI_02918	A9L49_RS25745	arcA	Arginine deiminase	NA	-1.28963	NA	-1.60282	-1.44838	N
CINHIHHI_02465	A9L49_RS00025	rpsF	30S ribosomal protein S6	NA	-1.28694	NA	-0.962445	-0.994076	N
CINHIHHI_02909	A9L49_RS25700	nucleotidyltransferase domain-containing protein	hypothetical protein	NA	-1.28693	NA	-1.14925	-1.37375	N
CINHIHHI_01315	A9L49_RS18540	rsfS	Ribosomal silencing factor RsfS	NA	-1.2851	NA	-1.51538	-1.0978	N
CINHIHHI_01425	A9L49_RS19535	rpmA	50S ribosomal protein L27	NA	-1.2845	NA	-1.43658	-1.34053	N
CINHIHHI_02920	A9L49_RS25755	arcD	Arginine/ornithine antiporter	NA	-1.2815	NA	-1.80056	-1.65831	N
CINHIHHI_01805	A9L49_RS21405	YegS/Rv2252/BmrU family lipid kinase	Putative lipid kinase BmrU	NA	-1.28115	NA	-0.839803	-1.01044	N
CINHIHHI_00898	A9L49_RS16405	RsfA family transcriptional regulator	Prespore-specific transcriptional regulator RsfA	NA	-1.27917	NA	-1.55689	-1.20247	N
CINHIHHI_04832	A9L49_RS08355	cold-shock protein	Major cold shock protein CspA	NA	-1.27579	NA	-1.02329	-1.37956	N
CINHIHHI_02642	A9L49_RS19015	energy-coupling factor transporter transmembrane protein EcfT	Energy-coupling factor transporter transmembrane protein EcfT	NA	-1.27351	NA	-1.23213	-1.15153	N
CINHIHHI_02462	A9L49_RS00010	YybS family protein	hypothetical protein	NA	-1.26632	NA	-0.960897	-0.704101	N
CINHIHHI_00875	A9L49_RS16255	cell division protein SepF	Cell division protein SepF	NA	-1.2661	NA	-1.18962	-1.06409	N
CINHIHHI_05435	A9L49_RS11250	coaW	Type II pantothenate kinase	NA	-1.265	NA	-0.695181	-0.893	N
CINHIHHI_02448	A9L49_RS24505	serine protease	Serine protease Do-like HtrA	NA	-1.26044	NA	-1.30909	-0.991608	N
CINHIHHI_02381	A9L49_RS24170	Cof-type HAD-IIB family hydrolase	Sugar phosphatase YidA	NA	-1.26042	NA	-1.71379	-1.36072	N
CINHIHHI_02636	A9L49_RS18985	rpsM	30S ribosomal protein S13	NA	-1.25955	NA	-1.69276	-1.20968	N
CINHIHHI_02781	A9L49_RS25205	guaA	GMP synthase [glutamine-hydrolyzing]	NA	-1.25845	NA	-1.00328	-1.16514	N
CINHIHHI_05433	A9L49_RS11240	LL-diaminopimelate aminotransferase	LL-diaminopimelate aminotransferase	NA	-1.2562	NA	-0.788375	-1.19422	N
CINHIHHI_05952	A9L49_RS28480	hypothetical protein	hypothetical protein	NA	-1.25614	NA	-1.14413	-0.873677	N
CINHIHHI_05852	A9L49_RS29945	S8 family serine peptidase	Thermophilic serine proteinase	NA	-1.25506	NA	-1.05376	-0.847077	N
CINHIHHI_00834	A9L49_RS16055	rsgA	Small ribosomal subunit biogenesis GTPase RsgA	NA	-1.25362	NA	-1.37687	-1.04195	N
CINHIHHI_05059	A9L49_RS09460	glutamine amidotransferase	putative protease YdeA	NA	-1.25084	NA	NA	NA	N
CINHIHHI_02615	A9L49_RS18880	rpsS	30S ribosomal protein S19	NA	-1.24959	NA	-1.45003	-0.914071	N
CINHIHHI_02599	A9L49_RS18800	rplA	50S ribosomal protein L1	NA	-1.2467	NA	-1.56444	-1.09266	N
CINHIHHI_02417	A9L49_RS24350	glycosyltransferase family 2 protein	Putative glycosyltransferase CsbB	NA	-1.24586	NA	-1.00691	-0.954243	N
CINHIHHI_02602	A9L49_RS18815	class I SAM-dependent methyltransferase	Ribosomal RNA small subunit methyltransferase C	NA	-1.2452	NA	-1.44663	-0.94425	N
CINHIHHI_02539	A9L49_RS00390	spoVT	Stage V sporulation protein T	NA	-1.24496	NA	-1.16637	-1.08589	N
CINHIHHI_02616	A9L49_RS18885	rplV	50S ribosomal protein L22	NA	-1.24316	NA	-1.51831	-0.899681	N
CINHIHHI_05961	A9L49_RS27980	site-specific integrase	Tyrosine recombinase XerC	NA	-1.24171	NA	-0.899929	-0.995072	N
CINHIHHI_05413	A9L49_RS11145	hypothetical protein	hypothetical protein	NA	-1.2396	NA	-1.51399	-1.78118	N
CINHIHHI_02104	A9L49_RS22790	phosphoglycerate kinase	Phosphoglycerate kinase	NA	-1.23643	NA	-2.18111	-1.61487	N
CINHIHHI_00940	A9L49_RS16615	speA	Arginine decarboxylase	NA	-1.22942	NA	-0.958145	-0.910336	N
CINHIHHI_02225	A9L49_RS23395	DEAD/DEAH box helicase	RNA polymerase-associated protein RapA	NA	-1.22862	NA	-1.43595	-1.13823	N
CINHIHHI_01718	A9L49_RS20965	hypothetical protein	hypothetical protein	NA	-1.22752	NA	-1.01019	-1.04614	N
CINHIHHI_02625	A9L49_RS18930	rpsH	30S ribosomal protein S8	NA	-1.22706	NA	-1.6338	-0.982327	N
CINHIHHI_01988	A9L49_RS22205	WXG100 family type VII secretion target	Protein YukE	NA	-1.22586	NA	NA	-0.818955	N
CINHIHHI_04593	A9L49_RS07100	Crp/Fnr family transcriptional regulator	Anaerobic regulatory protein	NA	-1.22025	NA	-0.510187	-0.633931	N
CINHIHHI_02640	A9L49_RS19005	energy-coupling factor ABC transporter ATP-binding protein	Energy-coupling factor transporter ATP-binding protein EcfA1	NA	-1.22007	NA	-0.902291	-0.889782	N
CINHIHHI_05604	A9L49_RS29555	copper amine oxidase	hypothetical protein	NA	-1.21991	NA	-0.897417	-1.21707	N
CINHIHHI_03811	A9L49_RS03195	FadR family transcriptional regulator	HTH-type transcriptional regulator LutR	NA	-1.21903	NA	-1.01721	-1.19272	N
CINHIHHI_00657	A9L49_RS15175	ABC transporter ATP-binding protein	putative siderophore transport system ATP-binding protein YusV	NA	-1.21749	NA	-1.70945	-1.22509	N
CINHIHHI_02251	A9L49_RS23525	O-antigen ligase family protein	hypothetical protein	NA	-1.20876	NA	-1.0615	-0.996569	N
CINHIHHI_02601	A9L49_RS18810	50S ribosomal protein L7/L12	50S ribosomal protein L7/L12	NA	-1.20667	NA	-1.3995	-0.965653	N
CINHIHHI_00873	A9L49_RS16245	RNA-binding protein	hypothetical protein	NA	-1.20632	NA	-1.27863	-1.20547	N
CINHIHHI_02701	A9L49_RS24785	modB	Molybdenum transport system permease protein ModB	NA	-1.20461	NA	-1.5499	-1.2016	N
CINHIHHI_01920	A9L49_RS21855	AraC family transcriptional regulator	hypothetical protein	NA	-1.20442	NA	-1.15345	-1.41114	N
CINHIHHI_02299	A9L49_RS23770	uracil phosphoribosyltransferase	Uracil phosphoribosyltransferase	NA	-1.19807	NA	-1.23729	-0.866785	N
CINHIHHI_01320	A9L49_RS18565	yqeH	putative protein YqeH	NA	-1.19747	NA	-1.41699	-1.00027	N
CINHIHHI_03622	A9L49_RS02245	MBL fold metallo-hydrolase	putative protein	NA	-1.19742	NA	-1.5897	-1.45314	N
CINHIHHI_02416	A9L49_RS24345	YfhO family protein	hypothetical protein	NA	-1.19707	NA	-0.879985	-0.799055	N
CINHIHHI_03215	A9L49_RS27265	cell wall-binding protein	Cell wall-binding protein YocH	NA	-1.19528	NA	-1.09087	-1.17183	N
CINHIHHI_02889	A9L49_RS25605	ahpF	NADH dehydrogenase	NA	-1.18953	NA	-1.90106	-1.56719	N
CINHIHHI_02476	A9L49_RS00080	protein jag	hypothetical protein	NA	-1.18878	NA	-1.04925	-0.971804	N
CINHIHHI_04508	A9L49_RS06685	stage II sporulation protein P	hypothetical protein	NA	-1.18493	NA	-0.848706	-0.952942	N
CINHIHHI_02850	A9L49_RS25475	gatA	Glutamyl-tRNA(Gln) amidotransferase subunit A	NA	-1.17954	NA	-1.39507	-0.922849	N
CINHIHHI_01722	A9L49_RS20985	leuS	Leucine--tRNA ligase	NA	-1.17778	NA	-1.65014	-1.30384	N
CINHIHHI_04948	A9L49_RS08905	alpha-helical pore-forming toxin family protein	Hemolysin BL-binding component	NA	-1.17584	NA	-0.915299	-1.01117	N
CINHIHHI_03862	A9L49_RS03450	ribonucleotide-diphosphate reductase	Ribonucleoside-diphosphate reductase subunit beta	NA	-1.17516	NA	-1.26557	-1.4607	N
CINHIHHI_04527	A9L49_RS06780	YitT family protein	hypothetical protein	NA	-1.1738	NA	NA	-0.986577	N
CINHIHHI_02540	A9L49_RS00395	oligosaccharide flippase family protein	Lipid II flippase MurJ	NA	-1.17361	NA	-1.00293	-0.950861	N
CINHIHHI_02641	A9L49_RS19010	energy-coupling factor ABC transporter ATP-binding protein	Energy-coupling factor transporter ATP-binding protein EcfA2	NA	-1.17289	NA	-0.809507	-0.76504	N
CINHIHHI_01901	A9L49_RS21755	glyS	Glycine--tRNA ligase	NA	-1.17115	NA	-1.39235	-1.08655	N
CINHIHHI_00667	A9L49_RS15225	hypothetical protein	hypothetical protein	NA	-1.16794	NA	NA	-0.925365	N
CINHIHHI_00249	A9L49_RS13175	1-deoxy-D-xylulose-5-phosphate reductoisomerase	1-deoxy-D-xylulose 5-phosphate reductoisomerase	NA	-1.16645	NA	-1.09749	-0.990449	N
CINHIHHI_00489	A9L49_RS14340	DUF2294 domain-containing protein	hypothetical protein	NA	-1.16548	NA	-2.72878	-2.09875	N
CINHIHHI_00950	A9L49_RS16665	pdhB	Pyruvate dehydrogenase E1 component subunit beta	NA	-1.16453	NA	-2.14794	-1.47289	N
CINHIHHI_03864	A9L49_RS03460	ribonucleoside-diphosphate reductase	Ribonucleoside-diphosphate reductase subunit beta	NA	-1.1639	NA	-1.30017	-1.34081	N
CINHIHHI_02294	A9L49_RS23745	atpF	ATP synthase subunit b	NA	-1.16298	NA	-0.706161	-0.75525	N
CINHIHHI_06060	A9L49_RS27505	ATP-dependent helicase	DNA helicase II	NA	-1.15856	NA	-0.87468	-1.00961	N
CINHIHHI_02551	A9L49_RS00450	hpt	Hypoxanthine-guanine phosphoribosyltransferase	NA	-1.15589	NA	-1.29718	-1.18964	N
CINHIHHI_02921	A9L49_RS25760	arcC	Carbamate kinase 1	NA	-1.15447	NA	-1.60762	-1.47668	N
CINHIHHI_02478	A9L49_RS00090	rnpA	Ribonuclease P protein component	NA	-1.15438	NA	-0.827636	NA	N
CINHIHHI_02154	A9L49_RS23040	ftsX	Cell division protein FtsX	NA	-1.15389	NA	-1.00578	-0.902466	N
CINHIHHI_00211	A9L49_RS12985	DUF4430 domain-containing protein	hypothetical protein	NA	-1.1538	NA	NA	NA	N
CINHIHHI_02466	A9L49_RS00030	ychF	Ribosome-binding ATPase YchF	NA	-1.15268	NA	-1.03123	-0.999778	N
CINHIHHI_01470	A9L49_RS19740	racE	Glutamate racemase	NA	-1.15146	NA	-0.863473	-0.981499	N
CINHIHHI_02638	A9L49_RS18995	rpoA	DNA-directed RNA polymerase subunit alpha	NA	-1.14785	NA	-1.6351	-1.10779	N
CINHIHHI_04423	A9L49_RS06270	hypothetical protein	hypothetical protein	NA	-1.14751	NA	-1.16619	-1.18773	N
CINHIHHI_05862	A9L49_RS29900	tetratricopeptide repeat protein	Response regulator aspartate phosphatase F	NA	-1.14698	NA	-0.768027	-0.838953	N
CINHIHHI_05149	A9L49_RS09890	Cof-type HAD-IIB family hydrolase	Phosphatase YwpJ	NA	-1.14649	NA	-0.74492	-1.00767	N
CINHIHHI_02446	A9L49_RS24495	rlmH	Ribosomal RNA large subunit methyltransferase H	NA	-1.14424	NA	-1.23373	-0.829268	N
CINHIHHI_02748	A9L49_RS25015	antitoxin EndoAI	Antitoxin EndoAI	NA	-1.14402	NA	-1.21005	-1.18163	N
CINHIHHI_02637	A9L49_RS18990	rpsK	30S ribosomal protein S11	NA	-1.14353	NA	-1.87451	-1.28292	N
CINHIHHI_05818	A9L49_RS30095	IS200/IS605 family element transposase accessory protein TnpB	hypothetical protein	NA	-1.14352	NA	-1.35701	-1.21985	N
CINHIHHI_02202	A9L49_RS23285	thiC	Phosphomethylpyrimidine synthase	NA	-1.14333	NA	-1.52066	-1.12654	N
CINHIHHI_01689	A9L49_RS20820	polysaccharide biosynthesis protein	Lipid II flippase MurJ	NA	-1.13955	NA	-1.04902	-0.959607	N
CINHIHHI_02546	A9L49_RS00425	RNA-binding protein S1	General stress protein 13	NA	-1.13804	NA	-0.948234	-1.00325	N
CINHIHHI_02293	A9L49_RS23740	atpH	ATP synthase subunit delta	NA	-1.13664	NA	-1.08645	-1.0532	N
CINHIHHI_01395	A9L49_RS19385	secDF	Protein translocase subunit SecDF	NA	-1.13636	NA	-1.10306	-1.00296	N
CINHIHHI_03880	A9L49_RS03540	dltB	Peptidoglycan O-acetyltransferase	NA	-1.13294	NA	-0.83815	-0.720723	N
CINHIHHI_00899	A9L49_RS16410	rpmF	50S ribosomal protein L32	NA	-1.1315	NA	-2.02604	-1.79912	N
CINHIHHI_01823	A9L49_RS21490	ABC transporter ATP-binding protein	ABC transporter ATP-binding protein YxdL	NA	-1.1286	NA	-1.21008	-0.926099	N
CINHIHHI_03611	A9L49_RS02190	hypothetical protein	hypothetical protein	NA	-1.12753	NA	-0.671042	-0.986646	N
CINHIHHI_02066	A9L49_RS22580	SET domain-containing protein	hypothetical protein	NA	-1.12525	NA	-0.703049	-1.01464	N
CINHIHHI_01747	A9L49_RS21110	pckA	Phosphoenolpyruvate carboxykinase (ATP)	NA	-1.12509	NA	-0.901692	-0.867499	N
CINHIHHI_02246	A9L49_RS23500	NAD-dependent epimerase/dehydratase family protein	UDP-N-acetylglucosamine 4-epimerase	NA	-1.12499	NA	-1.404	-1.09149	N
CINHIHHI_02137	A9L49_RS22955	uvrB	UvrABC system protein B	NA	-1.12382	NA	-1.25949	-1.11194	N
CINHIHHI_01549	A9L49_RS20125	hypothetical protein	hypothetical protein	NA	-1.12254	NA	-0.906092	-1.05947	N
CINHIHHI_02461	A9L49_RS00005	DHH family phosphoesterase	Cyclic-di-AMP phosphodiesterase GdpP	NA	-1.12197	NA	-1.29055	-1.11892	N
CINHIHHI_02249	A9L49_RS23515	CapA family protein	Capsule biosynthesis protein CapA	NA	-1.1182	NA	-1.04112	-0.735278	N
CINHIHHI_02495	A9L49_RS00165	pdxT	Pyridoxal 5'-phosphate synthase subunit PdxT	NA	-1.11765	NA	-1.16235	-1.15766	N
CINHIHHI_01099	A9L49_RS17410	ribH	6%2C7-dimethyl-8-ribityllumazine synthase	NA	-1.11721	NA	-1.73437	-1.57645	N
CINHIHHI_04486	A9L49_RS06580	permease	Putative two-component membrane permease complex subunit SMU_747c	NA	-1.11635	NA	-1.01379	-1.32856	N
CINHIHHI_02919	A9L49_RS25750	argF	Ornithine carbamoyltransferase%2C catabolic	NA	-1.1147	NA	-1.33943	-1.26428	N
CINHIHHI_00935	A9L49_RS16590	DUF5325 family protein	hypothetical protein	NA	-1.11317	NA	-0.916626	-1.35146	N
CINHIHHI_02365	A9L49_RS24090	iron ABC transporter permease	Iron-uptake system permease protein FeuC	NA	-1.11244	NA	-0.666191	NA	N
CINHIHHI_02560	A9L49_RS00495	folB	Dihydroneopterin aldolase	NA	-1.10896	NA	-1.26249	-1.19475	N
CINHIHHI_02372	A9L49_RS24125	pta	Phosphate acetyltransferase	NA	-1.10827	NA	-1.06712	-1.06712	N
CINHIHHI_01160	A9L49_RS17715	argR	Arginine repressor	NA	-1.10804	NA	-0.677687	-0.88226	N
CINHIHHI_02238	A9L49_RS23460	MFS transporter	Phosphoglycerate transporter protein	NA	-1.10496	NA	-1.03265	-0.935875	N
CINHIHHI_02433	A9L49_RS24430	nitric oxide synthase oxygenase	Nitric oxide synthase oxygenase	NA	-1.10414	NA	-0.845895	-1.23492	N
CINHIHHI_03742	A9L49_RS02840	fabI	Enoyl-[acyl-carrier-protein] reductase [NADH] FabI	NA	-1.10275	NA	-1.21979	-1.12871	N
CINHIHHI_00517	A9L49_RS14485	parC	DNA topoisomerase 4 subunit A	NA	-1.09592	NA	-1.00972	-0.706966	N
CINHIHHI_03200	A9L49_RS27190	M6 family metalloprotease domain-containing protein	Immune inhibitor A	NA	-1.09495	NA	-0.659414	-1.12388	N
CINHIHHI_00334	A9L49_RS13575	DUF3784 domain-containing protein	hypothetical protein	NA	-1.09474	NA	-1.43976	-1.35644	N
CINHIHHI_06072	A9L49_RS29855	(deoxy)nucleoside triphosphate pyrophosphohydrolase	CTP pyrophosphohydrolase	NA	-1.094	NA	NA	-0.743475	N
CINHIHHI_00956	A9L49_RS16695	ribonuclease J	Ribonuclease J1	NA	-1.09359	NA	-1.11832	-0.976679	N
CINHIHHI_01743	A9L49_RS21090	molybdenum cofactor guanylyltransferase	putative molybdenum cofactor guanylyltransferase	NA	-1.0907	NA	-1.04029	-0.984788	N
CINHIHHI_05787	A9L49_RS30230	LPXTG cell wall anchor domain-containing protein	hypothetical protein	NA	-1.08923	NA	NA	-0.899157	N
CINHIHHI_04275	A9L49_RS05540	UDP-galactose-lipid carrier transferase	Polyphosphate:AMP phosphotransferase	NA	-1.08742	NA	-1.02727	-1.11716	N
CINHIHHI_00645	A9L49_RS15115	hypothetical protein	hypothetical protein	NA	-1.08697	NA	-1.15545	-1.4363	N
CINHIHHI_06190	A9L49_RS28875	PTS mannose/fructose/sorbose transporter subunit IIC	PTS system sorbose-specific EIIC component	NA	-1.08603	NA	-1.00228	-1.00377	N
CINHIHHI_03148	A9L49_RS26930	ABC transporter ATP-binding protein	putative siderophore transport system ATP-binding protein YusV	NA	-1.08561	NA	-0.742689	-0.719927	N
CINHIHHI_04784	A9L49_RS08115	amino acid adenylation domain-containing protein	Dimodular nonribosomal peptide synthase	NA	-1.08548	NA	NA	NA	N
CINHIHHI_05434	A9L49_RS11245	beta-hydroxyacyl-ACP dehydratase	3-hydroxyacyl-[acyl-carrier-protein] dehydratase FabZ	NA	-1.08532	NA	NA	NA	N
CINHIHHI_02295	A9L49_RS23750	atpE	ATP synthase subunit c	NA	-1.08199	NA	-0.633697	-0.755932	N
CINHIHHI_03342	A9L49_RS00910	PTS sugar transporter subunit IIC	Lichenan permease IIC component	NA	-1.08147	NA	-1.42505	-1.25598	N
CINHIHHI_05834	A9L49_RS30025	SMI1/KNR4 family protein	hypothetical protein	NA	-1.08122	NA	NA	NA	N
CINHIHHI_03574	A9L49_RS02005	prsA	Foldase protein PrsA 1	NA	-1.07905	NA	-0.631379	-0.832987	N
CINHIHHI_05991	A9L49_RS27835	bacitracin synthetase	ZmaD	NA	-1.07833	NA	-1.33392	-1.43139	N
CINHIHHI_00814	A9L49_RS15950	trmD	tRNA (guanine-N(1)-)-methyltransferase	NA	-1.07796	NA	-0.809651	-0.457033	N
CINHIHHI_02449	A9L49_RS24510	MBL fold metallo-hydrolase	Putative metallo-hydrolase YycJ	NA	-1.07634	NA	-1.3111	-0.905929	N
CINHIHHI_02624	A9L49_RS18925	rpsN	30S ribosomal protein S14	NA	-1.0745	NA	-1.91487	-1.07968	N
CINHIHHI_01705	A9L49_RS20900	moaC	Cyclic pyranopterin monophosphate synthase	NA	-1.07422	NA	-0.857625	-1.20374	N
CINHIHHI_00992	A9L49_RS16875	extracellular solute-binding protein	Cyclodextrin-binding protein	NA	-1.07407	NA	-1.27452	-1.70171	N
CINHIHHI_04053	A9L49_RS04430	aspB	Aspartate aminotransferase	NA	-1.07096	NA	-1.136	-1.04175	N
CINHIHHI_03066	A9L49_RS26540	hypothetical protein	hypothetical protein	NA	-1.07032	NA	NA	NA	N
CINHIHHI_01931	A9L49_RS21905	YuzB family protein	hypothetical protein	NA	-1.06922	NA	NA	NA	N
CINHIHHI_05110	A9L49_RS09695	DEAD/DEAH box helicase family protein	Putative DNA repair helicase RadD	NA	-1.06652	NA	-0.734523	-0.975074	N
CINHIHHI_03905	A9L49_RS03665	ilvE	Branched-chain-amino-acid aminotransferase	NA	-1.06421	NA	-1.29209	-1.91312	N
CINHIHHI_01485	A9L49_RS19815	5'-nucleotidase, lipoprotein e(P4) family	Lipoprotein E	NA	-1.06416	NA	-0.931399	-0.485024	N
CINHIHHI_02136	A9L49_RS22950	uvrA	UvrABC system protein A	NA	-1.06367	NA	-1.26558	-1.12818	N
CINHIHHI_03803	A9L49_RS03155	DUF1648 domain-containing protein	hypothetical protein	NA	-1.06105	NA	-0.865355	-1.14994	N
CINHIHHI_00824	A9L49_RS16000	fabG	3-oxoacyl-[acyl-carrier-protein] reductase FabG	NA	-1.05899	NA	-0.902807	-0.666983	N
CINHIHHI_02103	A9L49_RS22785	triose-phosphate isomerase	Triosephosphate isomerase	NA	-1.05772	NA	-1.94653	-1.38433	N
CINHIHHI_00888	A9L49_RS16320	murD	UDP-N-acetylmuramoylalanine--D-glutamate ligase	NA	-1.05754	NA	-0.891894	-0.721426	N
CINHIHHI_01316	A9L49_RS18545	HD domain-containing protein	hypothetical protein	NA	-1.05716	NA	-1.18941	-0.813947	N
CINHIHHI_00484	A9L49_RS14315	molybdopterin molybdotransferase MoeA	Molybdopterin molybdenumtransferase	NA	-1.05706	NA	-2.28871	-1.34641	N
CINHIHHI_02932	A9L49_RS25860	anaerobic C4-dicarboxylate transporter	Anaerobic C4-dicarboxylate transporter DcuA	NA	-1.0561	NA	-1.32849	NA	N
CINHIHHI_01365	A9L49_RS19230	uridine kinase	Uridine kinase	NA	-1.05371	NA	-0.9022	-0.618562	N
CINHIHHI_03146	A9L49_RS26920	iron ABC transporter permease	putative siderophore transport system permease protein YfiZ	NA	-1.05342	NA	-0.712661	-0.613521	N
CINHIHHI_01790	A9L49_RS21330	PspA/IM30 family protein	Protein LiaH	NA	-1.05278	NA	-1.02335	-1.14583	N
CINHIHHI_02541	A9L49_RS00400	mazG	Nucleoside triphosphate pyrophosphohydrolase	NA	-1.04465	NA	-1.1399	-0.796085	N
CINHIHHI_05347	A9L49_RS10830	branched-chain alpha-keto acid dehydrogenase	Gamma-L-glutamyl-butirosin B gamma-glutamyl cyclotransferase	NA	-1.04345	NA	NA	-0.663175	N
CINHIHHI_00490	A9L49_RS14345	DUF1641 domain-containing protein	hypothetical protein	NA	-1.03836	NA	-1.67512	-1.11779	N
CINHIHHI_00357	A9L49_RS13685	ArsB/NhaD family transporter	putative transporter	NA	-1.03195	NA	-0.813585	-1.00196	N
CINHIHHI_03179	A9L49_RS27085	HAMP domain-containing protein	Sensor histidine kinase ResE	NA	-1.03117	NA	-2.31155	-1.69331	N
CINHIHHI_02258	A9L49_RS23560	polysaccharide biosynthesis protein	UDP-N-acetyl-alpha-D-glucosamine C6 dehydratase	NA	-1.03117	NA	-0.720769	NA	N
CINHIHHI_01853	A9L49_RS21635	glgB	1%2C4-alpha-glucan branching enzyme GlgB	NA	-1.03075	NA	-0.949905	-1.23743	N
CINHIHHI_05949	A9L49_RS28500	hypothetical protein	hypothetical protein	NA	-1.02876	NA	NA	-0.787131	N
CINHIHHI_00790	A9L49_RS15830	rimP	Ribosome maturation factor RimP	NA	-1.02767	NA	-1.01107	-0.844503	N
CINHIHHI_05477	A9L49_RS11445	LTA synthase family protein	Lipoteichoic acid synthase 1	NA	-1.02675	NA	-1.10716	-1.07797	N
CINHIHHI_02749	A9L49_RS25020	ndoA	Endoribonuclease EndoA	NA	-1.02579	NA	-1.21131	-1.0598	N
CINHIHHI_04071	A9L49_RS04520	ypwA	Carboxypeptidase 1	NA	-1.02533	NA	-0.539529	-0.78794	N
CINHIHHI_00176	A9L49_RS12810	3-phosphoglycerate dehydrogenase	Hydroxypyruvate reductase	NA	-1.02415	NA	-0.605369	-1.16891	N
CINHIHHI_04401	A9L49_RS06160	alpha/beta hydrolase	Dihydrolipoyllysine-residue acetyltransferase component of acetoin cleaving system	NA	-1.02335	NA	NA	NA	N
CINHIHHI_01561	A9L49_RS20185	speH1	S-adenosylmethionine decarboxylase proenzyme	NA	-1.01808	NA	-0.641356	-0.690775	N
CINHIHHI_01081	A9L49_RS17320	NUDIX hydrolase	Methanol dehydrogenase activator	NA	-1.01802	NA	-1.00481	-1.46253	N
CINHIHHI_01822	A9L49_RS21485	ABC transporter permease	ABC transporter permease protein YxdM	NA	-1.01758	NA	-1.07812	-0.876503	N
CINHIHHI_03752	A9L49_RS02895	DMT family transporter	hypothetical protein	NA	-1.0136	NA	-0.391393	-0.508458	N
CINHIHHI_02907	A9L49_RS25690	cyclase family protein	Kynurenine formamidase	NA	-1.01235	NA	-1.62233	-1.61078	N
CINHIHHI_02639	A9L49_RS19000	rplQ	50S ribosomal protein L17	NA	-1.01178	NA	-1.40458	-0.972773	N
CINHIHHI_02750	A9L49_RS25025	RNA-binding transcriptional accessory protein	Protein YhgF	NA	-1.00917	NA	-0.990409	-0.862756	N
CINHIHHI_00786	A9L49_RS15810	infB	Translation initiation factor IF-2	NA	-1.00637	NA	-1.22794	-0.809937	N
CINHIHHI_02477	A9L49_RS00085	yidC	Membrane protein insertase MisCA	NA	-1.00563	NA	-0.902244	-0.688431	N
CINHIHHI_05931	A9L49_RS28295	GNAT family N-acetyltransferase	hypothetical protein	NA	-1.00488	NA	NA	-0.699149	N
CINHIHHI_04186	A9L49_RS05100	NtaA/DmoA family FMN-dependent monooxygenase	Nitrilotriacetate monooxygenase component A	NA	-1.00379	NA	-1.41019	-1.21061	N
CINHIHHI_02494	A9L49_RS00160	pdxS	Pyridoxal 5'-phosphate synthase subunit PdxS	NA	-1.00349	NA	-0.99735	-1.09296	N
CINHIHHI_05893	A9L49_RS13940	DUF5065 family protein	hypothetical protein	NA	-1.00189	NA	NA	-1.125	N
CINHIHHI_06061	A9L49_RS27500	helix-turn-helix transcriptional regulator	hypothetical protein	NA	-1.0015	NA	-0.65112	-1.25544	N
CINHIHHI_01580	A9L49_RS20275	accA	Acetyl-coenzyme A carboxylase carboxyl transferase subunit alpha	NA	-1.00119	NA	-1.18935	-0.922781	N
CINHIHHI_03845	A9L49_RS03365	MarR family transcriptional regulator	HTH-type transcriptional regulator MhqR	NA	-1.00066	NA	NA	NA	N
CINHIHHI_03329	A9L49_RS00845	hypothetical protein	Sulfur carrier protein DsrE2	NA	10.6396	NA	9.41953	9.63	N
CINHIHHI_05662	A9L49_RS29835	saccharopine dehydrogenase	hypothetical protein	NA	10.1311	NA	9.27426	10.0065	N
CINHIHHI_03326	A9L49_RS00830	sulfurtransferase TusA family protein	Sulfur carrier protein TusA	NA	9.05479	NA	6.07222	7.90607	N
CINHIHHI_05912	#N/A	#N/A	hypothetical protein	NA	8.7916	NA	8.73846	8.63277	N
CINHIHHI_05661	A9L49_RS29830	GNAT family N-acetyltransferase	hypothetical protein	NA	8.55968	NA	8.67947	8.59049	N
CINHIHHI_02420	A9L49_RS24365	SDR family NAD(P)-dependent oxidoreductase	hypothetical protein	NA	8.51254	NA	7.60909	8.27316	N
CINHIHHI_05913	A9L49_RS27460	GNAT family N-acetyltransferase	hypothetical protein	NA	7.82003	NA	7.94457	7.96464	N
CINHIHHI_00679	A9L49_RS15285	PLP-dependent aminotransferase family protein	HTH-type transcriptional regulator NorG	NA	7.66865	NA	6.68642	7.34315	N
CINHIHHI_00097	A9L49_RS12425	arsB	Arsenical-resistance protein Acr3	NA	7.45283	NA	6.70507	7.17251	N
CINHIHHI_00680	A9L49_RS15290	hypothetical protein	hypothetical protein	NA	7.39682	NA	6.77736	7.15754	N
CINHIHHI_00677	A9L49_RS15275	LrgB family protein	Inner membrane protein YohK	NA	7.39032	NA	6.50568	7.16062	N
CINHIHHI_00678	A9L49_RS15280	CidA/LrgA family holin-like protein	hypothetical protein	NA	7.36941	NA	5.76629	6.98269	N
CINHIHHI_00098	A9L49_RS12430	glyoxalase/bleomycin resistance/dioxygenase family protein	Cadmium-induced protein CadI	NA	7.10584	NA	6.7034	6.71445	N
CINHIHHI_01118	A9L49_RS17505	N-acetyl-gamma-glutamyl-phosphate reductase	N-acetyl-gamma-glutamyl-phosphate reductase	NA	6.96074	NA	6.59258	6.60249	N
CINHIHHI_01758	A9L49_RS21165	cell surface protein	hypothetical protein	NA	6.77052	NA	7.07032	6.49067	N
CINHIHHI_03379	A9L49_RS01090	N-acetyltransferase	Amino-acid acetyltransferase	NA	6.69746	NA	7.93805	6.72809	N
CINHIHHI_00099	A9L49_RS12435	arsR	Arsenical resistance operon repressor	NA	6.66483	NA	6.02862	6.4232	N
CINHIHHI_05553	A9L49_RS11830	nitroreductase family protein	Putative NAD(P)H nitroreductase YodC	NA	6.62558	NA	6.24526	6.333	N
CINHIHHI_05554	A9L49_RS11835	MarR family transcriptional regulator	Organic hydroperoxide resistance transcriptional regulator	NA	6.55141	NA	6.00206	6.28741	N
CINHIHHI_00676	A9L49_RS15270	hypothetical protein	hypothetical protein	NA	6.42428	NA	5.94441	6.34942	N
CINHIHHI_00096	A9L49_RS12420	arsC	Arsenate reductase	NA	6.36594	NA	6.54251	5.74197	N
CINHIHHI_05568	A9L49_RS11900	DMT family transporter	putative amino-acid metabolite efflux pump	NA	6.16684	NA	5.96989	6.06271	N
CINHIHHI_03494	A9L49_RS01630	MFS transporter	Purine efflux pump PbuE	NA	6.05158	NA	6.5768	5.86549	N
CINHIHHI_04346	A9L49_RS05890	hypothetical protein	hypothetical protein	NA	5.99883	NA	6.28097	6.26442	N
CINHIHHI_05552	A9L49_RS11825	antibiotic biosynthesis monooxygenase	Putative monooxygenase YcnE	NA	5.96281	NA	5.79595	5.82456	N
CINHIHHI_02059	A9L49_RS22545	aldo/keto reductase	putative oxidoreductase YtbE	NA	5.93115	NA	5.68474	5.86988	N
CINHIHHI_01117	A9L49_RS17500	argJ	Arginine biosynthesis bifunctional protein ArgJ	NA	5.8978	NA	5.66777	5.64469	N
CINHIHHI_02060	A9L49_RS22550	MFS transporter	Inner membrane transport protein YdhP	NA	5.83813	NA	6.3544	6.15559	N
CINHIHHI_05914	A9L49_RS28010	N-acyl homoserine lactonase family protein	N-acyl homoserine lactonase	NA	5.68498	NA	6.0106	5.75377	N
CINHIHHI_00652	A9L49_RS15150	copper-translocating P-type ATPase	Copper-exporting P-type ATPase	NA	5.49363	NA	4.28691	5.46272	N
CINHIHHI_00298	A9L49_RS13410	aldo/keto reductase	Pyridoxal 4-dehydrogenase	NA	5.4778	NA	6.6402	5.71202	N
CINHIHHI_00288	A9L49_RS13365	DUF1304 domain-containing protein	hypothetical protein	NA	5.40476	NA	6.3345	5.46252	N
CINHIHHI_01756	A9L49_RS21155	WxL domain-containing protein	hypothetical protein	NA	5.31755	NA	4.76212	5.33899	N
CINHIHHI_00378	A9L49_RS13790	agmatine deiminase family protein	Putative agmatine deiminase	NA	5.2354	NA	4.9505	4.62447	N
CINHIHHI_05479	A9L49_RS11455	MMPL family transporter	Putative membrane protein YdgH	NA	5.15019	NA	5.62952	5.67115	N
CINHIHHI_01116	A9L49_RS17495	argB	Acetylglutamate kinase	NA	5.12436	NA	5.27545	5.15796	N
CINHIHHI_02305	A9L49_RS23800	DoxX family protein	Putative oxidoreductase MhqP	NA	5.11909	NA	3.90673	4.31988	N
CINHIHHI_01197	A9L49_RS17895	hypothetical protein	hypothetical protein	NA	5.06758	NA	5.69944	5.64581	N
CINHIHHI_02421	A9L49_RS24370	TetR/AcrR family transcriptional regulator	HTH-type transcriptional regulator AcrR	NA	5.05924	NA	4.30345	4.98063	N
CINHIHHI_00299	A9L49_RS13415	SRPBCC family protein	hypothetical protein	NA	5.04273	NA	6.32834	5.27921	N
CINHIHHI_02688	A9L49_RS24720	ABC transporter permease	Dipeptide transport system permease protein DppB	NA	4.96157	NA	4.66364	5.27228	N
CINHIHHI_03493	A9L49_RS01625	ATP synthase subunit I	hypothetical protein	NA	4.93737	NA	4.34865	4.36194	N
CINHIHHI_03491	A9L49_RS01615	winged helix-turn-helix transcriptional regulator	hypothetical protein	NA	4.92607	NA	4.2959	4.36537	N
CINHIHHI_01138	A9L49_RS17605	amino acid ABC transporter permease	Arginine transport system permease protein ArtQ	NA	4.89573	NA	4.94538	4.56333	N
CINHIHHI_01115	A9L49_RS17490	acetylornithine transaminase	Acetylornithine aminotransferase	NA	4.87965	NA	4.77541	4.84615	N
CINHIHHI_06009	A9L49_RS27740	DegT/DnrJ/EryC1/StrS family aminotransferase	3-oxo-glucose-6-phosphate:glutamate aminotransferase	NA	4.85396	NA	5.4205	4.97194	N
CINHIHHI_00287	A9L49_RS13360	heme-degrading domain-containing protein	hypothetical protein	NA	4.84601	NA	5.81703	5.48035	N
CINHIHHI_02689	A9L49_RS24725	ABC transporter permease	Dipeptide transport system permease protein DppC	NA	4.84161	NA	4.13643	4.96012	N
CINHIHHI_03492	A9L49_RS01620	pssA	hypothetical protein	NA	4.80745	NA	3.85753	4.07662	N
CINHIHHI_02884	A9L49_RS25580	nhaC	Malate-2H(+)/Na(+)-lactate antiporter	NA	4.70646	NA	5.01539	4.36723	N
CINHIHHI_01139	A9L49_RS17610	transporter substrate-binding domain-containing protein	Arginine-binding extracellular protein ArtP	NA	4.64551	NA	4.96189	4.25555	N
CINHIHHI_06176	A9L49_RS28420	sigma-70 family RNA polymerase sigma factor	hypothetical protein	NA	4.60731	NA	3.76237	4.59527	N
CINHIHHI_00309	A9L49_RS13460	NAD(P)H-dependent oxidoreductase	General stress protein 14	NA	4.5978	NA	5.56717	4.79791	N
CINHIHHI_00416	A9L49_RS13985	spore germination protein	Spore germination protein B1	NA	4.42047	NA	3.74845	3.67269	N
CINHIHHI_03519	A9L49_RS01740	hypothetical protein	hypothetical protein	NA	4.40679	NA	5.10555	3.907	N
CINHIHHI_01607	A9L49_RS20410	argG	Argininosuccinate synthase	NA	4.39017	NA	4.21931	4.15356	N
CINHIHHI_01606	A9L49_RS20405	argH	Argininosuccinate lyase	NA	4.29389	NA	4.2792	4.1893	N
CINHIHHI_01755	A9L49_RS21150	WxL domain-containing protein	hypothetical protein	NA	4.26976	NA	4.40621	4.48943	N
CINHIHHI_04342	A9L49_RS05870	pyrimidine-nucleoside phosphorylase	Pyrimidine-nucleoside phosphorylase	NA	4.26689	NA	3.50714	3.49185	N
CINHIHHI_01114	A9L49_RS17485	argF	Ornithine carbamoyltransferase	NA	4.23125	NA	4.79411	4.31056	N
CINHIHHI_01646	A9L49_RS20600	alpha/beta fold hydrolase	2-hydroxy-6-oxononadienedioate/2-hydroxy-6-oxononatrienedioate hydrolase	NA	4.20196	NA	3.42504	3.62936	N
CINHIHHI_04415	A9L49_RS06230	thrB	Homoserine kinase	NA	4.1989	NA	3.26934	3.91917	N
CINHIHHI_04385	A9L49_RS06080	cydB	Cytochrome bd-I ubiquinol oxidase subunit 2	NA	4.19375	NA	3.37838	3.89673	N
CINHIHHI_04343	A9L49_RS05875	cytidine deaminase	Cytidine deaminase	NA	4.15358	NA	3.60428	3.54408	N
CINHIHHI_01137	A9L49_RS17600	amino acid ABC transporter ATP-binding protein	Arginine transport ATP-binding protein ArtM	NA	4.1493	NA	4.04035	3.82706	N
CINHIHHI_01451	A9L49_RS19660	MarR family transcriptional regulator	Organic hydroperoxide resistance transcriptional regulator	NA	4.14191	NA	3.8674	3.61309	N
CINHIHHI_04384	A9L49_RS06075	cydA	Cytochrome bd-I ubiquinol oxidase subunit 1	NA	4.13585	NA	3.51405	3.93493	N
CINHIHHI_06012	A9L49_RS27725	MFS transporter	Glucose/mannose transporter GlcP	NA	4.10342	NA	4.48193	4.14445	N
CINHIHHI_04386	A9L49_RS06085	cydD	ATP-binding/permease protein CydD	NA	4.07374	NA	3.5036	3.92657	N
CINHIHHI_03650	A9L49_RS02385	S-layer homology domain-containing protein	S-layer protein	NA	4.00567	NA	4.60092	4.31827	N
CINHIHHI_00570	A9L49_RS14750	hutG	Formimidoylglutamase	NA	3.99437	NA	4.28551	3.83507	N
CINHIHHI_03281	A9L49_RS00605	ABC transporter permease	Riboflavin transport system permease protein RibX	NA	3.95551	NA	2.81608	3.71489	N
CINHIHHI_04414	A9L49_RS06225	thrC	Threonine synthase	NA	3.93555	NA	3.02244	3.69806	N
CINHIHHI_00571	A9L49_RS14755	hutI	Imidazolonepropionase	NA	3.91283	NA	4.17253	3.74651	N
CINHIHHI_04341	A9L49_RS05865	NupC/NupG family nucleoside CNT transporter	Nucleoside permease NupC	NA	3.9078	NA	3.58235	3.24355	N
CINHIHHI_04413	A9L49_RS06220	homoserine dehydrogenase	Homoserine dehydrogenase	NA	3.90467	NA	2.77692	3.62666	N
CINHIHHI_03225	A9L49_RS27310	amino acid permease	putative transport protein YifK	NA	3.75584	NA	4.33054	3.52585	N
CINHIHHI_06111	A9L49_RS28165	ABC transporter ATP-binding protein	Doxorubicin resistance ATP-binding protein DrrA	NA	3.74233	NA	1.95586	2.73455	N
CINHIHHI_06010	A9L49_RS27735	HAD-IIB family hydrolase	Kanosamine-6-phosphate phosphatase	NA	3.7224	NA	4.29002	3.79105	N
CINHIHHI_06119	A9L49_RS29425	brnQ	Branched-chain amino acid transport system 2 carrier protein	NA	3.66799	NA	3.26469	3.01281	N
CINHIHHI_02690	A9L49_RS24730	ABC transporter ATP-binding protein	Oligopeptide transport ATP-binding protein OppD	NA	3.62299	NA	3.71659	3.99651	N
CINHIHHI_00339	A9L49_RS13600	NAD(P)-binding domain-containing protein	putative oxidoreductase CzcO	NA	3.5804	NA	3.62947	3.31407	N
CINHIHHI_03126	A9L49_RS26825	winged helix-turn-helix transcriptional regulator	Transcriptional repressor SmtB	NA	3.54841	NA	3.40514	3.43686	N
CINHIHHI_03913	A9L49_RS03705	ATP phosphoribosyltransferase regulatory subunit	ATP phosphoribosyltransferase regulatory subunit	NA	3.53724	NA	3.57708	3.34012	N
CINHIHHI_01033	A9L49_RS17080	DUF3915 domain-containing protein	hypothetical protein	NA	3.52875	NA	3.48931	3.56539	N
CINHIHHI_03651	A9L49_RS02390	aceB	Malate synthase A	NA	3.51976	NA	3.55582	3.03767	N
CINHIHHI_00572	A9L49_RS14760	hutU	Urocanate hydratase	NA	3.51325	NA	3.70611	3.33987	N
CINHIHHI_02883	A9L49_RS25575	hypothetical protein	hypothetical protein	NA	3.49448	NA	3.0203	3.24938	N
CINHIHHI_01241	A9L49_RS18170	bifunctional homocysteine S-methyltransferase/methylenetetrahydrofolate reductase	Bifunctional homocysteine S-methyltransferase/5%2C10-methylenetetrahydrofolate reductase	NA	3.4939	NA	3.86091	3.19449	N
CINHIHHI_03402	A9L49_RS01205	type 1 glutamine amidotransferase	General stress protein 18	NA	3.48759	NA	2.2244	2.56507	N
CINHIHHI_05613	A9L49_RS29600	hydralysin-2	hypothetical protein	NA	3.47002	NA	4.48821	3.48452	N
CINHIHHI_06011	A9L49_RS27730	Gfo/Idh/MocA family oxidoreductase	Glucose-6-phosphate 3-dehydrogenase	NA	3.44013	NA	3.45787	3.30137	N
CINHIHHI_01754	A9L49_RS21145	DUF916 and DUF3324 domain-containing protein	hypothetical protein	NA	3.38465	NA	3.69306	3.57881	N
CINHIHHI_00417	A9L49_RS13990	spore gernimation protein XA	Spore germination protein YndE	NA	3.38202	NA	3.65229	3.19909	N
CINHIHHI_03282	A9L49_RS00610	ABC transporter substrate-binding protein	Formylaminopyrimidine-binding protein	NA	3.34944	NA	2.84328	3.39023	N
CINHIHHI_03135	A9L49_RS26865	vancomycin resistance protein	Vancomycin B-type resistance protein VanW	NA	3.34043	NA	3.80247	3.88332	N
CINHIHHI_02882	A9L49_RS25800	dipeptide epimerase	N-succinyl-L-Arg/Lys racemase	NA	3.33781	NA	2.59788	2.78468	N
CINHIHHI_01341	A9L49_RS19110	aromatic amino acid hydroxylase	Phenylalanine-4-hydroxylase	NA	3.30678	NA	2.93095	3.20248	N
CINHIHHI_04738	A9L49_RS07895	cation transporter	Ferrous-iron efflux pump FieF	NA	3.29825	NA	2.37713	2.8428	N
CINHIHHI_03847	A9L49_RS03375	DinB family protein	hypothetical protein	NA	3.27546	NA	3.04443	2.55918	N
CINHIHHI_04387	A9L49_RS06090	cydC	putative ABC transporter ATP-binding protein	NA	3.23522	NA	3.27968	3.36421	N
CINHIHHI_00166	A9L49_RS12760	MFS transporter	hypothetical protein	NA	3.21028	NA	2.17489	2.32899	N
CINHIHHI_05326	A9L49_RS10725	RNA polymerase subunit sigma-70	ECF RNA polymerase sigma factor SigG	NA	3.18246	NA	3.40148	3.419	N
CINHIHHI_05244	A9L49_RS10320	glycosyl transferase	Oleandomycin glycosyltransferase	NA	3.17959	NA	3.73801	3.12993	N
CINHIHHI_04459	A9L49_RS06450	DUF3939 domain-containing protein	hypothetical protein	NA	3.16962	NA	3.07684	2.6338	N
CINHIHHI_04345	A9L49_RS05885	DUF896 domain-containing protein	hypothetical protein	NA	3.16779	NA	2.42625	2.19959	N
CINHIHHI_05660	A9L49_RS29825	N-acyl homoserine lactonase family protein	N-acyl homoserine lactonase	NA	3.12547	NA	3.51603	3.07123	N
CINHIHHI_00220	A9L49_RS13030	hisS	Histidine--tRNA ligase	NA	3.09974	NA	2.91876	2.7665	N
CINHIHHI_03280	A9L49_RS00600	ABC transporter ATP-binding protein	Taurine import ATP-binding protein TauB	NA	3.09965	NA	2.69117	2.85609	N
CINHIHHI_02010	A9L49_RS22310	MFS transporter	Purine efflux pump PbuE	NA	3.09889	NA	3.11114	2.85004	N
CINHIHHI_05325	A9L49_RS10720	clpP	ATP-dependent Clp protease proteolytic subunit	NA	3.09378	NA	3.51041	3.51519	N
CINHIHHI_04632	A9L49_RS07365	DUF1624 domain-containing protein	hypothetical protein	NA	3.09305	NA	2.573	2.36748	N
CINHIHHI_03279	A9L49_RS00595	tenA	Aminopyrimidine aminohydrolase	NA	3.09172	NA	2.87233	3.11589	N
CINHIHHI_01724	A9L49_RS20995	cation:proton antiporter	K(+)/H(+) antiporter subunit KhtU	NA	3.06815	NA	2.6647	2.54814	N
CINHIHHI_01808	A9L49_RS21420	Rpn family recombination-promoting nuclease/putative transposase	hypothetical protein	NA	3.04661	NA	2.71695	2.75739	N
CINHIHHI_04728	A9L49_RS07845	ablA	L-lysine 2%2C3-aminomutase	NA	3.02488	NA	2.56795	2.29449	N
CINHIHHI_04865	A9L49_RS08515	family 10 glycosylhydrolase	hypothetical protein	NA	3.02255	NA	4.34463	3.0593	N
CINHIHHI_00653	A9L49_RS15155	copZ	Copper chaperone CopZ	NA	3.01307	NA	2.40426	2.99378	N
CINHIHHI_02881	A9L49_RS25795	benzoate transporter	hypothetical protein	NA	2.96454	NA	2.28435	2.42754	N
CINHIHHI_01936	A9L49_RS21940	DUF2628 domain-containing protein	hypothetical protein	NA	2.9482	NA	3.4353	3.36694	N
CINHIHHI_06177	A9L49_RS28415	DUF4179 domain-containing protein	hypothetical protein	NA	2.91959	NA	2.84458	2.8231	N
CINHIHHI_00411	A9L49_RS13960	NAD(P)/FAD-dependent oxidoreductase	Sulfide-quinone reductase	NA	2.91297	NA	2.73227	2.19544	N
CINHIHHI_00687	A9L49_RS15325	LTA synthase family protein	Lipoteichoic acid synthase 2	NA	2.90589	NA	2.82336	2.67001	N
CINHIHHI_02284	A9L49_RS23695	nuoB	NADH-quinone oxidoreductase subunit 6	NA	2.90538	NA	2.26818	1.77364	N
CINHIHHI_00149	A9L49_RS33490	TerD family protein	hypothetical protein	NA	2.88573	NA	2.38844	2.62715	N
CINHIHHI_01022	A9L49_RS17025	mtnW	2%2C3-diketo-5-methylthiopentyl-1-phosphate enolase	NA	2.88163	NA	3.23335	2.78432	N
CINHIHHI_02908	A9L49_RS25695	hypothetical protein	hypothetical protein	NA	2.86822	NA	2.70295	3.16656	N
CINHIHHI_05381	A9L49_RS10985	peptide ABC transporter substrate-binding protein	Dipeptide-binding protein DppE	NA	2.83947	NA	2.7278	2.70121	N
CINHIHHI_02000	A9L49_RS22260	acetyl-CoA C-acetyltransferase	3-ketoacyl-CoA thiolase	NA	2.83564	NA	2.30623	2.19645	N
CINHIHHI_01142	A9L49_RS17625	NUDIX hydrolase	NADH pyrophosphatase	NA	2.8334	NA	2.16344	2.14165	N
CINHIHHI_03058	A9L49_RS26505	queG	Epoxyqueuosine reductase	NA	2.82937	NA	2.70388	2.84036	N
CINHIHHI_00034	A9L49_RS12110	YjiH family protein	hypothetical protein	NA	2.82229	NA	2.41439	2.38786	N
CINHIHHI_06118	A9L49_RS29430	alanine:cation symporter family protein	Amino-acid carrier protein AlsT	NA	2.81988	NA	2.77118	2.49154	N
CINHIHHI_03914	A9L49_RS03710	hisG	ATP phosphoribosyltransferase	NA	2.81546	NA	2.81608	2.48667	N
CINHIHHI_03377	A9L49_RS01080	DMT family transporter	S-adenosylmethionine/S-adenosylhomocysteine transporter	NA	2.80551	NA	3.67095	3.23947	N
CINHIHHI_00045	A9L49_RS12165	LysE family transporter	hypothetical protein	NA	2.80235	NA	1.21303	2.0881	N
CINHIHHI_05522	A9L49_RS11675	amino acid permease	Amino-acid permease RocC	NA	2.79769	NA	3.79785	3.1256	N
CINHIHHI_01623	A9L49_RS20485	acyl--CoA ligase	Acetyl-coenzyme A synthetase	NA	2.77663	NA	2.4366	2.25226	N
CINHIHHI_04340	A9L49_RS05860	deoC	Deoxyribose-phosphate aldolase	NA	2.77474	NA	1.98132	2.04542	N
CINHIHHI_03754	A9L49_RS02905	hypothetical protein	hypothetical protein	NA	2.76384	NA	3.36742	2.07117	N
CINHIHHI_03463	A9L49_RS01500	response regulator	Transcriptional regulatory protein CitT	NA	2.75844	NA	2.57338	2.60974	N
CINHIHHI_04314	A9L49_RS05730	bifunctional S-methyl-5'-thioadenosine deaminase/S-adenosylhomocysteine deaminase	5-methylthioadenosine/S-adenosylhomocysteine deaminase	NA	2.75818	NA	2.50805	2.69175	N
CINHIHHI_03159	A9L49_RS26985	amino acid permease	Arginine/ornithine antiporter	NA	2.74072	NA	2.85207	2.8034	N
CINHIHHI_06146	A9L49_RS30950	IS4 family transposase	hypothetical protein	NA	2.74019	NA	3.67282	2.87782	N
CINHIHHI_06195	A9L49_RS28850	dhaK	PTS-dependent dihydroxyacetone kinase%2C dihydroxyacetone-binding subunit DhaK	NA	2.73912	NA	2.24223	2.39598	N
CINHIHHI_05225	A9L49_RS10230	DUF1992 domain-containing protein	Enterochelin esterase	NA	2.72994	NA	2.34232	2.3288	N
CINHIHHI_03127	A9L49_RS26830	cadA	Cadmium%2C zinc and cobalt-transporting ATPase	NA	2.72355	NA	2.43165	2.50654	N
CINHIHHI_00058	A9L49_RS12230	tyrosine-type recombinase/integrase	Tyrosine recombinase XerC	NA	2.70179	NA	2.02158	2.19602	N
CINHIHHI_02735	A9L49_RS24950	hppD	4-hydroxyphenylpyruvate dioxygenase	NA	2.70102	NA	3.0097	2.57039	N
CINHIHHI_00057	A9L49_RS12225	tyrosine-type recombinase/integrase	Tyrosine recombinase XerC	NA	2.69273	NA	2.07786	2.21363	N
CINHIHHI_00573	A9L49_RS14765	hutH	Histidine ammonia-lyase	NA	2.68632	NA	2.83485	2.44787	N
CINHIHHI_00296	A9L49_RS13400	oxidoreductase	putative oxidoreductase YhhX	NA	2.68521	NA	2.46289	2.44198	N
CINHIHHI_05384	A9L49_RS11000	DUF3870 domain-containing protein	hypothetical protein	NA	2.65824	NA	3.22902	2.45975	N
CINHIHHI_00046	A9L49_RS12170	DJ-1/PfpI family protein	Isonitrile hydratase	NA	2.6553	NA	1.85355	2.35037	N
CINHIHHI_01999	A9L49_RS22255	acyl-CoA dehydrogenase	putative acyl-CoA dehydrogenase	NA	2.64976	NA	2.22254	2.00559	N
CINHIHHI_05156	A9L49_RS09925	ABC transporter ATP-binding protein	Putative HMP/thiamine import ATP-binding protein YkoD	NA	2.64845	NA	2.67245	2.86279	N
CINHIHHI_04592	A9L49_RS07095	narI	Nitrate reductase-like protein NarX	NA	2.63133	NA	2.29639	2.42291	N
CINHIHHI_01645	A9L49_RS20595	acuC	Acetoin utilization protein AcuC	NA	2.62092	NA	2.75914	2.19389	N
CINHIHHI_03915	A9L49_RS03715	hisD	Histidinol dehydrogenase	NA	2.61646	NA	2.60758	2.39396	N
CINHIHHI_02391	A9L49_RS24220	bifunctional O-acetylhomoserine aminocarboxypropyltransferase/cysteine synthase	L-methionine gamma-lyase	NA	2.6155	NA	2.92753	2.35225	N
CINHIHHI_04233	A9L49_RS05330	DUF2087 domain-containing protein	hypothetical protein	NA	2.60238	NA	2.60915	2.65895	N
CINHIHHI_01726	A9L49_RS21005	tyrosine-type recombinase/integrase	Tyrosine recombinase XerD	NA	2.59963	NA	2.4499	2.1577	N
CINHIHHI_01019	A9L49_RS17010	S-methyl-5-thioribose kinase	Methylthioribose kinase	NA	2.5982	NA	2.94039	2.53703	N
CINHIHHI_02001	A9L49_RS22265	3-hydroxyacyl-CoA dehydrogenase/enoyl-CoA hydratase family protein	putative 3-hydroxyacyl-CoA dehydrogenase	NA	2.58983	NA	2.20116	2.06654	N
CINHIHHI_04916	A9L49_RS08750	agmatine deiminase family protein	Agmatine deiminase	NA	2.53768	NA	2.03208	1.85999	N
CINHIHHI_04197	A9L49_RS05150	MFS transporter	Enterobactin exporter EntS	NA	2.53495	NA	2.41828	2.19217	N
CINHIHHI_00262	A9L49_RS13240	ATP synthase subunit I	hypothetical protein	NA	2.53273	NA	2.31903	2.02344	N
CINHIHHI_03916	A9L49_RS03720	hisB	Imidazoleglycerol-phosphate dehydratase	NA	2.52829	NA	2.17563	2.65107	N
CINHIHHI_04578	A9L49_RS07025	zinc dependent phospholipase C family protein	hypothetical protein	NA	2.5179	NA	2.17464	2.01735	N
CINHIHHI_06014	A9L49_RS27715	sbnA	putative siderophore biosynthesis protein SbnA	NA	2.51436	NA	1.65643	2.43253	N
CINHIHHI_05750	#N/A	#N/A	hypothetical protein	NA	2.5062	NA	1.83026	1.95846	N
CINHIHHI_01725	A9L49_RS21000	cation:proton antiporter regulatory subunit	K(+)/H(+) antiporter subunit KhtT	NA	2.50202	NA	1.97893	2.14832	N
CINHIHHI_02390	A9L49_RS24215	metA	Homoserine O-acetyltransferase	NA	2.48645	NA	2.61465	2.29056	N
CINHIHHI_03755	A9L49_RS02910	putP	High-affinity proline transporter PutP	NA	2.48376	NA	2.85184	2.19898	N
CINHIHHI_03352	A9L49_RS00960	brnQ	Branched-chain amino acid transport system 2 carrier protein	NA	2.46882	NA	2.52416	2.62899	N
CINHIHHI_02846	A9L49_RS25455	TRC40/GET3/ArsA family transport-energizing ATPase	Arsenical pump-driving ATPase	NA	2.46709	NA	1.84293	2.00078	N
CINHIHHI_04123	A9L49_RS04785	cation:proton antiporter	Na(+)/H(+)-K(+) antiporter GerN	NA	2.45664	NA	2.60348	2.63695	N
CINHIHHI_02691	A9L49_RS24735	ABC transporter ATP-binding protein	Oligopeptide transport ATP-binding protein OppF	NA	2.44968	NA	3.14969	3.16072	N
CINHIHHI_01018	A9L49_RS17005	mtnA	Methylthioribose-1-phosphate isomerase	NA	2.44777	NA	3.07558	2.52271	N
CINHIHHI_03283	A9L49_RS00615	tenI	Thiazole tautomerase	NA	2.44093	NA	2.2304	2.56336	N
CINHIHHI_00295	A9L49_RS13395	GntR family transcriptional regulator	HTH-type transcriptional regulator GmuR	NA	2.44038	NA	1.88287	2.03236	N
CINHIHHI_02736	A9L49_RS24955	fumarylacetoacetate hydrolase family protein	putative protein YisK	NA	2.43758	NA	2.79201	2.52166	N
CINHIHHI_03943	A9L49_RS03850	Na+/H+ antiporter NhaC family protein	Na(+)/H(+) antiporter NhaC	NA	2.43721	NA	2.22556	2.3286	N
CINHIHHI_01533	A9L49_RS20045	hypothetical protein	hypothetical protein	NA	2.42463	NA	2.27247	2.28154	N
CINHIHHI_03189	A9L49_RS27135	ABC transporter ATP-binding protein	Oligopeptide transport ATP-binding protein OppD	NA	2.40911	NA	2.80703	1.80589	N
CINHIHHI_00325	A9L49_RS13535	ABC transporter permease	Daunorubicin/doxorubicin resistance ABC transporter permease protein DrrB	NA	2.40765	NA	1.78675	1.91897	N
CINHIHHI_01218	A9L49_RS18055	hypothetical protein	hypothetical protein	NA	2.3876	NA	2.0339	1.9686	N
CINHIHHI_00059	A9L49_RS12235	hypothetical protein	hypothetical protein	NA	2.37313	NA	3.2372	2.46645	N
CINHIHHI_04234	A9L49_RS05335	MATE family efflux transporter	Multidrug export protein MepA	NA	2.35943	NA	2.155	2.40491	N
CINHIHHI_03712	A9L49_RS02690	peptide ABC transporter substrate-binding protein	Dipeptide-binding protein DppE	NA	2.35473	NA	2.36566	2.24784	N
CINHIHHI_01596	A9L49_RS20355	DUF2785 domain-containing protein	hypothetical protein	NA	2.35352	NA	2.68892	2.38863	N
CINHIHHI_05194	A9L49_RS10085	DUF1295 domain-containing protein	hypothetical protein	NA	2.35327	NA	1.42969	1.6541	N
CINHIHHI_02018	A9L49_RS22350	DUF3938 domain-containing protein	hypothetical protein	NA	2.3247	NA	2.06257	1.734	N
CINHIHHI_06243	A9L49_RS29460	amino acid permease	Serine/threonine exchanger SteT	NA	2.31115	NA	2.03186	2.59954	N
CINHIHHI_03059	A9L49_RS26510	amidase domain-containing protein	hypothetical protein	NA	2.28834	NA	2.23206	2.54337	N
CINHIHHI_02923	A9L49_RS25815	hypothetical protein	hypothetical protein	NA	2.28782	NA	2.38847	2.16092	N
CINHIHHI_05374	A9L49_RS10960	hypothetical protein	hypothetical protein	NA	2.28136	NA	2.50624	2.15594	N
CINHIHHI_03918	A9L49_RS03730	hisA	1-(5-phosphoribosyl)-5-[(5-phosphoribosylamino)methylideneamino] imidazole-4-carboxamide isomerase	NA	2.28046	NA	1.45655	1.76314	N
CINHIHHI_06145	A9L49_RS29300	alpha/beta hydrolase	Acetyl esterase	NA	2.27369	NA	1.54061	1.70759	N
CINHIHHI_06077	A9L49_RS28575	glycosyltransferase family 2 protein	Spore coat polysaccharide biosynthesis protein SpsA	NA	2.26915	NA	1.76942	2.11833	N
CINHIHHI_01023	A9L49_RS17030	mtnX	2-hydroxy-3-keto-5-methylthiopentenyl-1-phosphate phosphatase	NA	2.25706	NA	2.74395	2.07898	N
CINHIHHI_00556	A9L49_RS14680	CsbD family protein	hypothetical protein	NA	2.25644	NA	2.66034	1.61723	N
CINHIHHI_03527	A9L49_RS01780	bacterioferritin	hypothetical protein	NA	2.25339	NA	1.67433	1.63892	N
CINHIHHI_04591	A9L49_RS07090	narJ	Nitrate reductase-like protein NarX	NA	2.2392	NA	1.94048	2.22649	N
CINHIHHI_04270	A9L49_RS05515	aspartate kinase	Aspartokinase	NA	2.22606	NA	2.08242	2.12521	N
CINHIHHI_04628	A9L49_RS07345	argS	Arginine--tRNA ligase	NA	2.22157	NA	1.90956	1.82618	N
CINHIHHI_04012	A9L49_RS04225	engA	GTPase Der	NA	2.21172	NA	1.58166	1.87816	N
CINHIHHI_02330	A9L49_RS23915	(Fe-S)-binding protein	putative iron-sulfur-binding oxidoreductase FadF	NA	2.20922	NA	2.19764	1.85039	N
CINHIHHI_04013	A9L49_RS04230	gpsA	Glycerol-3-phosphate dehydrogenase [NAD(P)+]	NA	2.20823	NA	1.52511	1.91422	N
CINHIHHI_04794	A9L49_RS08165	hypothetical protein	hypothetical protein	NA	2.20598	NA	2.1508	2.30688	N
CINHIHHI_00025	A9L49_RS12070	IclR family transcriptional regulator	HTH-type transcriptional regulator KipR	NA	2.2042	NA	1.51785	1.35578	N
CINHIHHI_02737	A9L49_RS24960	homogentisate 1,2-dioxygenase	Homogentisate 1%2C2-dioxygenase	NA	2.20275	NA	2.53007	2.32456	N
CINHIHHI_03702	A9L49_RS02645	DUF3899 domain-containing protein	hypothetical protein	NA	2.19935	NA	2.00817	1.95645	N
CINHIHHI_04764	A9L49_RS08015	mmgD	2-methylcitrate synthase	NA	2.19599	NA	1.66126	1.66612	N
CINHIHHI_04590	A9L49_RS07085	narH	Respiratory nitrate reductase 2 beta chain	NA	2.19241	NA	1.79383	2.04369	N
CINHIHHI_06112	A9L49_RS28170	hypothetical protein	hypothetical protein	NA	2.19216	NA	2.42888	1.70504	N
CINHIHHI_00326	A9L49_RS13540	ATP-binding cassette domain-containing protein	Daunorubicin/doxorubicin resistance ATP-binding protein DrrA	NA	2.18645	NA	1.66762	2.38064	N
CINHIHHI_06247	A9L49_RS28920	NAD(P)/FAD-dependent oxidoreductase	Nitrite reductase [NAD(P)H]	NA	2.17609	NA	1.73819	1.80012	N
CINHIHHI_01146	A9L49_RS17645	bfmBAB	2-oxoisovalerate dehydrogenase subunit beta	NA	2.17121	NA	1.45793	1.83644	N
CINHIHHI_05078	A9L49_RS09550	homoserine dehydrogenase	Homoserine dehydrogenase	NA	2.1686	NA	1.22716	1.8083	N
CINHIHHI_04249	A9L49_RS05410	hypothetical protein	hypothetical protein	NA	2.16352	NA	2.13595	2.21565	N
CINHIHHI_04125	A9L49_RS04795	MATE family efflux transporter	Multidrug export protein MepA	NA	2.1518	NA	2.05207	2.13644	N
CINHIHHI_06194	A9L49_RS28855	dhaL	PEP-dependent dihydroxyacetone kinase%2C ADP-binding subunit DhaL	NA	2.14154	NA	2.03843	1.83178	N
CINHIHHI_02112	A9L49_RS22830	competence protein comp	Sensor histidine kinase ComP	NA	2.13345	NA	2.38271	2.00368	N
CINHIHHI_01242	A9L49_RS18175	metI	Cystathionine gamma-synthase/O-acetylhomoserine (thiol)-lyase	NA	2.12986	NA	3.0639	2.2381	N
CINHIHHI_06245	A9L49_RS28445	L-lactate dehydrogenase	L-lactate dehydrogenase 1	NA	2.12848	NA	2.09981	1.78035	N
CINHIHHI_03102	A9L49_RS26705	serine/threonine protein phosphatase	Serine/threonine-protein phosphatase 1	NA	2.12511	NA	2.20365	1.72607	N
CINHIHHI_01489	A9L49_RS19835	acyl-CoA thioesterase	hypothetical protein	NA	2.1175	NA	2.31812	1.69472	N
CINHIHHI_01328	A9L49_RS18605	nitroreductase family protein	Putative NAD(P)H nitroreductase MhqN	NA	2.11703	NA	2.12427	1.94586	N
CINHIHHI_03631	A9L49_RS02290	beta-channel forming cytolysin CytK	Gamma-hemolysin component B	NA	2.11476	NA	1.08601	1.96033	N
CINHIHHI_01206	A9L49_RS17940	ABC-2 transporter permease	hypothetical protein	NA	2.10564	NA	1.42117	1.66374	N
CINHIHHI_06199	A9L49_RS28840	chitinase	putative bifunctional chitinase/lysozyme	NA	2.09972	NA	2.33512	2.11401	N
CINHIHHI_05520	A9L49_RS11665	M20/M25/M40 family metallo-hydrolase	Protein RocB	NA	2.09967	NA	2.7296	1.96797	N
CINHIHHI_00601	A9L49_RS14895	ATP-binding cassette domain-containing protein	putative multidrug resistance ABC transporter ATP-binding/permease protein YheI	NA	2.09878	NA	2.32126	1.9682	N
CINHIHHI_00264	A9L49_RS13250	MerR family transcriptional regulator	hypothetical protein	NA	2.09877	NA	1.81082	1.60808	N
CINHIHHI_03495	A9L49_RS01635	helix-turn-helix transcriptional regulator	hypothetical protein	NA	2.09672	NA	2.53772	2.24862	N
CINHIHHI_02281	A9L49_RS23680	nuoH	NADH-quinone oxidoreductase subunit H	NA	2.09225	NA	2.07085	1.73323	N
CINHIHHI_00223	A9L49_RS13045	NAD(P)H-dependent oxidoreductase	Putative NAD(P)H nitroreductase YfkO	NA	2.09188	NA	1.7339	1.68161	N
CINHIHHI_06094	A9L49_RS29130	IS4 family transposase	hypothetical protein	NA	2.09186	NA	1.59331	1.64239	N
CINHIHHI_05521	A9L49_RS11670	IclR family transcriptional regulator	HTH-type transcriptional regulator KipR	NA	2.08919	NA	3.20749	2.25202	N
CINHIHHI_01477	A9L49_RS19775	amidohydrolase family protein	N-isopropylammelide isopropyl amidohydrolase	NA	2.08797	NA	1.87185	1.63942	N
CINHIHHI_02940	A9L49_RS25900	chitinase	Chitinase A1	NA	2.07691	NA	2.29737	1.86398	N
CINHIHHI_06158	A9L49_RS28710	hypothetical protein	Chitinase A1	NA	2.0757	NA	1.58348	1.90912	N
CINHIHHI_04933	A9L49_RS08830	anion transporter	Inner membrane protein YbiR	NA	2.06613	NA	1.90665	2.10285	N
CINHIHHI_06013	A9L49_RS27720	ornithine carbamoyltransferase	Ornithine carbamoyltransferase	NA	2.06272	NA	2.909	2.43118	N
CINHIHHI_01199	A9L49_RS17905	TetR/AcrR family transcriptional regulator	Biofilm operon icaADBC HTH-type negative transcriptional regulator IcaR	NA	2.05457	NA	1.95421	1.52116	N
CINHIHHI_02738	A9L49_RS24965	amino acid permease	putative amino acid permease YhdG	NA	2.03763	NA	1.75119	1.86391	N
CINHIHHI_01541	A9L49_RS20085	HD domain-containing protein	hypothetical protein	NA	2.03618	NA	1.85317	1.75176	N
CINHIHHI_04451	A9L49_RS06410	DUF4257 domain-containing protein	hypothetical protein	NA	2.02867	NA	1.71601	1.44827	N
CINHIHHI_03711	A9L49_RS02685	MATE family efflux transporter	putative FMN/FAD exporter YeeO	NA	2.02366	NA	1.85358	2.25379	N
CINHIHHI_02847	A9L49_RS25460	MarR family transcriptional regulator	Multiple antibiotic resistance protein MarR	NA	2.02228	NA	2.08544	1.70169	N
CINHIHHI_04712	A9L49_RS07765	hypothetical protein	hypothetical protein	NA	2.0162	NA	1.94247	1.32667	N
CINHIHHI_04358	A9L49_RS05945	brnQ	Branched-chain amino acid transport system 2 carrier protein	NA	2.01114	NA	1.18721	1.58795	N
CINHIHHI_01200	A9L49_RS17910	multidrug efflux SMR transporter	Multidrug resistance protein YkkC	NA	2.01033	NA	2.328	2.05644	N
CINHIHHI_03566	A9L49_RS01965	VanZ family protein	hypothetical protein	NA	2.01011	NA	1.54696	1.78229	N
CINHIHHI_05373	A9L49_RS10955	YxcD family protein	hypothetical protein	NA	2.00567	NA	2.36595	1.99919	N
CINHIHHI_04103	A9L49_RS04685	DUF11 domain-containing protein	hypothetical protein	NA	2.00069	NA	1.79614	1.67883	N
CINHIHHI_04171	A9L49_RS05025	motility repressor MogR	Motility gene repressor MogR	NA	1.99839	NA	2.14224	1.76876	N
CINHIHHI_01571	A9L49_RS20230	enoyl-CoA hydratase	(R)-specific enoyl-CoA hydratase	NA	1.99256	NA	2.31191	1.73207	N
CINHIHHI_00203	A9L49_RS12945	NAD(P)H-dependent oxidoreductase	FMN-dependent NADH-azoreductase 2	NA	1.98642	NA	3.09473	2.63647	N
CINHIHHI_04589	A9L49_RS07080	nitrate reductase subunit alpha	Respiratory nitrate reductase 1 alpha chain	NA	1.98455	NA	1.57977	1.81339	N
CINHIHHI_04633	A9L49_RS07370	helix-turn-helix transcriptional regulator	HTH-type transcriptional regulator TtgR	NA	1.9755	NA	1.99845	1.5035	N
CINHIHHI_01145	A9L49_RS17640	2-oxo acid dehydrogenase subunit E2	Dihydrolipoyllysine-residue acetyltransferase component of pyruvate dehydrogenase complex	NA	1.97205	NA	1.35761	1.61211	N
CINHIHHI_03188	A9L49_RS27130	ABC transporter ATP-binding protein	Oligopeptide transport ATP-binding protein OppF	NA	1.97084	NA	2.43013	1.58448	N
CINHIHHI_00410	A9L49_RS13955	MBL fold metallo-hydrolase	Hydroxyacylglutathione hydrolase GloC	NA	1.96217	NA	1.72185	1.47772	N
CINHIHHI_05079	A9L49_RS09555	PLP-dependent aminotransferase family protein	2-aminoadipate transaminase	NA	1.96011	NA	2.3223	2.54285	N
CINHIHHI_04599	A9L49_RS07130	narK	putative nitrate transporter NarT	NA	1.95682	NA	1.54328	1.73335	N
CINHIHHI_01620	A9L49_RS20470	NAD kinase	NAD kinase	NA	1.95577	NA	1.8349	1.47941	N
CINHIHHI_05070	A9L49_RS09510	abc-f	putative ABC transporter ATP-binding protein YheS	NA	1.93615	NA	1.04136	1.43245	N
CINHIHHI_00507	A9L49_RS14435	peptide ABC transporter substrate-binding protein	Dipeptide-binding protein DppE	NA	1.93589	NA	1.70909	1.51669	N
CINHIHHI_04210	A9L49_RS05215	hypothetical protein	hypothetical protein	NA	1.9355	NA	1.60456	1.47237	N
CINHIHHI_04515	A9L49_RS06720	SPFH/Band 7/PHB domain protein	putative protein	NA	1.93416	NA	1.35268	1.56065	N
CINHIHHI_04232	A9L49_RS05325	PH domain-containing protein	hypothetical protein	NA	1.9277	NA	1.40453	1.61883	N
CINHIHHI_02206	A9L49_RS23305	lldP	Glycolate permease GlcA	NA	1.92695	NA	2.40809	2.00378	N
CINHIHHI_00452	A9L49_RS14160	hypothetical protein	putative protein YxeE	NA	1.92563	NA	3.18643	1.93715	N
CINHIHHI_04605	A9L49_RS07160	nirD	Assimilatory nitrite reductase [NAD(P)H] small subunit	NA	1.92269	NA	1.74907	1.85792	N
CINHIHHI_06117	A9L49_RS29435	glsA	Glutaminase	NA	1.92025	NA	2.414	1.77888	N
CINHIHHI_05193	A9L49_RS10080	MerR family transcriptional regulator	Multidrug-efflux transporter 1 regulator	NA	1.91916	NA	2.20518	1.73563	N
CINHIHHI_06136	A9L49_RS29350	acyl-ACP desaturase	Putative acyl-[acyl-carrier-protein] desaturase DesA1	NA	1.91175	NA	1.98409	1.83672	N
CINHIHHI_04798	A9L49_RS08185	thrS	Threonine--tRNA ligase 2	NA	1.90558	NA	1.02499	1.68574	N
CINHIHHI_01147	A9L49_RS17650	bfmBAA	2-oxoisovalerate dehydrogenase subunit alpha	NA	1.90201	NA	1.25952	1.63972	N
CINHIHHI_00681	A9L49_RS15295	GntR family transcriptional regulator	putative HTH-type transcriptional regulator YydK	NA	1.90011	NA	1.97381	1.74959	N
CINHIHHI_00263	A9L49_RS13245	HlyC/CorC family transporter	hypothetical protein	NA	1.89324	NA	1.49446	1.43772	N
CINHIHHI_01007	A9L49_RS16950	acetyl-CoA C-acetyltransferase	Acetyl-CoA acetyltransferase	NA	1.884	NA	1.99958	1.43622	N
CINHIHHI_02580	A9L49_RS18705	ctsR	Transcriptional regulator CtsR	NA	1.87522	NA	1.19113	1.30189	N
CINHIHHI_01032	A9L49_RS17075	hypothetical protein	hypothetical protein	NA	1.87515	NA	1.99551	1.48892	N
CINHIHHI_04248	A9L49_RS05405	hypothetical protein	hypothetical protein	NA	1.87444	NA	1.23776	1.53546	N
CINHIHHI_01542	A9L49_RS20090	CPBP family intramembrane metalloprotease	hypothetical protein	NA	1.87391	NA	2.06733	2.11086	N
CINHIHHI_02893	A9L49_RS25625	L-fuculose-phosphate aldolase	L-fuculose phosphate aldolase	NA	1.86625	NA	1.72832	1.71913	N
CINHIHHI_04950	A9L49_RS08915	PAS domain S-box protein	Sporulation kinase E	NA	1.86537	NA	1.61871	1.60986	N
CINHIHHI_03672	A9L49_RS02495	hypothetical protein	hypothetical protein	NA	1.86395	NA	2.25864	2.10273	N
CINHIHHI_01240	A9L49_RS18165	metH	Methionine synthase	NA	1.86013	NA	2.48223	2.09029	N
CINHIHHI_04118	A9L49_RS04760	fatty acid hydroxylase	hypothetical protein	NA	1.85484	NA	2.2298	1.72743	N
CINHIHHI_05319	A9L49_RS10685	protein phosphatase 2C domain-containing protein	hypothetical protein	NA	1.85289	NA	1.7855	1.99868	N
CINHIHHI_04813	A9L49_RS08260	class I SAM-dependent methyltransferase	hypothetical protein	NA	1.85188	NA	1.36338	1.58585	N
CINHIHHI_01753	A9L49_RS21140	collagen-like protein	hypothetical protein	NA	1.85179	NA	2.00941	2.18056	N
CINHIHHI_03174	A9L49_RS27060	HIT family protein	Protein hit	NA	1.85035	NA	2.39178	1.72921	N
CINHIHHI_03565	A9L49_RS01960	PadR family transcriptional regulator	hypothetical protein	NA	1.84563	NA	1.74994	1.72599	N
CINHIHHI_01301	A9L49_RS18470	hrcA	Heat-inducible transcription repressor HrcA	NA	1.8447	NA	1.65145	1.789	N
CINHIHHI_00418	A9L49_RS13995	Ger(x)C family spore germination protein	Spore germination protein A3	NA	1.84398	NA	1.93534	1.32216	N
CINHIHHI_02842	A9L49_RS25435	methionine ABC transporter ATP-binding protein	Methionine import ATP-binding protein MetN	NA	1.84223	NA	1.78	1.95294	N
CINHIHHI_05382	A9L49_RS10990	C40 family peptidase	Gamma-D-glutamyl-L-lysine dipeptidyl-peptidase	NA	1.83944	NA	2.30765	2.05094	N
CINHIHHI_03339	A9L49_RS00895	transcription antiterminator	putative licABCH operon regulator	NA	1.83808	NA	1.43508	1.42607	N
CINHIHHI_05923	A9L49_RS28060	MBL fold metallo-hydrolase	hypothetical protein	NA	1.82947	NA	1.66756	1.49236	N
CINHIHHI_04531	A9L49_RS06800	DUF1648 domain-containing protein	Immunity protein SdpI	NA	1.82919	NA	1.18988	1.16857	N
CINHIHHI_00929	A9L49_RS16560	PhoH family protein	PhoH-like protein	NA	1.82579	NA	1.40979	1.48769	N
CINHIHHI_00375	A9L49_RS13775	amyS	Alpha-amylase	NA	1.82519	NA	2.15239	1.36016	N
CINHIHHI_01148	A9L49_RS17655	lpdA	Dihydrolipoyl dehydrogenase	NA	1.81842	NA	0.999262	1.54255	N
CINHIHHI_04624	A9L49_RS07325	PBS lyase	hypothetical protein	NA	1.8165	NA	1.13676	1.26831	N
CINHIHHI_05171	A9L49_RS09970	cell division protein DivIVC	hypothetical protein	NA	1.81148	NA	1.9404	1.86282	N
CINHIHHI_01643	A9L49_RS20585	acuA	Acetoin utilization protein AcuA	NA	1.80922	NA	1.76211	1.40698	N
CINHIHHI_00975	A9L49_RS16790	hypothetical protein	hypothetical protein	NA	1.80565	NA	1.39971	1.50563	N
CINHIHHI_05866	A9L49_RS29875	AAA family ATPase	hypothetical protein	NA	1.80254	NA	2.94451	2.09389	N
CINHIHHI_00329	A9L49_RS13555	hcp	Hydroxylamine reductase	NA	1.80249	NA	1.98656	2.62372	N
CINHIHHI_04901	A9L49_RS08675	hypothetical protein	hypothetical protein	NA	1.80217	NA	2.06366	1.77925	N
CINHIHHI_00986	A9L49_RS16845	kinB	Sporulation kinase E	NA	1.79981	NA	1.64805	1.28973	N
CINHIHHI_04769	A9L49_RS08040	CoA-acylating methylmalonate-semialdehyde dehydrogenase	Malonate-semialdehyde dehydrogenase	NA	1.79817	NA	1.51542	1.54692	N
CINHIHHI_03284	A9L49_RS00620	thiO	Glycine oxidase	NA	1.78748	NA	2.09437	2.56864	N
CINHIHHI_05080	A9L49_RS09560	D-alanine--D-alanine ligase	D-alanine--D-alanine ligase	NA	1.77329	NA	1.90726	2.18805	N
CINHIHHI_04133	A9L49_RS04835	MFS transporter	Putative bacilysin exporter BacE	NA	1.76581	NA	1.38846	NA	N
CINHIHHI_01207	A9L49_RS17945	ABC-2 transporter permease	hypothetical protein	NA	1.76158	NA	NA	NA	N
CINHIHHI_05721	A9L49_RS30535	IS4 family transposase	DNA polymerase IV 1	NA	1.75805	NA	1.59487	1.78707	N
CINHIHHI_00048	A9L49_RS12180	glucose 1-dehydrogenase	Glucose 1-dehydrogenase	NA	1.75537	NA	1.82454	2.12305	N
CINHIHHI_04120	A9L49_RS04770	sodium/solute symporter	Cation/acetate symporter ActP	NA	1.75325	NA	1.55578	1.17144	N
CINHIHHI_02329	A9L49_RS23910	acetyl-CoA C-acetyltransferase	Acetyl-CoA acetyltransferase	NA	1.74694	NA	2.13018	1.60193	N
CINHIHHI_03472	A9L49_RS01540	AAA domain-containing protein	DNA-binding transcriptional regulator NtrC	NA	1.7468	NA	1.38594	1.61639	N
CINHIHHI_04368	A9L49_RS05995	amidase	Glutamyl-tRNA(Gln) amidotransferase subunit A	NA	1.7456	NA	1.11947	1.50195	N
CINHIHHI_05383	A9L49_RS10995	dipeptide epimerase	L-Ala-D/L-Glu epimerase	NA	1.74013	NA	2.65918	1.59909	N
CINHIHHI_06080	A9L49_RS29210	mmuP	Amino-acid permease RocC	NA	1.7372	NA	1.52804	1.54976	N
CINHIHHI_04679	A9L49_RS07600	SCO family protein	SCO1 protein	NA	1.73568	NA	2.17539	1.7788	N
CINHIHHI_04030	A9L49_RS04315	qcrA	Cytochrome b6-f complex iron-sulfur subunit	NA	1.73245	NA	1.78626	1.5209	N
CINHIHHI_00467	A9L49_RS14230	argH	Argininosuccinate lyase	NA	1.72444	NA	1.49096	1.85814	N
CINHIHHI_06200	A9L49_RS28835	DUF4046 domain-containing protein	hypothetical protein	NA	1.72406	NA	2.79858	1.98859	N
CINHIHHI_03647	A9L49_RS02370	methyl-accepting chemotaxis protein	Methyl-accepting chemotaxis protein McpB	NA	1.72363	NA	1.61775	1.9555	N
CINHIHHI_01208	A9L49_RS18005	ABC transporter ATP-binding protein	ABC transporter ATP-binding protein YtrB	NA	1.72334	NA	NA	0.79595	N
CINHIHHI_05071	A9L49_RS09515	GNAT family N-acetyltransferase	hypothetical protein	NA	1.72311	NA	0.800753	1.18603	N
CINHIHHI_03462	A9L49_RS01495	sensor histidine kinase	Sensor protein CitS	NA	1.722	NA	1.98227	1.8213	N
CINHIHHI_02128	A9L49_RS22910	DUF368 domain-containing protein	hypothetical protein	NA	1.70423	NA	1.72535	1.61038	N
CINHIHHI_00682	A9L49_RS15300	glycoside hydrolase family 1 protein	Aryl-phospho-beta-D-glucosidase BglC	NA	1.70383	NA	1.29471	1.1445	N
CINHIHHI_01136	A9L49_RS17595	aromatic acid exporter family protein	hypothetical protein	NA	1.70179	NA	1.40706	1.40484	N
CINHIHHI_01243	A9L49_RS18180	metC	Cystathionine beta-lyase MetC	NA	1.70014	NA	1.73913	1.35015	N
CINHIHHI_01325	A9L49_RS18590	hypothetical protein	hypothetical protein	NA	1.6952	NA	2.05783	1.88008	N
CINHIHHI_00424	A9L49_RS14025	tetratricopeptide repeat protein	Response regulator aspartate phosphatase F	NA	1.69026	NA	1.41364	1.26751	N
CINHIHHI_04355	A9L49_RS05930	DUF4153 domain-containing protein	hypothetical protein	NA	1.69021	NA	1.09793	1.63418	N
CINHIHHI_04630	A9L49_RS07355	bacteriocin-processing peptidase family protein	Beta-barrel assembly-enhancing protease	NA	1.68606	NA	1.438	1.70391	N
CINHIHHI_00564	A9L49_RS14720	ring-cleaving dioxygenase	Putative ring-cleaving dioxygenase MhqO	NA	1.68584	NA	1.2167	1.17499	N
CINHIHHI_02986	A9L49_RS26120	AAA domain-containing protein	Arginine utilization regulatory protein RocR	NA	1.68311	NA	1.598	1.45717	N
CINHIHHI_04456	A9L49_RS06435	DUF3979 family protein	hypothetical protein	NA	1.68261	NA	1.53022	1.54778	N
CINHIHHI_05014	A9L49_RS09250	acyl-CoA carboxylase subunit beta	Methylmalonyl-CoA carboxyltransferase 12S subunit	NA	1.68174	NA	1.48414	1.2198	N
CINHIHHI_01644	A9L49_RS20590	CBS domain-containing protein	Inosine-5'-monophosphate dehydrogenase	NA	1.68088	NA	1.52763	1.24951	N
CINHIHHI_00506	A9L49_RS14430	peptide ABC transporter substrate-binding protein	Dipeptide-binding protein DppE	NA	1.67528	NA	2.48095	1.99359	N
CINHIHHI_04514	A9L49_RS06715	NfeD family protein	Inner membrane protein YbbJ	NA	1.6738	NA	1.1556	1.33387	N
CINHIHHI_03317	A9L49_RS00790	nitroreductase	Putative NAD(P)H nitroreductase YdjA	NA	1.67333	NA	1.86592	1.86342	N
CINHIHHI_02382	A9L49_RS24175	DUF3817 domain-containing protein	hypothetical protein	NA	1.67245	NA	1.86095	1.5312	N
CINHIHHI_02222	A9L49_RS23380	zinc ribbon domain-containing protein	hypothetical protein	NA	1.67124	NA	1.89792	2.43659	N
CINHIHHI_01031	A9L49_RS17070	nitroreductase family protein	Putative NAD(P)H nitroreductase YodC	NA	1.66791	NA	1.6075	1.52839	N
CINHIHHI_00405	A9L49_RS13925	DUF2871 family protein	hypothetical protein	NA	1.65965	NA	2.23711	1.7382	N
CINHIHHI_03889	A9L49_RS03585	biotin transporter BioY	hypothetical protein	NA	1.65881	NA	2.28768	1.89703	N
CINHIHHI_01534	A9L49_RS20050	hypothetical protein	hypothetical protein	NA	1.65881	NA	1.56015	1.20775	N
CINHIHHI_03056	A9L49_RS26495	DsbA family protein	Disulfide bond formation protein D	NA	1.65615	NA	2.01706	1.75974	N
CINHIHHI_04688	A9L49_RS07645	hypothetical protein	hypothetical protein	NA	1.65517	NA	1.36375	1.25613	N
CINHIHHI_03841	A9L49_RS03345	CBS domain-containing protein	hypothetical protein	NA	1.6516	NA	1.21356	0.961126	N
CINHIHHI_03089	A9L49_RS26640	methyl-accepting chemotaxis protein	Methyl-accepting chemotaxis protein McpA	NA	1.65063	NA	1.49312	1.89542	N
CINHIHHI_00550	A9L49_RS14650	long-chain fatty acid--CoA ligase	Long-chain-fatty-acid--CoA ligase	NA	1.64165	NA	1.60697	1.26634	N
CINHIHHI_04765	A9L49_RS08020	prpD	2-methylcitrate dehydratase	NA	1.64123	NA	1.72804	1.39416	N
CINHIHHI_04317	A9L49_RS05745	peptide ABC transporter substrate-binding protein	Dipeptide-binding protein DppE	NA	1.63921	NA	1.44952	1.55023	N
CINHIHHI_00930	A9L49_RS16565	hypothetical protein	hypothetical protein	NA	1.6363	NA	1.25102	1.18914	N
CINHIHHI_03173	A9L49_RS27055	OsmC family protein	hypothetical protein	NA	1.63322	NA	2.26884	1.5108	N
CINHIHHI_01024	A9L49_RS17035	methylthioribulose 1-phosphate dehydratase	Methylthioribulose-1-phosphate dehydratase	NA	1.63307	NA	2.20233	1.58148	N
CINHIHHI_05069	A9L49_RS09505	hypothetical protein	hypothetical protein	NA	1.63271	NA	1.82626	1.36549	N
CINHIHHI_03562	A9L49_RS01945	glpF	Glycerol uptake facilitator protein	NA	1.63025	NA	1.62625	1.85755	N
CINHIHHI_04498	A9L49_RS06640	CBS domain-containing protein	hypothetical protein	NA	1.62991	NA	1.67777	0.973895	N
CINHIHHI_04625	A9L49_RS07330	DUF393 domain-containing protein	hypothetical protein	NA	1.62863	NA	0.929113	1.04458	N
CINHIHHI_04476	A9L49_RS06530	peptide ABC transporter substrate-binding protein	Dipeptide-binding protein DppE	NA	1.62677	NA	1.44215	1.55681	N
CINHIHHI_06135	A9L49_RS29355	transcription factor YdeB	RNA polymerase-binding transcription factor CarD	NA	1.62632	NA	1.20054	1.05272	N
CINHIHHI_00633	A9L49_RS15055	site-specific integrase	Tyrosine recombinase XerC	NA	1.62095	NA	1.18084	0.995034	N
CINHIHHI_01149	A9L49_RS17660	butyrate kinase	Butyrate kinase 2	NA	1.62015	NA	0.966147	1.47373	N
CINHIHHI_01665	A9L49_RS20700	GNAT family N-acetyltransferase	putative N-acetyltransferase	NA	1.61997	NA	1.76902	1.04471	N
CINHIHHI_02692	A9L49_RS24740	peptide ABC transporter substrate-binding protein	Dipeptide-binding protein DppE	NA	1.61939	NA	2.18402	2.32513	N
CINHIHHI_04862	A9L49_RS08500	methyltransferase domain-containing protein	Putative O-methyltransferase/MSMEI_4947	NA	1.61858	NA	0.714057	0.970572	N
CINHIHHI_00073	A9L49_RS12305	magnesium transporter	Magnesium transport protein CorA	NA	1.61621	NA	NA	NA	N
CINHIHHI_04709	A9L49_RS07750	ABC transporter ATP-binding protein	Choline transport ATP-binding protein OpuBA	NA	1.61289	NA	1.16133	1.38298	N
CINHIHHI_00123	A9L49_RS12555	methyl-accepting chemotaxis protein	Methyl-accepting chemotaxis protein McpB	NA	1.60827	NA	1.76289	1.97997	N
CINHIHHI_03652	A9L49_RS02395	aceA	Isocitrate lyase	NA	1.60571	NA	1.65161	1.35686	N
CINHIHHI_03007	A9L49_RS26225	GNAT family N-acetyltransferase	hypothetical protein	NA	1.604	NA	1.81753	1.71239	N
CINHIHHI_00100	A9L49_RS12440	DinB family protein	hypothetical protein	NA	1.6038	NA	1.70641	1.73478	N
CINHIHHI_00024	A9L49_RS12065	pxpB	Kinase A inhibitor	NA	1.60226	NA	1.92477	1.4391	N
CINHIHHI_04713	A9L49_RS07770	AAA domain-containing protein	hypothetical protein	NA	1.59888	NA	1.84458	1.42298	N
CINHIHHI_05103	A9L49_RS09665	hypothetical protein	hypothetical protein	NA	1.59704	NA	1.23428	1.49051	N
CINHIHHI_02328	A9L49_RS23905	3-hydroxybutyryl-CoA dehydrogenase	putative 3-hydroxybutyryl-CoA dehydrogenase	NA	1.59379	NA	1.82148	1.27777	N
CINHIHHI_00963	A9L49_RS16730	abbA	putative protein YkzF	NA	1.59221	NA	1.98025	1.63923	N
CINHIHHI_05226	A9L49_RS10235	hypothetical protein	hypothetical protein	NA	1.59014	NA	2.36482	1.88393	N
CINHIHHI_01476	A9L49_RS19770	xanthine permease	Putative purine permease YwdJ	NA	1.58543	NA	2.14856	1.6557	N
CINHIHHI_04187	A9L49_RS05105	alanyl-tRNA editing protein	Alanine--tRNA ligase	NA	1.58493	NA	2.20121	1.7225	N
CINHIHHI_04766	A9L49_RS08025	prpB	2-methylisocitrate lyase	NA	1.58025	NA	1.44142	1.19951	N
CINHIHHI_03090	A9L49_RS26645	sensor histidine kinase	Sensor histidine kinase CitA	NA	1.57854	NA	1.9514	1.30852	N
CINHIHHI_00074	A9L49_RS12310	ParM/StbA family protein	hypothetical protein	NA	1.57821	NA	1.56546	NA	N
CINHIHHI_05376	A9L49_RS10965	DUF1836 domain-containing protein	hypothetical protein	NA	1.57496	NA	1.53906	1.32599	N
CINHIHHI_04454	A9L49_RS06425	methyl-accepting chemotaxis protein	Methyl-accepting chemotaxis protein McpA	NA	1.57436	NA	1.38259	1.86004	N
CINHIHHI_01786	A9L49_RS21310	hypothetical protein	hypothetical protein	NA	1.5703	NA	1.06774	1.38579	N
CINHIHHI_01122	A9L49_RS17525	proI	Pyrroline-5-carboxylate reductase	NA	1.5669	NA	1.6708	NA	N
CINHIHHI_04768	A9L49_RS08035	NAD(P)-dependent oxidoreductase	2-(hydroxymethyl)glutarate dehydrogenase	NA	1.56336	NA	1.18452	1.24321	N
CINHIHHI_03849	A9L49_RS03385	kinB	Sporulation kinase E	NA	1.56302	NA	1.3329	1.20192	N
CINHIHHI_02443	A9L49_RS24480	pepF	Oligoendopeptidase F%2C plasmid	NA	1.56031	NA	1.81264	1.30138	N
CINHIHHI_01347	A9L49_RS19140	GNAT family N-acetyltransferase	hypothetical protein	NA	1.55848	NA	1.00296	NA	N
CINHIHHI_02090	A9L49_RS22705	response regulator transcription factor	Response regulator ArlR	NA	1.55422	NA	1.48703	1.45021	N
CINHIHHI_00914	A9L49_RS16485	hypothetical protein	hypothetical protein	NA	1.5481	NA	1.77854	1.42878	N
CINHIHHI_02389	A9L49_RS24210	homoserine dehydrogenase	Homoserine dehydrogenase	NA	1.5468	NA	2.00638	1.39311	N
CINHIHHI_03919	A9L49_RS03735	hisF	Imidazole glycerol phosphate synthase subunit HisF	NA	1.54598	NA	1.40547	1.30767	N
CINHIHHI_03286	A9L49_RS00630	thiG	Thiazole synthase	NA	1.54561	NA	NA	1.62743	N
CINHIHHI_05679	A9L49_RS30745	DUF4046 domain-containing protein	hypothetical protein	NA	1.54108	NA	2.20034	2.09195	N
CINHIHHI_02843	A9L49_RS25440	ABC transporter permease	Methionine import system permease protein MetP	NA	1.53865	NA	1.63317	2.0961	N
CINHIHHI_04600	A9L49_RS07135	transporter	hypothetical protein	NA	1.53504	NA	2.17915	1.56812	N
CINHIHHI_06170	A9L49_RS28660	hypothetical protein	hypothetical protein	NA	1.53042	NA	0.9883	0.826987	N
CINHIHHI_01961	A9L49_RS22070	MerR family transcriptional regulator	HTH-type transcriptional activator mta	NA	1.52037	NA	NA	0.925587	N
CINHIHHI_06298	A9L49_RS29255	hypothetical protein	hypothetical protein	NA	1.51823	NA	2.02594	1.77369	N
CINHIHHI_01450	A9L49_RS19655	hemA	Glutamyl-tRNA reductase	NA	1.51698	NA	1.57614	1.59513	N
CINHIHHI_05179	A9L49_RS10010	zinc-binding dehydrogenase	Alcohol dehydrogenase	NA	1.51671	NA	1.42862	1.34505	N
CINHIHHI_02169	A9L49_RS23115	DEAD/DEAH box helicase	ComF operon protein 1	NA	1.51562	NA	0.919805	1.16981	N
CINHIHHI_04309	A9L49_RS05705	alpha/beta hydrolase	Monoacylglycerol lipase	NA	1.51165	NA	1.28723	1.25796	N
CINHIHHI_04450	A9L49_RS06405	hypothetical protein	hypothetical protein	NA	1.50251	NA	1.69347	1.3118	N
CINHIHHI_03869	A9L49_RS03485	ABC transporter permease	hypothetical protein	NA	1.50125	NA	1.43353	1.8587	N
CINHIHHI_03304	A9L49_RS00725	NCS2 family permease	Guanine/hypoxanthine permease PbuO	NA	1.50119	NA	1.19351	2.12719	N
CINHIHHI_02677	A9L49_RS24670	ATP-binding cassette domain-containing protein	Methionine import ATP-binding protein MetN	NA	1.50087	NA	1.01066	1.12398	N
CINHIHHI_01095	A9L49_RS17390	CDGSH iron-sulfur domain-containing protein	hypothetical protein	NA	1.49156	NA	1.49076	0.944455	N
CINHIHHI_01299	A9L49_RS18460	dnaK	Chaperone protein DnaK	NA	1.48832	NA	0.754501	1.20228	N
CINHIHHI_05291	A9L49_RS10555	kynU	Kynureninase	NA	1.48729	NA	1.66392	1.14648	N
CINHIHHI_04129	A9L49_RS04815	nfsA	FMN reductase (NADPH)	NA	1.47884	NA	1.52415	1.21608	N
CINHIHHI_01134	A9L49_RS17585	DUF3894 domain-containing protein	hypothetical protein	NA	1.47797	NA	1.16263	NA	N
CINHIHHI_02892	A9L49_RS25620	mtnA	Methylthioribose-1-phosphate isomerase	NA	1.4703	NA	1.16925	1.3104	N
CINHIHHI_02789	A9L49_RS25115	DsbA family oxidoreductase	hypothetical protein	NA	1.47024	NA	1.19254	0.903204	N
CINHIHHI_03875	A9L49_RS03515	SseB family protein	hypothetical protein	NA	1.46792	NA	1.02166	0.825974	N
CINHIHHI_00733	A9L49_RS15555	PQQ-like beta-propeller repeat protein	putative protein YxaL	NA	1.4618	NA	1.27454	1.64164	N
CINHIHHI_04318	A9L49_RS05750	GNAT family N-acetyltransferase	Putative ribosomal N-acetyltransferase YdaF	NA	1.46006	NA	2.44914	1.38268	N
CINHIHHI_00108	A9L49_RS12475	TetR/AcrR family transcriptional regulator	putative HTH-type transcriptional regulator YfiR	NA	1.45862	NA	1.76581	1.07418	N
CINHIHHI_03982	A9L49_RS04045	resB	Cytochrome c biogenesis protein CcsB	NA	1.45816	NA	1.05345	1.23415	N
CINHIHHI_02061	A9L49_RS22555	helix-turn-helix transcriptional regulator	putative HTH-type transcriptional regulator YtcD	NA	1.45798	NA	1.97819	1.647	N
CINHIHHI_06083	A9L49_RS29185	PucR family transcriptional regulator	Purine catabolism regulatory protein	NA	1.45531	NA	2.06755	1.79202	N
CINHIHHI_04656	A9L49_RS07485	GNAT family N-acetyltransferase	Aminoalkylphosphonate N-acetyltransferase	NA	1.45323	NA	1.42101	1.0346	N
CINHIHHI_02650	A9L49_RS19055	kbaA	hypothetical protein	NA	1.4522	NA	1.19401	1.02626	N
CINHIHHI_00436	A9L49_RS14085	lsa	putative ABC transporter ATP-binding protein YbiT	NA	1.44986	NA	1.43276	1.48712	N
CINHIHHI_01828	A9L49_RS21515	sugar kinase	2-dehydro-3-deoxygluconokinase	NA	1.44905	NA	0.709283	1.06438	N
CINHIHHI_00503	A9L49_RS14410	peptide ABC transporter substrate-binding protein	Dipeptide-binding protein DppE	NA	1.4452	NA	1.26436	1.27068	N
CINHIHHI_06244	A9L49_RS28440	hypothetical protein	hypothetical protein	NA	1.44514	NA	1.78273	1.14523	N
CINHIHHI_04031	A9L49_RS04320	qcrB	Menaquinol-cytochrome c reductase cytochrome b subunit	NA	1.44448	NA	1.53077	1.18787	N
CINHIHHI_01413	A9L49_RS19475	nadB	L-aspartate oxidase	NA	1.44312	NA	1.88966	1.51968	N
CINHIHHI_00397	A9L49_RS13885	NADP-dependent oxidoreductase	Zinc-type alcohol dehydrogenase-like protein	NA	1.44086	NA	1.35662	1.44125	N
CINHIHHI_02327	A9L49_RS23900	acyl-CoA dehydrogenase	Acyl-CoA dehydrogenase	NA	1.43452	NA	1.89431	1.46586	N
CINHIHHI_05529	A9L49_RS11710	DUF2975 domain-containing protein	hypothetical protein	NA	1.43229	NA	1.80282	1.40148	N
CINHIHHI_00511	A9L49_RS14455	ABC transporter permease subunit	hypothetical protein	NA	1.4251	NA	0.991678	1.25966	N
CINHIHHI_05356	A9L49_RS10870	M3 family oligoendopeptidase	hypothetical protein	NA	1.41369	NA	0.998994	1.06407	N
CINHIHHI_01449	A9L49_RS19650	cytochrome c biogenesis protein CcsA	Cytochrome c biogenesis protein CcsA	NA	1.4099	NA	1.31888	1.43409	N
CINHIHHI_03751	A9L49_RS02890	esterase family protein	putative protein YbbA	NA	1.4072	NA	0.973168	1.0505	N
CINHIHHI_04678	A9L49_RS07595	MBL fold metallo-hydrolase	putative protein	NA	1.40452	NA	1.1702	1.19745	N
CINHIHHI_06208	A9L49_RS28805	phosphatidylinositol-specific phospholipase C	1-phosphatidylinositol phosphodiesterase	NA	1.39899	NA	0.842654	0.853397	N
CINHIHHI_01829	A9L49_RS21520	KDGP aldolase family protein	2-dehydro-3-deoxy-phosphogluconate aldolase	NA	1.39877	NA	NA	0.891749	N
CINHIHHI_00443	A9L49_RS14115	VaFE repeat-containing surface-anchored protein	hypothetical protein	NA	1.39561	NA	1.70891	1.3049	N
CINHIHHI_03765	A9L49_RS02965	YukJ family protein	hypothetical protein	NA	1.39555	NA	1.47136	1.08588	N
CINHIHHI_00261	A9L49_RS13235	DUF2179 domain-containing protein	hypothetical protein	NA	1.39372	NA	1.5451	1.76906	N
CINHIHHI_06220	A9L49_RS28755	Rpn family recombination-promoting nuclease/putative transposase	hypothetical protein	NA	1.39266	NA	1.21653	1.10215	N
CINHIHHI_02994	A9L49_RS26160	PTS transporter subunit EIIC	PTS system N-acetylglucosamine-specific EIICBA component	NA	1.3923	NA	1.05642	1.24229	N
CINHIHHI_03437	A9L49_RS01380	enoyl-CoA hydratase	Short-chain-enoyl-CoA hydratase	NA	1.38284	NA	1.30904	0.850757	N
CINHIHHI_04809	A9L49_RS08240	DUF2798 domain-containing protein	hypothetical protein	NA	1.37858	NA	1.73048	1.30227	N
CINHIHHI_05918	A9L49_RS28035	IS200/IS605 family element transposase accessory protein TnpB	hypothetical protein	NA	1.37725	NA	1.11647	1.14124	N
CINHIHHI_00579	A9L49_RS14795	DUF2621 domain-containing protein	hypothetical protein	NA	1.3759	NA	1.75471	0.989916	N
CINHIHHI_01089	A9L49_RS17360	alpha/beta hydrolase	Proline iminopeptidase	NA	1.36891	NA	1.48805	1.41827	N
CINHIHHI_01797	A9L49_RS21365	energy-coupled thiamine transporter ThiT	Thiamine transporter ThiT	NA	1.36644	NA	1.65431	1.59036	N
CINHIHHI_01603	A9L49_RS20390	universal stress protein	Putative universal stress protein	NA	1.36583	NA	0.711602	0.799617	N
CINHIHHI_02774	A9L49_RS25170	redox-sensing transcriptional repressor Rex	Redox-sensing transcriptional repressor Rex	NA	1.36533	NA	0.843768	0.858508	N
CINHIHHI_04338	A9L49_RS05850	TetR/AcrR family transcriptional regulator	putative HTH-type transcriptional regulator YxaF	NA	1.36423	NA	1.33454	1.06378	N
CINHIHHI_04446	A9L49_RS06385	serine protease	Intracellular serine protease	NA	1.36341	NA	0.914652	0.825957	N
CINHIHHI_00246	A9L49_RS13160	MFS transporter	Inner membrane protein YbjJ	NA	1.36301	NA	NA	NA	N
CINHIHHI_01231	A9L49_RS18120	DUF2626 domain-containing protein	hypothetical protein	NA	1.36288	NA	1.49272	1.30942	N
CINHIHHI_04903	A9L49_RS08685	class I SAM-dependent methyltransferase	putative S-adenosyl-L-methionine-dependent methyltransferase TehB	NA	1.35942	NA	1.54456	1.41619	N
CINHIHHI_01826	A9L49_RS21505	gntP	High-affinity gluconate transporter	NA	1.3572	NA	0.96749	0.99249	N
CINHIHHI_05260	A9L49_RS10400	alpha/beta hydrolase family protein	putative protein	NA	1.35708	NA	1.95333	1.85471	N
CINHIHHI_00941	A9L49_RS16620	protein-glutamine gamma-glutamyltransferase	Protein-glutamine gamma-glutamyltransferase	NA	1.35521	NA	2.05374	1.86434	N
CINHIHHI_04032	A9L49_RS04325	qcrC	Cytochrome c-551	NA	1.35251	NA	1.45467	1.15965	N
CINHIHHI_02993	A9L49_RS26155	glsA	Glutaminase	NA	1.3493	NA	1.29897	1.52912	N
CINHIHHI_02585	A9L49_RS18730	disA	DNA integrity scanning protein DisA	NA	1.34818	NA	1.07515	1.15649	N
CINHIHHI_04373	A9L49_RS06020	substrate-binding domain-containing protein	Leucine-%2C isoleucine-%2C valine-%2C threonine-%2C and alanine-binding protein	NA	1.34313	NA	1.37583	1.3001	N
CINHIHHI_05009	A9L49_RS09225	acyl-CoA dehydrogenase	Acyl-CoA dehydrogenase%2C short-chain specific	NA	1.34278	NA	1.66873	0.971331	N
CINHIHHI_03577	A9L49_RS02020	HTH-type transcriptional regulator Hpr	HTH-type transcriptional regulator Hpr	NA	1.3416	NA	1.69012	1.17683	N
CINHIHHI_06167	A9L49_RS28675	hypothetical protein	hypothetical protein	NA	1.33778	NA	1.35043	1.2702	N
CINHIHHI_01632	A9L49_RS20530	megL	L-methionine gamma-lyase	NA	1.33648	NA	1.57926	1.02959	N
CINHIHHI_00104	A9L49_RS12455	small multi-drug export protein	hypothetical protein	NA	1.33581	NA	1.40995	1.15222	N
CINHIHHI_05224	A9L49_RS10220	DUF1963 domain-containing protein	putative protein YwqG	NA	1.33408	NA	1.07671	0.797448	N
CINHIHHI_00017	A9L49_RS12030	penicillin-binding protein 2	Penicillin-binding protein H	NA	1.33399	NA	1.12837	1.15832	N
CINHIHHI_03103	A9L49_RS26710	response regulator transcription factor	Response regulator ArlR	NA	1.33349	NA	1.02829	0.945926	N
CINHIHHI_04702	A9L49_RS07715	gnd	6-phosphogluconate dehydrogenase%2C NAD(+)-dependent%2C decarboxylating	NA	1.3321	NA	1.04092	1.02713	N
CINHIHHI_03588	A9L49_RS02075	TetR/AcrR family transcriptional regulator	Tetracycline repressor protein class D	NA	1.33164	NA	1.75539	1.24637	N
CINHIHHI_02778	A9L49_RS25190	groEL	60 kDa chaperonin	NA	1.32916	NA	0.918668	1.06122	N
CINHIHHI_02093	A9L49_RS22720	smpB	SsrA-binding protein	NA	1.32775	NA	1.38164	1.27382	N
CINHIHHI_00512	A9L49_RS14460	ATP-binding cassette domain-containing protein	putative multidrug ABC transporter ATP-binding protein YbhF	NA	1.32356	NA	0.717911	1.22232	N
CINHIHHI_01072	A9L49_RS17275	pyrimidine-nucleoside phosphorylase	Pyrimidine-nucleoside phosphorylase	NA	1.32328	NA	0.486538	0.778914	N
CINHIHHI_02326	A9L49_RS23895	acdA	Acyl-CoA dehydrogenase	NA	1.31964	NA	1.70695	1.29927	N
CINHIHHI_04606	A9L49_RS07165	nirB	Nitrite reductase [NAD(P)H]	NA	1.31944	NA	0.991623	1.28262	N
CINHIHHI_02277	A9L49_RS23660	nuoL	NADH-quinone oxidoreductase subunit L	NA	1.31876	NA	1.28757	1.17132	N
CINHIHHI_05265	A9L49_RS10425	pulA	Pullulanase	NA	1.31568	NA	1.5393	1.04931	N
CINHIHHI_04604	A9L49_RS07155	uroporphyrin-III C-methyltransferase	Uroporphyrinogen-III C-methyltransferase	NA	1.31567	NA	0.859388	1.20519	N
CINHIHHI_01009	A9L49_RS16960	DUF3928 family protein	hypothetical protein	NA	1.31349	NA	1.39708	1.07481	N
CINHIHHI_02325	A9L49_RS23890	TetR/AcrR family transcriptional regulator	HTH-type transcriptional repressor KstR2	NA	1.3123	NA	1.88905	1.48852	N
CINHIHHI_00111	A9L49_RS12490	M20 family metallopeptidase	p-aminobenzoyl-glutamate hydrolase subunit B	NA	1.30936	NA	1.62683	0.842466	N
CINHIHHI_04528	A9L49_RS06785	PLP-dependent aminotransferase family protein	HTH-type transcriptional regulatory protein GabR	NA	1.30639	NA	0.981377	0.875832	N
CINHIHHI_05292	A9L49_RS10560	TetR/AcrR family transcriptional regulator	Fatty acid metabolism regulator protein	NA	1.30198	NA	1.43277	0.933981	N
CINHIHHI_04675	A9L49_RS07580	tatC	Sec-independent protein translocase protein TatCd	NA	1.2993	NA	1.35478	0.932635	N
CINHIHHI_00470	A9L49_RS14245	panF	Sodium/pantothenate symporter	NA	1.29928	NA	1.33376	1.54089	N
CINHIHHI_00946	A9L49_RS16645	DUF1885 family protein	hypothetical protein	NA	1.29893	NA	1.3916	1.01902	N
CINHIHHI_03140	A9L49_RS26890	aspA	Aspartate ammonia-lyase	NA	1.29528	NA	1.24468	1.32178	N
CINHIHHI_03446	A9L49_RS01425	ornithine cyclodeaminase family protein	Delta(1)-pyrroline-2-carboxylate reductase	NA	1.29101	NA	1.43433	1.12225	N
CINHIHHI_05290	A9L49_RS10550	kynB	Kynurenine formamidase	NA	1.29085	NA	1.35024	0.828102	N
CINHIHHI_00414	A9L49_RS13975	chitin-binding protein	GlcNAc-binding protein A	NA	1.29016	NA	1.07736	1.01651	N
CINHIHHI_00003	A9L49_RS11965	hypothetical protein	putative protein YhaZ	NA	1.28819	NA	0.928846	0.92952	N
CINHIHHI_05314	A9L49_RS10660	SDR family oxidoreductase	3-oxoacyl-[acyl-carrier-protein] reductase FabG	NA	1.28733	NA	0.919206	1.26474	N
CINHIHHI_03108	A9L49_RS26735	dcuS	Sensor histidine kinase DcuS	NA	1.28354	NA	1.28512	1.31363	N
CINHIHHI_03466	A9L49_RS01510	DnaD domain protein	hypothetical protein	NA	1.28339	NA	0.840443	1.05798	N
CINHIHHI_06249	A9L49_RS28910	helix-turn-helix domain-containing protein	hypothetical protein	NA	1.27843	NA	1.0711	1.22463	N
CINHIHHI_01135	A9L49_RS17590	L,D-transpeptidase	Putative L%2CD-transpeptidase YkuD	NA	1.27817	NA	0.993119	0.83919	N
CINHIHHI_04586	A9L49_RS07065	DUF4129 domain-containing protein	Protein-glutamine gamma-glutamyltransferase	NA	1.27806	NA	1.16509	0.97481	N
CINHIHHI_02004	A9L49_RS22280	proline dehydrogenase	Proline dehydrogenase 1	NA	1.2763	NA	0.83138	0.933442	N
CINHIHHI_00688	A9L49_RS15330	hypothetical protein	GTPase Era	NA	1.27061	NA	1.01972	1.42953	N
CINHIHHI_05015	A9L49_RS09255	AMP-binding protein	Acetyl-coenzyme A synthetase	NA	1.26884	NA	1.59632	1.11396	N
CINHIHHI_01473	A9L49_RS19755	TetR/AcrR family transcriptional regulator	hypothetical protein	NA	1.26557	NA	NA	1.08736	N
CINHIHHI_03525	A9L49_RS01770	rsbW	Serine-protein kinase RsbW	NA	1.26519	NA	0.569745	0.888661	N
CINHIHHI_03176	A9L49_RS27070	anti-sigma factor	hypothetical protein	NA	1.26432	NA	1.59456	1.95539	N
CINHIHHI_06140	A9L49_RS29325	alpha/beta fold hydrolase	2-hydroxy-6-oxo-6-(2'-aminophenyl)hexa-2%2C4-dienoic acid hydrolase	NA	1.25729	NA	NA	NA	N
CINHIHHI_01298	A9L49_RS18455	dnaJ	Chaperone protein DnaJ	NA	1.25722	NA	0.621992	1.12055	N
CINHIHHI_03949	A9L49_RS03880	DUF3992 domain-containing protein	hypothetical protein	NA	1.25502	NA	1.57988	1.09466	N
CINHIHHI_06267	A9L49_RS29045	small multi-drug export protein	hypothetical protein	NA	1.25467	NA	0.83575	0.846965	N
CINHIHHI_00426	A9L49_RS14035	methyl-accepting chemotaxis protein	Methyl-accepting chemotaxis protein McpB	NA	1.2543	NA	1.11017	1.75395	N
CINHIHHI_02678	A9L49_RS24675	MetQ/NlpA family ABC transporter substrate-binding protein	D-methionine-binding lipoprotein MetQ	NA	1.25139	NA	1.89258	1.06005	N
CINHIHHI_03642	A9L49_RS02345	response regulator transcription factor	Sensory transduction protein regX3	NA	1.25136	NA	NA	1.06639	N
CINHIHHI_04282	A9L49_RS05575	MFS transporter	Fosmidomycin resistance protein	NA	1.24741	NA	1.5606	0.90267	N
CINHIHHI_03408	A9L49_RS01235	ATP-binding cassette domain-containing protein	putative multidrug resistance ABC transporter ATP-binding/permease protein YheI	NA	1.24297	NA	1.81152	1.30746	N
CINHIHHI_06273	A9L49_RS29015	hypothetical protein	hypothetical protein	NA	1.24227	NA	1.43846	1.1779	N
CINHIHHI_05289	A9L49_RS10545	kynA	Tryptophan 2%2C3-dioxygenase	NA	1.2422	NA	1.32301	1.01673	N
CINHIHHI_03551	A9L49_RS01890	ring-cleaving dioxygenase	Putative ring-cleaving dioxygenase MhqA	NA	1.24068	NA	NA	0.567565	N
CINHIHHI_05298	A9L49_RS10590	sigma-54-dependent Fis family transcriptional regulator	Acetoin dehydrogenase operon transcriptional activator AcoR	NA	1.24031	NA	1.41799	1.1764	N
CINHIHHI_01300	A9L49_RS18465	grpE	Protein GrpE	NA	1.23925	NA	0.963503	1.21701	N
CINHIHHI_03946	A9L49_RS03865	cell wall-active antibiotics response protein	Protein LiaF	NA	1.23909	NA	1.45819	1.23718	N
CINHIHHI_01194	A9L49_RS17880	hypothetical protein	hypothetical protein	NA	1.23879	NA	1.38046	1.63829	N
CINHIHHI_03947	A9L49_RS03870	sensor histidine kinase	Sensor histidine kinase LiaS	NA	1.23713	NA	1.54949	1.44542	N
CINHIHHI_01653	A9L49_RS20635	DUF3917 domain-containing protein	hypothetical protein	NA	1.2369	NA	NA	0.879249	N
CINHIHHI_05187	A9L49_RS10050	DegV family protein	DegV domain-containing protein	NA	1.23576	NA	1.36385	1.28249	N
CINHIHHI_03764	A9L49_RS02960	lactate permease	L-lactate permease	NA	1.23273	NA	1.0764	0.972695	N
CINHIHHI_06261	A9L49_RS29075	hypothetical protein	hypothetical protein	NA	1.23135	NA	0.907404	0.954057	N
CINHIHHI_02276	A9L49_RS23655	NADH-quinone oxidoreductase subunit M	NAD(P)H-quinone oxidoreductase chain 4 1	NA	1.22607	NA	0.666449	0.929117	N
CINHIHHI_06172	A9L49_RS28220	sensor histidine kinase	Sensor histidine kinase GraS	NA	1.22508	NA	1.5125	1.34256	N
CINHIHHI_04710	A9L49_RS07755	ABC transporter permease/substrate-binding protein	Glycine betaine/carnitine/choline transport system permease protein OpuCB	NA	1.22453	NA	1.19536	1.14812	N
CINHIHHI_00306	A9L49_RS13450	PhzF family phenazine biosynthesis isomerase	putative isomerase YddE	NA	1.22348	NA	1.77577	0.746903	N
CINHIHHI_05562	A9L49_RS11870	SDR family oxidoreductase	hypothetical protein	NA	1.22267	NA	1.76791	1.47239	N
CINHIHHI_04243	A9L49_RS05375	tetratricopeptide repeat protein	Response regulator aspartate phosphatase F	NA	1.22215	NA	1.61143	0.795184	N
CINHIHHI_03648	A9L49_RS02380	S-layer homology domain-containing protein	S-layer protein	NA	1.22169	NA	0.856437	0.764536	N
CINHIHHI_02075	A9L49_RS22625	speG	Spermidine N(1)-acetyltransferase	NA	1.21835	NA	1.57379	1.39972	N
CINHIHHI_04141	A9L49_RS04875	flagellar motor protein MotP	Chemotaxis protein PomA	NA	1.2155	NA	1.70546	1.78766	N
CINHIHHI_05031	A9L49_RS09325	DUF5011 domain-containing protein	Thermolysin	NA	1.21448	NA	1.20946	1.72222	N
CINHIHHI_06104	A9L49_RS28130	GNAT family N-acetyltransferase	hypothetical protein	NA	1.21388	NA	1.33266	1.04307	N
CINHIHHI_03790	A9L49_RS03090	calY	Spore coat-associated protein N	NA	1.2116	NA	1.09239	1.09726	N
CINHIHHI_01590	A9L49_RS20325	CBS domain-containing protein	Cobalt-dependent inorganic pyrophosphatase	NA	1.2107	NA	0.717171	0.818753	N
CINHIHHI_03952	A9L49_RS03895	class I SAM-dependent methyltransferase	Demethylmenaquinone methyltransferase	NA	1.20905	NA	0.705954	0.684879	N
CINHIHHI_01496	A9L49_RS19870	etfA	Electron transfer flavoprotein subunit alpha	NA	1.20865	NA	1.04352	0.767971	N
CINHIHHI_05345	A9L49_RS10820	AAA family ATPase	DNA helicase IV	NA	1.20553	NA	1.26709	1.50624	N
CINHIHHI_04655	A9L49_RS07480	SAM-dependent methyltransferase	S-adenosyl-L-methionine-binding protein	NA	1.20451	NA	1.03592	0.923666	N
CINHIHHI_02885	A9L49_RS25585	amidohydrolase	putative hydrolase YxeP	NA	1.20011	NA	1.30266	1.00553	N
CINHIHHI_02343	A9L49_RS23980	M28 family peptidase	Aminopeptidase YwaD	NA	1.19999	NA	NA	1.27681	N
CINHIHHI_01497	A9L49_RS19875	etfB	Electron transfer flavoprotein subunit beta	NA	1.19846	NA	0.991291	0.796692	N
CINHIHHI_02922	A9L49_RS25765	Crp/Fnr family transcriptional regulator	Global nitrogen regulator	NA	1.198	NA	1.4389	1.07071	N
CINHIHHI_03953	A9L49_RS03900	hypothetical protein	hypothetical protein	NA	1.19608	NA	1.81968	1.47906	N
CINHIHHI_03125	A9L49_RS26820	amino acid permease	putative amino acid permease YhdG	NA	1.19319	NA	1.24959	1.26741	N
CINHIHHI_00810	A9L49_RS15930	ribonuclease HII	Ribonuclease HII	NA	1.19259	NA	0.762258	1.32999	N
CINHIHHI_00376	A9L49_RS13780	hypothetical protein	N-hydroxyarylamine O-acetyltransferase	NA	1.19005	NA	NA	0.675616	N
CINHIHHI_00113	A9L49_RS12500	VOC family protein	Lactoylglutathione lyase	NA	1.18308	NA	0.9265	NA	N
CINHIHHI_06173	A9L49_RS28215	response regulator transcription factor	Response regulator protein GraR	NA	1.18236	NA	1.75942	1.78619	N
CINHIHHI_06205	A9L49_RS28820	ABC transporter ATP-binding protein	ABC transporter ATP-binding protein YtrB	NA	1.18223	NA	1.32334	1.45093	N
CINHIHHI_01900	A9L49_RS21750	DNA alkylation repair protein	hypothetical protein	NA	1.17892	NA	0.583304	0.783896	N
CINHIHHI_01121	A9L49_RS17520	MBL fold metallo-hydrolase	Hydroxyacylglutathione hydrolase	NA	1.17658	NA	1.01724	0.946521	N
CINHIHHI_03104	A9L49_RS26715	HAMP domain-containing histidine kinase	Alkaline phosphatase synthesis sensor protein PhoR	NA	1.17641	NA	1.12701	0.865943	N
CINHIHHI_02793	#N/A	#N/A	hypothetical protein	NA	1.17328	NA	NA	NA	N
CINHIHHI_05515	A9L49_RS11640	winged helix-turn-helix transcriptional regulator	hypothetical protein	NA	1.16806	NA	1.51659	1.32885	N
CINHIHHI_03807	A9L49_RS03175	carbohydrate diacid regulator	Carbohydrate diacid regulator	NA	1.16629	NA	NA	1.0422	N
CINHIHHI_05823	A9L49_RS30070	hypothetical protein	hypothetical protein	NA	1.16582	NA	NA	NA	N
CINHIHHI_01933	A9L49_RS21920	ABC transporter ATP-binding protein	Glutamine transport ATP-binding protein GlnQ	NA	1.16553	NA	0.760604	0.962561	N
CINHIHHI_05669	A9L49_RS30780	serine hydrolase	Penicillin-binding protein 4*	NA	1.16397	NA	0.990055	0.842787	N
CINHIHHI_04989	A9L49_RS09125	FtsW/RodA/SpoVE family cell cycle protein	putative peptidoglycan glycosyltransferase FtsW	NA	1.15892	NA	1.14685	NA	N
CINHIHHI_03055	A9L49_RS26490	peptidoglycan transglycosylase	Penicillin-binding protein 1A	NA	1.15884	NA	0.796352	0.831027	N
CINHIHHI_03193	A9L49_RS27155	rbsR	Ribose operon repressor	NA	1.15516	NA	0.770151	0.692669	N
CINHIHHI_00920	A9L49_RS16515	coxB	Cytochrome c oxidase subunit 2	NA	1.15336	NA	1.21365	0.932936	N
CINHIHHI_05945	A9L49_RS31045	ATP-binding protein	ATP-dependent RecD-like DNA helicase	NA	1.15318	NA	0.897772	1.29048	N
CINHIHHI_00714	A9L49_RS15465	GntR family transcriptional regulator	Putative transcriptional regulator of 2-aminoethylphosphonate degradation operons	NA	1.15308	NA	1.47831	1.34266	N
CINHIHHI_05341	A9L49_RS10800	hypothetical protein	hypothetical protein	NA	1.15122	NA	1.41558	0.881932	N
CINHIHHI_00981	A9L49_RS16820	PadR family transcriptional regulator	hypothetical protein	NA	1.14627	NA	0.973161	1.0553	N
CINHIHHI_04017	A9L49_RS04250	spoIVA	Stage IV sporulation protein A	NA	1.14494	NA	NA	0.68895	N
CINHIHHI_03508	A9L49_RS01695	helix-turn-helix transcriptional regulator	hypothetical protein	NA	1.13702	NA	1.32056	1.45403	N
CINHIHHI_00451	A9L49_RS14155	VanW family protein	Vancomycin B-type resistance protein VanW	NA	1.13318	NA	1.38085	1.33162	N
CINHIHHI_05177	A9L49_RS10000	serine/threonine protein kinase	hypothetical protein	NA	1.13192	NA	1.75991	1.42069	N
CINHIHHI_03124	A9L49_RS26815	ald	Alanine dehydrogenase	NA	1.13158	NA	0.933403	1.05032	N
CINHIHHI_01003	A9L49_RS16930	DUF3997 domain-containing protein	hypothetical protein	NA	1.12854	NA	NA	NA	N
CINHIHHI_03981	A9L49_RS04040	resA	Thiol-disulfide oxidoreductase ResA	NA	1.12432	NA	1.13465	1.33247	N
CINHIHHI_04205	A9L49_RS05190	serine hydrolase	Protein flp	NA	1.12416	NA	NA	NA	N
CINHIHHI_04664	A9L49_RS07525	HAD family hydrolase	putative protein	NA	1.12292	NA	1.67786	1.37019	N
CINHIHHI_04237	A9L49_RS05350	BlaI/MecI/CopY family transcriptional regulator	hypothetical protein	NA	1.12126	NA	1.03877	0.843479	N
CINHIHHI_06262	A9L49_RS29070	ParM/StbA family protein	hypothetical protein	NA	1.12068	NA	0.664218	0.867089	N
CINHIHHI_03844	A9L49_RS03360	DUF3149 domain-containing protein	Sporulation kinase D	NA	1.11901	NA	1.2043	1.44918	N
CINHIHHI_06241	A9L49_RS31000	tdcB	L-threonine dehydratase catabolic TdcB	NA	1.11721	NA	1.18563	1.30492	N
CINHIHHI_04863	A9L49_RS08505	Tellurite resistance protein	hypothetical protein	NA	1.11404	NA	0.490801	0.68329	N
CINHIHHI_05223	A9L49_RS10215	RidA family protein	2-iminobutanoate/2-iminopropanoate deaminase	NA	1.11245	NA	1.58801	1.05215	N
CINHIHHI_06015	A9L49_RS27710	sbnB	Delta(1)-pyrroline-2-carboxylate reductase	NA	1.11173	NA	1.19426	1.35433	N
CINHIHHI_01638	A9L49_RS20560	RNA polymerase sigma factor	ECF RNA polymerase sigma factor RpoE	NA	1.11128	NA	0.955032	1.06563	N
CINHIHHI_05514	A9L49_RS11635	MFS transporter	Enterobactin exporter EntS	NA	1.11118	NA	0.986868	0.972718	N
CINHIHHI_01130	A9L49_RS17565	DNA polymerase IV	DNA polymerase IV	NA	1.10948	NA	0.735766	0.796345	N
CINHIHHI_02961	A9L49_RS26000	cation-translocating P-type ATPase	Calcium-transporting ATPase 1	NA	1.10909	NA	0.559172	0.807457	N
CINHIHHI_01889	A9L49_RS21695	Lrp/AsnC family transcriptional regulator	DNA-binding transcriptional activator DecR	NA	1.10901	NA	1.03588	1.40805	N
CINHIHHI_05058	A9L49_RS09455	class I SAM-dependent methyltransferase	Ubiquinone biosynthesis O-methyltransferase	NA	1.10787	NA	1.39083	NA	N
CINHIHHI_06236	A9L49_RS30885	scfB	Anaerobic sulfatase-maturating enzyme	NA	1.10662	NA	NA	NA	N
CINHIHHI_01752	A9L49_RS21135	hypothetical protein	GTP cyclohydrolase 1 type 2	NA	1.10601	NA	1.04663	0.762449	N
CINHIHHI_03545	A9L49_RS01860	DNA repair exonuclease	putative metallophosphoesterase YhaO	NA	1.10595	NA	0.879157	0.862301	N
CINHIHHI_03922	A9L49_RS03750	histidinol phosphate phosphatase domain-containing protein	hypothetical protein	NA	1.10374	NA	1.33147	1.26935	N
CINHIHHI_04222	A9L49_RS05275	EamA family transporter	putative inner membrane transporter YicL	NA	1.10181	NA	0.610855	1.09662	N
CINHIHHI_05592	A9L49_RS28640	NAD(P)/FAD-dependent oxidoreductase	NADH dehydrogenase-like protein	NA	1.10101	NA	1.05659	0.668213	N
CINHIHHI_05419	A9L49_RS11175	aminopeptidase	hypothetical protein	NA	1.0969	NA	0.74829	0.735331	N
CINHIHHI_00654	A9L49_RS15160	metal-sensing transcriptional repressor	Copper-sensing transcriptional repressor CsoR	NA	1.09599	NA	1.13596	0.960654	N
CINHIHHI_05837	A9L49_RS30010	alpha-helical pore-forming toxin family protein	Hemolysin BL-binding component	NA	1.09523	NA	0.962213	0.993971	N
CINHIHHI_05908	#N/A	#N/A	Asparagine synthetase [glutamine-hydrolyzing] 3	NA	1.09488	NA	1.3259	NA	N
CINHIHHI_02388	A9L49_RS24205	membrane protein	hypothetical protein	NA	1.09474	NA	2.48484	1.92552	N
CINHIHHI_00919	A9L49_RS16510	ctaD	Cytochrome c oxidase subunit 1	NA	1.09335	NA	1.34709	0.977917	N
CINHIHHI_02214	A9L49_RS23340	NupC/NupG family nucleoside CNT transporter	Putative nucleoside permease NupX	NA	1.09261	NA	NA	1.67104	N
CINHIHHI_01235	A9L49_RS18140	hypothetical protein	hypothetical protein	NA	1.09127	NA	0.916095	0.761145	N
CINHIHHI_04696	A9L49_RS07690	adhP	Alcohol dehydrogenase	NA	1.08892	NA	0.41275	0.589108	N
CINHIHHI_01827	A9L49_RS21510	GntR family transcriptional regulator	putative HTH-type transcriptional regulator YurK	NA	1.08861	NA	0.733849	0.852941	N
CINHIHHI_05907	#N/A	#N/A	HTH-type transcriptional regulator AcrR	NA	1.08809	NA	0.813718	1.04543	N
CINHIHHI_03015	A9L49_RS26265	metal-dependent hydrolase	putative protein YfhP	NA	1.08772	NA	0.605139	0.667853	N
CINHIHHI_01630	A9L49_RS20520	forespore capture DNA-binding protein RefZ	putative HTH-type transcriptional regulator YttP	NA	1.08593	NA	0.827229	0.591116	N
CINHIHHI_05305	A9L49_RS10620	Rrf2 family transcriptional regulator	Putative HTH-type transcriptional regulator	NA	1.08328	NA	0.707579	0.680916	N
CINHIHHI_04016	A9L49_RS04245	hypothetical protein	hypothetical protein	NA	1.08312	NA	1.09251	0.632488	N
CINHIHHI_03186	A9L49_RS27120	ABC transporter permease	Dipeptide transport system permease protein DppC	NA	1.08202	NA	1.79133	1.02514	N
CINHIHHI_04307	A9L49_RS05695	multidrug efflux MFS transporter	Tetracycline resistance protein%2C class B	NA	1.08144	NA	1.52619	1.01158	N
CINHIHHI_00598	A9L49_RS14880	chromosome segregation protein	hypothetical protein	NA	1.07922	NA	1.09328	1.06252	N
CINHIHHI_05280	A9L49_RS10500	hypothetical protein	hypothetical protein	NA	1.07875	NA	0.678632	0.826083	N
CINHIHHI_04836	A9L49_RS08375	LysR family transcriptional regulator	HTH-type transcriptional regulator GltR	NA	1.07858	NA	1.7019	1.03667	N
CINHIHHI_04466	A9L49_RS06485	GNAT family N-acetyltransferase	Putative ribosomal N-acetyltransferase YdaF	NA	1.07619	NA	1.65872	0.886726	N
CINHIHHI_01253	A9L49_RS18230	NTP transferase domain-containing protein	UTP--glucose-1-phosphate uridylyltransferase	NA	1.07609	NA	1.74506	1.47329	N
CINHIHHI_05340	A9L49_RS10795	N-acetyltransferase	L-amino acid N-acyltransferase MnaT	NA	1.07573	NA	1.699	1.19755	N
CINHIHHI_02695	A9L49_RS24755	peptide ABC transporter substrate-binding protein	Dipeptide-binding protein DppE	NA	1.0749	NA	0.467521	0.585369	N
CINHIHHI_04566	A9L49_RS06965	GCN5 family acetyltransferase	hypothetical protein	NA	1.07074	NA	1.52074	1.13329	N
CINHIHHI_02036	A9L49_RS22440	pirin family protein	Quercetin 2%2C3-dioxygenase	NA	1.06732	NA	NA	0.538893	N
CINHIHHI_03524	A9L49_RS01765	rsbV	Anti-sigma-B factor antagonist	NA	1.06563	NA	1.02922	0.815101	N
CINHIHHI_00346	A9L49_RS13635	zinc-binding alcohol dehydrogenase family protein	Zinc-type alcohol dehydrogenase-like protein	NA	1.06525	NA	0.88104	1.06602	N
CINHIHHI_05460	A9L49_RS11365	hypothetical protein	hypothetical protein	NA	1.06483	NA	0.637256	0.781898	N
CINHIHHI_04657	A9L49_RS07490	DUF2975 domain-containing protein	hypothetical protein	NA	1.06354	NA	1.14821	1.01805	N
CINHIHHI_03613	A9L49_RS02200	M48 family metalloprotease	Regulatory protein BlaR1	NA	1.06164	NA	1.39181	1.47201	N
CINHIHHI_01916	A9L49_RS21835	NUDIX hydrolase	NADH pyrophosphatase	NA	1.06076	NA	1.6794	0.609501	N
CINHIHHI_02676	A9L49_RS24665	ABC transporter permease	Methionine import system permease protein MetP	NA	1.06053	NA	NA	NA	N
CINHIHHI_00031	A9L49_RS12100	YdcF family protein	hypothetical protein	NA	1.0604	NA	1.05382	0.986845	N
CINHIHHI_05480	A9L49_RS11460	TetR/AcrR family transcriptional regulator	HTH-type transcriptional repressor Bm3R1	NA	1.0602	NA	1.31749	1.24301	N
CINHIHHI_01417	A9L49_RS19495	pheA	Prephenate dehydratase	NA	1.05881	NA	0.950977	0.804245	N
CINHIHHI_00861	A9L49_RS16185	pyrK	Dihydroorotate dehydrogenase B (NAD(+))%2C electron transfer subunit	NA	1.05785	NA	1.15945	1.13564	N
CINHIHHI_00032	A9L49_RS12105	GNAT family N-acetyltransferase	Putative ribosomal N-acetyltransferase YdaF	NA	1.05568	NA	0.966733	0.808457	N
CINHIHHI_01141	A9L49_RS17620	YjdF family protein	putative protein YjdF	NA	1.05321	NA	0.793891	0.722824	N
CINHIHHI_04720	A9L49_RS07805	GHKL domain-containing protein	Sporulation kinase D	NA	1.05125	NA	1.25341	0.882704	N
CINHIHHI_05673	A9L49_RS30765	DUF4879 domain-containing protein	hypothetical protein	NA	1.04677	NA	1.02323	0.840734	N
CINHIHHI_06276	A9L49_RS29000	DUF2178 domain-containing protein	hypothetical protein	NA	1.04571	NA	1.06263	1.09669	N
CINHIHHI_04332	A9L49_RS05820	aminopeptidase	Aminopeptidase 2	NA	1.04331	NA	NA	NA	N
CINHIHHI_04652	A9L49_RS07465	GntP family permease	hypothetical protein	NA	1.03793	NA	0.816226	0.989159	N
CINHIHHI_06198	A9L49_RS28845	glycerol dehydrogenase	Glycerol dehydrogenase	NA	1.0376	NA	1.54771	1.05678	N
CINHIHHI_06233	A9L49_RS30895	hypothetical protein	hypothetical protein	NA	1.03577	NA	NA	0.762078	N
CINHIHHI_03032	A9L49_RS26350	YgzB family protein	hypothetical protein	NA	1.03479	NA	1.35239	0.870389	N
CINHIHHI_00373	A9L49_RS13765	mannonate oxidoreductase	Endonuclease MutS2	NA	1.03249	NA	1.01415	0.904545	N
CINHIHHI_00808	A9L49_RS15920	sucD	Succinate--CoA ligase [ADP-forming] subunit alpha	NA	1.03223	NA	1.14731	0.991697	N
CINHIHHI_03209	A9L49_RS27235	FAD-binding protein	L-gulono-1%2C4-lactone dehydrogenase	NA	1.0318	NA	1.49636	1.25574	N
CINHIHHI_02181	A9L49_RS23180	chromate transporter	Chromate transport protein	NA	1.03025	NA	0.684196	1.0404	N
CINHIHHI_00865	A9L49_RS16205	pyrB	Aspartate carbamoyltransferase	NA	1.02975	NA	1.34244	1.44604	N
CINHIHHI_05549	A9L49_RS11810	amidohydrolase family protein	Putative adenine deaminase YerA	NA	1.02907	NA	1.72412	0.776639	N
CINHIHHI_01915	A9L49_RS21830	hypothetical protein	hypothetical protein	NA	1.02715	NA	0.956469	NA	N
CINHIHHI_06239	A9L49_RS29480	hypothetical protein	Chitinase A1	NA	1.02584	NA	0.711232	0.878254	N
CINHIHHI_00273	A9L49_RS13290	pentapeptide repeat-containing protein	Serine/threonine-protein kinase B	NA	1.02376	NA	1.10082	1.37982	N
CINHIHHI_00983	A9L49_RS16830	competence protein	DNA-entry nuclease inhibitor	NA	1.02375	NA	NA	0.946542	N
CINHIHHI_00226	A9L49_RS13060	hypothetical protein	hypothetical protein	NA	1.02083	NA	0.822494	0.82188	N
CINHIHHI_04762	A9L49_RS08005	MFS transporter	putative MFS-type transporter YfcJ	NA	1.01729	NA	NA	NA	N
CINHIHHI_05010	A9L49_RS09230	acetyl-CoA carboxylase biotin carboxylase subunit	Acetyl-/propionyl-coenzyme A carboxylase alpha chain	NA	1.01708	NA	1.50538	NA	N
CINHIHHI_03526	A9L49_RS01775	sigB	RNA polymerase sigma-B factor	NA	1.01516	NA	NA	0.551209	N
CINHIHHI_01484	A9L49_RS19810	ATP-binding cassette domain-containing protein	ABC transporter ATP-binding protein NatA	NA	1.01184	NA	0.86264	1.27747	N
CINHIHHI_00197	A9L49_RS12920	serine hydrolase	6-aminohexanoate-dimer hydrolase	NA	1.01121	NA	NA	0.65193	N
CINHIHHI_05868	#N/A	#N/A	hypothetical protein	NA	1.01008	NA	1.50773	1.62482	N
CINHIHHI_01713	A9L49_RS20940	homoserine O-acetyltransferase	Homoserine O-acetyltransferase	NA	1.00849	NA	0.874633	1.04194	N
CINHIHHI_03818	A9L49_RS03230	TerC family protein	hypothetical protein	NA	1.00668	NA	1.1592	1.12447	N
CINHIHHI_01150	A9L49_RS17665	leucine dehydrogenase	Leucine dehydrogenase	NA	1.00543	NA	0.506349	0.850563	N
CINHIHHI_00859	A9L49_RS16175	pyrF	Orotidine 5'-phosphate decarboxylase	NA	1.00491	NA	1.11427	0.901289	N
CINHIHHI_05245	A9L49_RS10325	serine/threonine protein kinase	hypothetical protein	NA	1.00452	NA	1.21814	1.27339	N
CINHIHHI_04116	A9L49_RS04750	LysE family transporter	Arginine exporter protein ArgO	NA	1.00438	NA	0.962208	NA	N
CINHIHHI_04447	A9L49_RS06390	helix-turn-helix transcriptional regulator	hypothetical protein	NA	1.00393	NA	1.98954	1.26751	N
CINHIHHI_01448	A9L49_RS19645	hemC	Porphobilinogen deaminase	NA	1.00083	NA	0.904249	1.0897	N
CINHIHHI_03563	A9L49_RS01950	glpK	Glycerol kinase	NA	1.00066	NA	0.851454	1.25863	N

## Sheet: F_CategoryII_HO_P
ncbi.geneID	ncbi.function	log2 FC FvsBF	log2 FC BFvsBFP	log2 FC FvsFP	log2 FC FPvsBFP	log2 FC FvsBFP	Category II regulation by P			Total DEG F vs BF	Category II by P	Percent Category II
FJOH_RS12540	Nitric oxide reductase subunit B	-6.81309	1.9241	NA	-3.85734	-4.88382	Y		Upregulated	206	174	84.466
FJOH_RS12545	Iron-sulfur cluster repair protein ScdA	-6.62448	2.71621	NA	-3.28163	-3.88329	Y		Downregulated	115	66	57.3913
FJOH_RS09805	Colicin I receptor	-6.5524	7.81119	NA	NA	1.26713	Y		Total	321	240	74.7664
FJOH_RS23250	TonB-dependent receptor SusC	-4.5177	4.82692	NA	NA	NA	Y
FJOH_RS24030	Arylsulfatase	-4.41743	6.29931	NA	NA	1.90807	Y
FJOH_RS17205	Ferrichrome outer membrane transporter/phage receptor	-3.93766	2.44454	NA	-1.2335	-1.46856	Y
FJOH_RS20615	D-methionine-binding lipoprotein MetQ	-3.5975	3.18192	NA	NA	NA	Y
FJOH_RS20620	D-methionine transport system permease protein MetI	-3.11923	2.48081	NA	NA	NA	Y
FJOH_RS19650	Thiol-disulfide oxidoreductase ResA	-3.0616	3.43417	NA	NA	NA	Y
FJOH_RS13820	hypothetical protein	-3.0452	2.18858	NA	-1.30131	NA	Y
FJOH_RS20880	Ferrichrome outer membrane transporter/phage receptor	-3.01513	2.4245	NA	NA	-0.587506	Y
FJOH_RS11180	Competence protein ComM	-2.96154	1.8886	NA	NA	-1.03777	Y
FJOH_RS15330	Putative transport protein	-2.93796	2.06271	NA	NA	-0.866323	Y
FJOH_RS11320	Carboxylesterase YbfK	-2.89413	3.2251	NA	NA	NA	Y
FJOH_RS25960	hypothetical protein	-2.82501	3.09701	NA	NA	NA	Y
FJOH_RS12065	DNA protection during starvation protein 2	-2.70843	2.6679	NA	NA	NA	Y
FJOH_RS22305	putative phospholipid ABC transporter permease protein MlaE	-2.69996	2.72138	NA	NA	NA	Y
FJOH_RS24005	Arylsulfatase	-2.68783	3.40154	NA	NA	NA	Y
FJOH_RS11445	Non-heme chloroperoxidase	-2.64995	1.97855	NA	NA	-0.663155	Y
FJOH_RS16490	Vitamin B12 transporter BtuB	-2.60657	2.59658	NA	NA	NA	Y
FJOH_RS13200	hypothetical protein	-2.59006	2.21182	NA	NA	NA	Y
FJOH_RS14155	Cobalt-zinc-cadmium resistance protein CzcA	-2.54506	3.89565	NA	1.42204	1.35094	Y
FJOH_RS11890	Ferric-pseudobactin BN7/BN8 receptor	-2.4216	2.23404	NA	NA	NA	Y
FJOH_RS17055	hypothetical protein	-2.42	3.35096	NA	NA	0.977785	Y
FJOH_RS18695	hypothetical protein	-2.36898	1.71781	NA	NA	NA	Y
FJOH_RS11565	hypothetical protein	-2.25051	2.14247	NA	NA	NA	Y
FJOH_RS07890	5-methyltetrahydropteroyltriglutamate--homocysteine methyltransferase	-2.17635	1.27405	NA	NA	-0.894651	Y
FJOH_RS17395	hypothetical protein	-2.03915	1.78785	NA	NA	NA	Y
FJOH_RS14855	Acetolactate synthase large subunit	-1.99832	1.76621	NA	NA	NA	Y
FJOH_RS21040	FAD:protein FMN transferase	-1.91765	1.84026	NA	NA	NA	Y
FJOH_RS07725	hypothetical protein	-1.91656	1.8682	NA	NA	NA	Y
FJOH_RS16900	hypothetical protein	-1.91543	2.51467	NA	NA	NA	Y
FJOH_RS07895	DNA-binding transcriptional activator DecR	-1.8633	2.23402	NA	NA	NA	Y
FJOH_RS18950	hypothetical protein	-1.81011	1.07897	NA	-0.745869	-0.729068	Y
FJOH_RS01295	Cobalt/magnesium transport protein CorA	-1.73082	1.41163	NA	NA	NA	Y
FJOH_RS20385	Trans-aconitate 2-methyltransferase	-1.65283	1.15207	NA	-0.921085	NA	Y
FJOH_RS12060	hypothetical protein	-1.57966	1.86132	NA	NA	NA	Y
FJOH_RS17280	ECF RNA polymerase sigma factor SigW	-1.49832	1.54497	NA	NA	NA	Y
FJOH_RS14850	Putative acetolactate synthase small subunit	-1.45983	1.64985	NA	NA	NA	Y
FJOH_RS16605	Phytochrome-like protein cph1	-1.44823	1.67835	NA	NA	NA	Y
FJOH_RS03950	Putative ribose-phosphate pyrophosphokinase 2	-1.41306	1.61007	NA	NA	NA	Y
FJOH_RS09745	hypothetical protein	-1.40345	1.4713	NA	NA	NA	Y
FJOH_RS13735	hypothetical protein	-1.35818	1.4288	NA	NA	NA	Y
FJOH_RS09260	hypothetical protein	-1.35579	1.29718	NA	NA	NA	Y
FJOH_RS17445	hypothetical protein	-1.3513	1.79956	NA	NA	NA	Y
FJOH_RS14535	Polyamine aminopropyltransferase	-1.34729	1.08282	NA	NA	NA	Y
FJOH_RS05025	hypothetical protein	-1.32984	0.857198	NA	NA	-0.471239	Y
FJOH_RS18835	hypothetical protein	-1.30905	1.62336	NA	NA	NA	Y
FJOH_RS11460	Carboxylesterase	-1.29398	1.26431	NA	NA	NA	Y
FJOH_RS04000	hypothetical protein	-1.29018	2.33298	NA	NA	1.05973	Y
FJOH_RS13395	Ribosomal protein S6--L-glutamate ligase	-1.2577	1.0675	NA	NA	NA	Y
FJOH_RS11455	hypothetical protein	-1.25473	1.08665	NA	NA	NA	Y
FJOH_RS08195	Group 3 truncated hemoglobin ctb	-1.23691	-0.827251	NA	-1.94005	-2.06469	Y
FJOH_RS22355	hypothetical protein	-1.22678	0.840279	NA	-0.792285	NA	Y
FJOH_RS06330	hypothetical protein	-1.16661	1.70757	NA	0.894306	NA	Y
FJOH_RS14900	Phosphoribosyl-AMP cyclohydrolase	-1.1518	1.46532	NA	NA	NA	Y
FJOH_RS14530	hypothetical protein	-1.10542	0.658375	NA	NA	NA	Y
FJOH_RS03185	hypothetical protein	-1.09762	0.836482	NA	NA	NA	Y
FJOH_RS18045	putative nicotinate-nucleotide pyrophosphorylase [carboxylating]	-1.08949	0.686056	NA	-0.51451	-0.403228	Y
FJOH_RS05985	Bifunctional transcriptional activator/DNA repair enzyme AdaA	-1.06791	1.08979	NA	NA	NA	Y
FJOH_RS12100	hypothetical protein	-1.06686	0.865915	NA	NA	NA	Y
FJOH_RS02985	Cell division protein FtsX	-1.05079	0.529692	NA	-0.661547	-0.520997	Y
FJOH_RS12415	tRNA-specific 2-thiouridylase MnmA	-1.04639	0.465774	NA	-0.606017	-0.580475	Y
FJOH_RS17855	Putative bifunctional exonuclease/endonuclease protein	-1.04519	0.799493	NA	-0.631533	NA	Y
FJOH_RS02080	50S ribosomal protein L3	-1.02946	0.827804	NA	NA	NA	Y
FJOH_RS24170	hypothetical protein	-1.01645	0.809135	NA	NA	NA	Y
FJOH_RS02215	hypothetical protein	1.00988	-0.860972	NA	NA	NA	Y
FJOH_RS24840	putative protein	1.02628	-0.644882	NA	0.420671	0.381289	Y
FJOH_RS25725	hypothetical protein	1.02982	-1.00119	NA	NA	NA	Y
FJOH_RS13565	Phosphopantetheine adenylyltransferase	1.03809	-1.05712	NA	NA	NA	Y
FJOH_RS24295	hypothetical protein	1.03846	-0.995182	NA	NA	NA	Y
FJOH_RS14710	hypothetical protein	1.03985	-0.766566	NA	NA	NA	Y
FJOH_RS26195	Alpha-amylase 2	1.05312	-1.80735	NA	NA	-0.756674	Y
FJOH_RS24085	hypothetical protein	1.06206	-1.02049	NA	NA	NA	Y
FJOH_RS24790	Glucose-6-phosphate 1-dehydrogenase	1.06206	-0.826031	NA	0.49108	NA	Y
FJOH_RS21265	Putative 4,5-dihydroxyphthalate dehydrogenase	1.07231	-1.0711	NA	NA	NA	Y
FJOH_RS17230	Fumarate reductase flavoprotein subunit	1.08892	-0.914548	NA	NA	NA	Y
FJOH_RS24285	hypothetical protein	1.10215	-0.911339	NA	NA	NA	Y
FJOH_RS12875	Inosine-5'-monophosphate dehydrogenase	1.12383	-1.28794	NA	NA	NA	Y
FJOH_RS14375	hypothetical protein	1.13097	-0.802338	NA	NA	NA	Y
FJOH_RS12510	hypothetical protein	1.1332	-0.589264	NA	0.830706	0.543525	Y
FJOH_RS26000	TonB-dependent receptor SusC	1.13991	-1.2509	NA	NA	NA	Y
FJOH_RS22760	Voltage-gated ClC-type chloride channel ClcB	1.15709	-1.48535	NA	NA	NA	Y
FJOH_RS11610	hypothetical protein	1.16346	-0.802301	NA	0.970489	NA	Y
FJOH_RS21140	hypothetical protein	1.17939	-0.759821	NA	NA	NA	Y
FJOH_RS02375	hypothetical protein	1.18033	-0.823657	NA	NA	NA	Y
FJOH_RS06325	ECF RNA polymerase sigma factor SigK	1.18829	-0.661097	NA	0.616139	0.526837	Y
FJOH_RS04125	hypothetical protein	1.20855	-1.44319	NA	NA	NA	Y
FJOH_RS21645	putative protein	1.21632	-1.29109	NA	NA	NA	Y
FJOH_RS10620	Beta-hexosaminidase	1.21876	-0.896656	NA	NA	NA	Y
FJOH_RS23765	Cocaine esterase	1.22689	-0.503954	NA	NA	0.722731	Y
FJOH_RS06685	(R)-stereoselective amidase	1.22911	-1.05963	NA	NA	NA	Y
FJOH_RS21760	Lactate utilization protein A	1.24175	-1.1948	NA	NA	NA	Y
FJOH_RS16205	3',5'-cyclic adenosine monophosphate phosphodiesterase CpdA	1.24618	-1.53949	NA	NA	NA	Y
FJOH_RS25000	Phytochrome-like protein cph1	1.25621	-0.668462	NA	0.740736	0.587702	Y
FJOH_RS06920	Signal transduction histidine-protein kinase AtoS	1.25897	-0.657311	NA	NA	0.60123	Y
FJOH_RS21165	hypothetical protein	1.26031	-0.746622	NA	0.421267	0.513481	Y
FJOH_RS13125	Maleamate amidohydrolase	1.26262	-1.27239	NA	NA	NA	Y
FJOH_RS25240	Glycerol-3-phosphate dehydrogenase 2	1.268	-1.09767	NA	0.503684	NA	Y
FJOH_RS21755	Lactate utilization protein B	1.26883	-1.22445	NA	NA	NA	Y
FJOH_RS01230	Aerobic respiration control sensor protein ArcB	1.28839	-0.819039	NA	NA	NA	Y
FJOH_RS25200	DNA replication and repair protein RecF	1.29143	-1.05007	NA	NA	NA	Y
FJOH_RS18240	hypothetical protein	1.29348	-1.68083	NA	NA	NA	Y
FJOH_RS24845	putative protein	1.31072	-0.864573	NA	0.742665	0.446136	Y
FJOH_RS08895	Esterase EstD	1.31474	-1.02889	NA	NA	NA	Y
FJOH_RS16210	hypothetical protein	1.31779	-1.22614	NA	NA	NA	Y
FJOH_RS23950	GTP 3',8-cyclase	1.32258	-1.20691	NA	NA	NA	Y
FJOH_RS10635	Xylan 1,4-beta-xylosidase	1.34778	-0.830571	NA	NA	0.516703	Y
FJOH_RS25485	hypothetical protein	1.34787	-1.04601	NA	NA	NA	Y
FJOH_RS10610	N(4)-(Beta-N-acetylglucosaminyl)-L-asparaginase	1.36927	-1.09466	NA	NA	NA	Y
FJOH_RS18485	putative helicase HelY	1.37096	-0.955786	NA	NA	0.414896	Y
FJOH_RS21200	hypothetical protein	1.37514	-1.67233	NA	NA	NA	Y
FJOH_RS24275	hypothetical protein	1.37559	-0.968916	NA	0.810647	NA	Y
FJOH_RS21220	hypothetical protein	1.37735	-1.39407	NA	NA	NA	Y
FJOH_RS05990	Aminopeptidase C	1.38978	-0.981208	NA	0.439003	0.408551	Y
FJOH_RS10615	Beta-galactosidase	1.40718	-0.803449	NA	NA	0.603402	Y
FJOH_RS21170	TonB-dependent receptor SusC	1.40811	-1.17628	NA	0.515589	NA	Y
FJOH_RS25170	Global nitrogen regulator	1.42188	-1.24097	NA	NA	NA	Y
FJOH_RS24290	hypothetical protein	1.47646	-0.867726	NA	NA	NA	Y
FJOH_RS24070	hypothetical protein	1.48766	-0.878825	NA	0.560469	0.608473	Y
FJOH_RS00765	DNA-binding protein HU-beta	1.49259	-1.46788	NA	NA	NA	Y
FJOH_RS23785	Proline iminopeptidase	1.50763	-0.8717	NA	NA	NA	Y
FJOH_RS21080	hypothetical protein	1.51197	-2.06975	NA	NA	NA	Y
FJOH_RS12015	hypothetical protein	1.52411	-2.13454	NA	NA	-0.616541	Y
FJOH_RS09895	Extracellular exo-alpha-L-arabinofuranosidase	1.5399	-1.93949	NA	NA	NA	Y
FJOH_RS09450	Putative S-adenosyl-L-methionine-dependent methyltransferase	1.56203	-1.61092	NA	NA	NA	Y
FJOH_RS25155	hypothetical protein	1.57668	-1.47921	NA	NA	NA	Y
FJOH_RS08095	hypothetical protein	1.61529	-1.62763	NA	NA	NA	Y
FJOH_RS00925	Sodium, potassium, lithium and rubidium/H(+) antiporter	1.6336	-1.40279	NA	NA	NA	Y
FJOH_RS00915	Aldo-keto reductase IolS	1.63676	-1.34743	NA	NA	NA	Y
FJOH_RS10630	hypothetical protein	1.65471	-1.12771	NA	NA	0.5261	Y
FJOH_RS21190	hypothetical protein	1.70143	-1.49738	NA	NA	NA	Y
FJOH_RS24820	hypothetical protein	1.70579	-1.57602	NA	0.406441	NA	Y
FJOH_RS24280	LOG family protein YvdD	1.72057	-1.71828	NA	NA	NA	Y
FJOH_RS11430	hypothetical protein	1.74457	-1.29513	NA	0.919094	NA	Y
FJOH_RS12275	hypothetical protein	1.754	-1.30101	NA	NA	0.452875	Y
FJOH_RS25150	hypothetical protein	1.75693	-1.74768	NA	NA	NA	Y
FJOH_RS23355	Sensory transduction protein regX3	1.76638	-1.07978	NA	0.960203	NA	Y
FJOH_RS22260	hypothetical protein	1.77453	-1.59724	NA	NA	NA	Y
FJOH_RS17495	Beta-galactosidase BoGH2A	1.82172	-1.77197	NA	NA	NA	Y
FJOH_RS01170	Putative phenylalanine aminotransferase	1.8234	-1.65898	NA	NA	NA	Y
FJOH_RS22295	D-inositol 3-phosphate glycosyltransferase	1.82741	-1.25016	NA	NA	NA	Y
FJOH_RS21655	Mannonate dehydratase	1.85536	-1.32897	NA	NA	0.525986	Y
FJOH_RS22995	Phosphoenolpyruvate carboxykinase (ATP)	1.86827	-1.43803	NA	NA	NA	Y
FJOH_RS04875	Iron-dependent repressor IdeR	1.89259	-0.856742	NA	1.05942	1.03571	Y
FJOH_RS00590	Putative malate transporter YflS	1.90633	-2.57437	NA	NA	NA	Y
FJOH_RS10605	hypothetical protein	1.92366	-1.29196	NA	NA	0.630816	Y
FJOH_RS24875	N-acetylmuramic acid 6-phosphate etherase	1.92688	-1.21807	NA	NA	0.708782	Y
FJOH_RS21795	putative protein	1.92798	-1.49912	NA	NA	NA	Y
FJOH_RS08665	Outer membrane efflux protein BepC	1.95363	-1.43622	NA	0.684433	0.51718	Y
FJOH_RS12450	hypothetical protein	1.95663	-1.98356	NA	NA	NA	Y
FJOH_RS22275	hypothetical protein	1.96354	-2.07604	NA	NA	NA	Y
FJOH_RS05785	Sodium/glucose cotransporter	1.96441	-1.59768	NA	NA	0.366447	Y
FJOH_RS23005	Aminomethyltransferase	1.97724	-1.87439	NA	NA	NA	Y
FJOH_RS24830	Beta-hexosaminidase	1.98088	-1.26828	NA	0.568556	0.712571	Y
FJOH_RS24825	Protein flp	1.99114	-1.53529	NA	0.532394	0.455759	Y
FJOH_RS06605	hypothetical protein	1.99809	-1.21003	NA	NA	0.78661	Y
FJOH_RS02635	hypothetical protein	2.02644	-1.10543	NA	NA	0.918807	Y
FJOH_RS24865	hypothetical protein	2.06458	-1.31346	NA	0.632235	0.751113	Y
FJOH_RS21195	hypothetical protein	2.08609	-1.63109	NA	NA	NA	Y
FJOH_RS10125	hypothetical protein	2.09794	-1.40988	NA	NA	NA	Y
FJOH_RS24860	TonB-dependent receptor SusC	2.10199	-1.48332	NA	0.832246	0.618665	Y
FJOH_RS17235	Fumarate reductase iron-sulfur subunit	2.10927	-2.05192	NA	NA	NA	Y
FJOH_RS24835	hypothetical protein	2.11058	-1.40628	NA	0.520463	0.70425	Y
FJOH_RS00420	ECF RNA polymerase sigma factor SigW	2.11284	-1.77047	NA	NA	NA	Y
FJOH_RS24870	hypothetical protein	2.15545	-1.13573	NA	1.04242	1.01969	Y
FJOH_RS23440	hypothetical protein	2.17106	-2.45315	NA	NA	NA	Y
FJOH_RS04090	TonB-dependent receptor SusC	2.23803	-3.20569	NA	NA	-0.974211	Y
FJOH_RS04085	SusD-like protein	2.2398	-2.8802	NA	NA	NA	Y
FJOH_RS21210	hypothetical protein	2.2725	-2.26525	NA	NA	NA	Y
FJOH_RS26155	hypothetical protein	2.30767	-1.5688	NA	NA	NA	Y
FJOH_RS05800	Aldose 1-epimerase	2.35169	-1.46825	NA	NA	0.880827	Y
FJOH_RS26385	hypothetical protein	2.35867	-1.47497	NA	NA	0.879078	Y
FJOH_RS10600	hypothetical protein	2.3646	-2.65069	NA	NA	NA	Y
FJOH_RS14145	Mannan endo-1,4-beta-mannosidase	2.36893	-3.82666	NA	NA	NA	Y
FJOH_RS20420	hypothetical protein	2.3725	-0.97542	NA	NA	1.39694	Y
FJOH_RS23125	Calcium-transporting ATPase 1	2.38424	-2.6926	NA	NA	NA	Y
FJOH_RS15025	hypothetical protein	2.42137	-2.02454	NA	NA	NA	Y
FJOH_RS25705	hypothetical protein	2.46111	-2.28941	NA	NA	NA	Y
FJOH_RS21215	hypothetical protein	2.47023	-2.18943	NA	NA	NA	Y
FJOH_RS10815	TonB-dependent receptor SusC	2.48223	-0.758959	NA	1.01633	1.72396	Y
FJOH_RS12660	hypothetical protein	2.51389	-2.05442	NA	NA	NA	Y
FJOH_RS04080	hypothetical protein	2.51658	-2.78601	NA	NA	NA	Y
FJOH_RS08540	Photosystem I P700 chlorophyll a apoprotein A2	2.53528	-3.58145	NA	NA	NA	Y
FJOH_RS22790	Efflux pump periplasmic linker BepD	2.54111	-3.23366	NA	NA	NA	Y
FJOH_RS04840	hypothetical protein	2.56946	-1.67657	NA	0.878575	0.892575	Y
FJOH_RS04835	Transcriptional repressor SdpR	2.5874	-1.75704	NA	NA	NA	Y
FJOH_RS21660	hypothetical protein	2.69681	-2.49008	NA	NA	NA	Y
FJOH_RS04290	TonB-dependent receptor SusC	2.72132	-1.57417	NA	1.12978	1.14706	Y
FJOH_RS26165	hypothetical protein	2.79898	-2.79984	NA	NA	NA	Y
FJOH_RS10650	hypothetical protein	2.81537	-2.93941	NA	NA	NA	Y
FJOH_RS20415	TonB-dependent receptor SusC	2.87014	-2.17823	NA	NA	0.689619	Y
FJOH_RS08535	hypothetical protein	2.94553	-2.58853	NA	NA	NA	Y
FJOH_RS23070	Undecaprenol kinase	3.15672	-5.75991	NA	-2.688	-2.76679	Y
FJOH_RS16215	hypothetical protein	3.18355	-3.24022	NA	NA	NA	Y
FJOH_RS07400	hypothetical protein	3.19234	-1.96266	NA	0.920422	1.22924	Y
FJOH_RS23080	Disulfide bond reductase DsbH	3.19377	-3.64357	NA	NA	NA	Y
FJOH_RS25595	Mannan endo-1,4-beta-mannosidase	3.22908	-2.82263	NA	NA	NA	Y
FJOH_RS08530	hypothetical protein	3.2528	-3.49299	NA	NA	NA	Y
FJOH_RS21340	L-fucose-proton symporter	3.25288	-3.35988	NA	NA	NA	Y
FJOH_RS23095	hypothetical protein	3.27968	-4.13027	NA	NA	-0.852943	Y
FJOH_RS25650	hypothetical protein	3.28024	-2.66141	NA	NA	NA	Y
FJOH_RS23085	FAD:protein FMN transferase	3.3251	-3.79491	NA	NA	NA	Y
FJOH_RS10595	1,4-beta-mannosyl-N-acetylglucosamine phosphorylase	3.33234	-2.80756	NA	NA	NA	Y
FJOH_RS25600	Putative glycoside/cation symporter YagG	3.33675	-2.92951	NA	NA	NA	Y
FJOH_RS25625	Retaining alpha-galactosidase	3.35943	-2.57433	NA	NA	0.783782	Y
FJOH_RS04725	Efflux pump membrane transporter BepE	3.37263	-1.94956	NA	NA	1.42263	Y
FJOH_RS15000	hypothetical protein	3.4572	-4.11885	NA	NA	NA	Y
FJOH_RS12205	hypothetical protein	3.50472	-3.10133	NA	NA	NA	Y
FJOH_RS21315	Acetyl-CoA:oxalate CoA-transferase	3.54198	-1.99166	NA	2.48097	1.54687	Y
FJOH_RS23100	Lipid A 1-phosphatase	3.58046	-4.14284	NA	NA	NA	Y
FJOH_RS05815	Intracellular exo-alpha-L-arabinofuranosidase 2	3.6009	-2.95122	NA	NA	NA	Y
FJOH_RS23105	hypothetical protein	3.61147	-4.08631	NA	NA	NA	Y
FJOH_RS21320	Acetyl-CoA:oxalate CoA-transferase	3.61524	-2.04334	NA	NA	1.5683	Y
FJOH_RS10590	Sodium/glucose cotransporter	3.6362	-3.46689	NA	NA	NA	Y
FJOH_RS25645	Beta-glucosidase BoGH3B	3.6662	-3.02195	NA	NA	0.641437	Y
FJOH_RS15015	hypothetical protein	3.7112	-2.87156	NA	1.05059	0.839325	Y
FJOH_RS10645	hypothetical protein	3.7165	-3.75833	NA	NA	NA	Y
FJOH_RS16220	hypothetical protein	3.80998	-2.86452	NA	NA	0.940961	Y
FJOH_RS15010	hypothetical protein	3.83779	-2.82629	NA	NA	1.0109	Y
FJOH_RS10570	Glucosamine-6-phosphate deaminase 1	3.87718	-3.51531	NA	NA	NA	Y
FJOH_RS10585	hypothetical protein	3.99201	-3.12352	NA	NA	NA	Y
FJOH_RS16240	hypothetical protein	4.09117	-2.68239	NA	NA	1.40433	Y
FJOH_RS16185	hypothetical protein	4.55579	-3.23281	NA	NA	1.31802	Y
FJOH_RS10640	TonB-dependent receptor SusC	4.69103	-4.44359	NA	NA	NA	Y
FJOH_RS25615	Mannan endo-1,4-beta-mannosidase	4.74693	-3.92012	NA	NA	NA	Y
FJOH_RS05830	L-arabinose isomerase	4.84148	-3.67002	NA	NA	1.16443	Y
FJOH_RS25610	Cellobiose 2-epimerase	4.99243	-3.59437	NA	NA	1.39663	Y
FJOH_RS07285	hypothetical protein	4.99662	-4.25011	NA	1.26179	0.745432	Y
FJOH_RS23555	hypothetical protein	5.0732	-4.33959	NA	NA	NA	Y
FJOH_RS23550	Chitinase B	5.21754	-4.44882	NA	NA	NA	Y
FJOH_RS16225	hypothetical protein	5.23177	-4.29973	NA	NA	NA	Y
FJOH_RS05825	L-ribulose-5-phosphate 4-epimerase	5.25596	-4.4373	NA	NA	NA	Y
FJOH_RS23525	Chitinase ChiA	5.63359	-4.03484	NA	0.938889	1.59813	Y
FJOH_RS23560	TonB-dependent receptor SusC	5.64206	-4.50144	NA	1.68084	1.13744	Y
FJOH_RS04845	hypothetical protein	6.14239	-2.14586	NA	3.78773	4.00447	Y
FJOH_RS25585	TonB-dependent receptor SusC	6.29465	-5.37591	NA	0.886578	0.917743	Y
FJOH_RS04850	Colicin I receptor	6.50997	-1.94084	NA	5.1205	4.56953	Y
FJOH_RS08380	hypothetical protein	6.67618	-6.95304	NA	NA	NA	Y
FJOH_RS08385	hypothetical protein	6.86989	-5.03772	NA	4.17073	1.82046	Y
FJOH_RS12535	Azurin	-2.86538	NA	NA	-2.70056	-2.47388	N
FJOH_RS06075	hypothetical protein	-2.76292	NA	NA	NA	-1.58535	N
FJOH_RS20955	Group 3 truncated hemoglobin ctb	-2.5525	NA	NA	-1.66934	-2.10295	N
FJOH_RS18570	hypothetical protein	-2.31721	NA	NA	NA	NA	N
FJOH_RS13325	Amino-acid acetyltransferase	-2.13109	NA	NA	NA	-1.62197	N
FJOH_RS12550	hypothetical protein	-2.11561	NA	NA	-1.09902	-1.3368	N
FJOH_RS14325	hypothetical protein	-2.07948	NA	NA	-1.24716	-1.37205	N
FJOH_RS21745	hypothetical protein	-1.9924	NA	NA	NA	-1.14876	N
FJOH_RS20355	Cobalt-zinc-cadmium resistance protein CzcA	-1.95501	NA	NA	-0.980955	-1.10677	N
FJOH_RS11450	putative chaperone CsaA	-1.84064	NA	NA	NA	-1.67552	N
FJOH_RS18685	hypothetical protein	-1.82868	NA	NA	NA	-0.933874	N
FJOH_RS23915	Nitrate transporter	-1.79426	NA	NA	-1.36772	-0.88757	N
FJOH_RS05175	Sensor histidine kinase BtsS	-1.78777	NA	NA	NA	NA	N
FJOH_RS19845	hypothetical protein	-1.77981	NA	NA	-1.43542	-0.914419	N
FJOH_RS16905	Actin cross-linking toxin VgrG1	-1.66186	NA	NA	NA	NA	N
FJOH_RS11795	#N/A	-1.52189	NA	NA	NA	-0.873106	N
FJOH_RS23155	hypothetical protein	-1.47841	NA	NA	NA	NA	N
FJOH_RS19510	Chemotaxis protein CheY	-1.43824	NA	NA	NA	NA	N
FJOH_RS19135	hypothetical protein	-1.43732	NA	NA	NA	NA	N
FJOH_RS04205	hypothetical protein	-1.41207	NA	NA	NA	-1.18917	N
FJOH_RS22470	Tyrosine recombinase XerC	-1.38935	NA	NA	NA	-0.795166	N
FJOH_RS25005	hypothetical protein	-1.35345	NA	NA	NA	NA	N
FJOH_RS11940	hypothetical protein	-1.34874	NA	NA	NA	NA	N
FJOH_RS23745	hypothetical protein	-1.34211	NA	NA	-0.812892	-0.776207	N
FJOH_RS17145	hypothetical protein	-1.31548	NA	NA	-1.00611	-1.05835	N
FJOH_RS19195	hypothetical protein	-1.28773	NA	NA	NA	-1.05951	N
FJOH_RS11170	scyllo-inositol 2-dehydrogenase (NADP(+)) IolU	-1.27773	NA	NA	NA	NA	N
FJOH_RS11125	Leucine-responsive regulatory protein	-1.27478	NA	NA	NA	-0.794077	N
FJOH_RS16915	hypothetical protein	-1.25083	NA	NA	NA	-0.922086	N
FJOH_RS13680	Cold shock-like protein CspJ	-1.21427	NA	NA	-1.10468	NA	N
FJOH_RS20180	hypothetical protein	-1.212	NA	NA	NA	-0.894734	N
FJOH_RS17240	4-hydroxy-tetrahydrodipicolinate reductase	-1.20398	NA	NA	-0.899023	-1.28176	N
FJOH_RS00505	Nicotinate-nucleotide--dimethylbenzimidazole phosphoribosyltransferase	-1.19699	NA	NA	-0.95571	-1.2416	N
FJOH_RS18700	hypothetical protein	-1.11255	NA	NA	NA	-0.587824	N
FJOH_RS16830	hypothetical protein	-1.11059	NA	NA	NA	-0.99789	N
FJOH_RS12245	hypothetical protein	-1.10266	NA	NA	NA	NA	N
FJOH_RS24605	hypothetical protein	-1.09889	NA	NA	NA	NA	N
FJOH_RS02495	3-oxoacyl-[acyl-carrier-protein] reductase FabG	-1.06688	NA	NA	NA	-1.19742	N
FJOH_RS11785	hypothetical protein	-1.06637	NA	NA	NA	NA	N
FJOH_RS06805	DNA polymerase III subunit alpha	-1.06025	NA	NA	-1.07834	-0.865259	N
FJOH_RS18255	Cobalt/magnesium transport protein CorA	-1.05581	NA	NA	NA	NA	N
FJOH_RS22455	Thiol-disulfide oxidoreductase ResA	-1.05417	NA	NA	NA	NA	N
FJOH_RS00365	hypothetical protein	-1.04211	NA	NA	NA	NA	N
FJOH_RS02875	TonB-dependent receptor SusC	-1.03737	NA	NA	NA	NA	N
FJOH_RS20275	hypothetical protein	-1.0357	NA	NA	NA	NA	N
FJOH_RS18840	hypothetical protein	-1.02572	NA	NA	NA	NA	N
FJOH_RS05195	hypothetical protein	-1.02209	NA	NA	-0.517477	-0.720709	N
FJOH_RS10955	Putative penicillin-binding protein PbpX	-1.01936	NA	NA	NA	-0.933554	N
FJOH_RS05675	hypothetical protein	-1.01051	NA	NA	NA	-0.598659	N
FJOH_RS12515	hypothetical protein	4.23491	NA	NA	NA	2.89729	N
FJOH_RS16315	Arylsulfatase	2.21065	NA	NA	NA	NA	N
FJOH_RS02630	D-alanyl-D-alanine carboxypeptidase	2.10346	NA	NA	0.921498	1.51282	N
FJOH_RS21380	1,4-beta-mannosyl-N-acetylglucosamine phosphorylase	2.09693	NA	NA	1.36077	1.42099	N
FJOH_RS20855	hypothetical protein	2.06407	NA	NA	NA	NA	N
FJOH_RS18065	putative protein YjdJ	1.7167	NA	NA	NA	NA	N
FJOH_RS16095	HTH-type transcriptional regulator YodB	1.66686	NA	NA	NA	1.35338	N
FJOH_RS21075	hypothetical protein	1.62912	NA	NA	NA	NA	N
FJOH_RS04720	Multidrug resistance protein MexA	1.62309	NA	NA	NA	1.03156	N
FJOH_RS03960	Xanthomonalisin	1.56515	NA	NA	NA	1.59061	N
FJOH_RS10490	Thiol:disulfide interchange protein DsbD	1.37766	NA	NA	NA	0.867144	N
FJOH_RS05200	hypothetical protein	1.31919	NA	NA	NA	NA	N
FJOH_RS06550	TonB-dependent receptor SusC	1.31096	NA	NA	1.14632	0.836565	N
FJOH_RS19080	hypothetical protein	1.29311	NA	NA	NA	NA	N
FJOH_RS15230	hypothetical protein	1.2621	NA	NA	NA	NA	N
FJOH_RS20485	hypothetical protein	1.25182	NA	NA	NA	1.04204	N
FJOH_RS10565	hypothetical protein	1.23655	NA	NA	NA	NA	N
FJOH_RS14820	hypothetical protein	1.20377	NA	NA	NA	NA	N
FJOH_RS15515	HTH-type transcriptional activator RhaS	1.19883	NA	NA	NA	1.07486	N
FJOH_RS18455	Putative SOS response-associated peptidase YedK	1.19063	NA	NA	NA	NA	N
FJOH_RS13600	3-mercaptopyruvate sulfurtransferase	1.16068	NA	NA	NA	0.819016	N
FJOH_RS23865	hypothetical protein	1.15779	NA	NA	1.06696	0.793913	N
FJOH_RS23980	putative molybdenum cofactor guanylyltransferase	1.13396	NA	NA	NA	0.733687	N
FJOH_RS19285	hypothetical protein	1.13297	NA	NA	NA	NA	N
FJOH_RS04045	Xyloglucan-specific endo-beta-1,4-glucanase BoGH5A	1.11226	NA	NA	NA	NA	N
FJOH_RS03920	hypothetical protein	1.09666	NA	NA	1.21699	2.1266	N
FJOH_RS06305	hypothetical protein	1.0706	NA	NA	NA	NA	N
FJOH_RS21150	hypothetical protein	1.07028	NA	NA	NA	NA	N
FJOH_RS18655	hypothetical protein	1.05688	NA	NA	NA	0.83191	N
FJOH_RS13605	hypothetical protein	1.05333	NA	NA	NA	0.612908	N
FJOH_RS03535	Beta-hexosaminidase	1.00692	NA	NA	NA	0.862843	N
FJOH_RS25025	Transcriptional regulatory protein RcsB	1.00448	NA	NA	NA	NA	N
