# Supplementary material for: THOR’s Hammer: the Antibiotic Koreenceine Drives Gene Expression in a Model Microbial Community
Source: mBio. 2022 Apr 18;13(3):e02486-21. doi: 10.1128/mbio.02486-21 (PMC9239112; doi:10.1128/mbio.02486-21)
Supplement: DATA SET S1 [file mbio.02486-21-s0008.xlsx]

## Sheet: Sheet1
	Total Reads	Mapped to B. cereus		Mapped to P. koreensis		Mapped to F. johnsoniae					B = B. cereus
		Number	%	Number	%	Number	%	Total	Tossed/unmapped	%	F = F. johnsoniae
B1	11779830	11766998	99.8911	16	0.000135825		0	11767014	12816	0.108796	P = P. koreensis
B2	11626470	11617146	99.9198	162	0.00139337	2	1.72021e-05	11617310	9160	0.0787857	Total reads = # reads post fastp
B3	11809690	11798386	99.9043	294	0.00248948	2	1.69352e-05	11798682	11008	0.0932116	Mapped reads = # reads in species-specific .fq file post bbsplit
B4	12156708	12146986	99.92	46	0.000378392	6	4.93555e-05	12147038	9670	0.0795446
B average	1.18432e+07	11832379	99.9088	129.5	0.00109927	3.33333	2.08732e-05		10663.5	0.0900845
P1	11607390	62	0.000534142	11604958	99.979	20	0.000172304	11605040	2350	0.0202457
P2	10370858	38	0.000366411	10366882	99.9617	120	0.00115709	10367040	3818	0.0368147
P3	10458802	54	0.000516312	10456760	99.9805	40	0.000382453	10456854	1948	0.0186255
P4	11741812	100	0.000851657	11738972	99.9758	12	0.000102199	11739084	2728	0.0232332
P average	1.10447e+07	63.5	0.000567131	11041893	99.9742	48	0.000453511		2711	0.0247298
F1	11698806	108	0.000923171	34	0.000290628	11696910	99.9838	11697052	1754	0.014993
F2	11989602	34	0.000283579	2	1.66811e-05	11987876	99.9856	11987912	1690	0.0140955
F3	11983042	120	0.00100142	370	0.0030877	11980188	99.9762	11980678	2364	0.0197279
F4	11812464	4	3.38625e-05	6	5.07938e-05	11811042	99.988	11811052	1412	0.0119535
F average	1.1871e+07	66.5	0.000560507	103	0.00086145	11869004	99.9834		1805	0.0151925
BF1	11840822	10035484	84.7533	290	0.00244915	1733096	14.6366	11768870	71952	0.607661
BF2	13465136	10344922	76.8275	18	0.000133679	3015428	22.3943	13360368	104768	0.778069
BF3	11019388	9208468	83.5661	422	0.00382961	1715210	15.5654	10924100	95288	0.86473
BF4	12199582	10926918	89.568	8	6.5576e-05	1204742	9.87527	12131668	67914	0.556691
BF average	12131232	10128948	83.6787	184.5	0.00161951	1917119	15.6179		84980.5	0.701788	99.2966
BP1	86169550	3277358	3.80338	82803150	96.0933	176	0.000204248	86080684	88866	0.103129
BP2	88791404	4439624	5.00006	84160700	94.7847	4268	0.00480677	88604592	186812	0.210394
BP3	97375206	10446240	10.7278	86685522	89.0222	392	0.000402567	97132154	243052	0.249604
BP4	98262504	9763158	9.93579	88318822	89.8805	30	3.05305e-05	98082010	180494	0.183686
BP average	92649666	6981595	7.36676	8.5492e+07	92.4452	1216.5	0.00136103		174806	0.186703	99.8119
FP1	103309352	554	0.000536253	99446910	96.2613	3745020	3.62505	103192484	116868	0.113124
FP2	82432088	236	0.000286296	69991768	84.9084	11991558	14.5472	81983562	448526	0.544116
FP3	95587980	756	0.000790894	90733184	94.9211	4752278	4.97163	95486218	101762	0.106459
FP4	84467452	104	0.000123124	81985866	97.0621	2376420	2.81342	84362390	105062	0.124382
FP average	91449218	412.5	0.000434142	85539432	93.2882	5716319	6.48932		193054	0.22202	99.7775
BFP1	86360922	1764712	2.04341	78816938	91.2646	5569160	6.4487	86150810	210112	0.243295
BFP2	97687824	12906104	13.2116	75113406	76.8913	9313516	9.53396	97333026	354798	0.363196
BFP3	102737766	6996956	6.8105	88085168	85.7379	7349180	7.15334	102431304	306462	0.298295
BFP4	88857080	11803932	13.2842	71206522	80.136	5428718	6.10949	88439172	417908	0.470315
BFP average	93910898	8367926	8.83742	7.83055e+07	83.5074	6.91514e+06	7.31137		322320	0.343775	99.6562
