# Supplementary material for: THOR’s Hammer: the Antibiotic Koreenceine Drives Gene Expression in a Model Microbial Community
Source: mBio. 2022 Apr 18;13(3):e02486-21. doi: 10.1128/mbio.02486-21 (PMC9239112; doi:10.1128/mbio.02486-21)
Supplement: DATA SET S2 [file mbio.02486-21-s0009.xlsx]

## Sheet: B_DEG
ncbi.prokka	geneID.prokka	function.prokka	function.prokka	log2FC.BvBF	log2FC.BvBP	log2FC.BPvBFP	log2FC.BFvBFP	log2FC.BvBFP
A9L49_RS00005	CINHIHHI_02461	Cyclic-di-AMP phosphodiesterase GdpP	DHH family phosphoesterase	NA	-1.12197	NA	-1.29055	-1.11892
A9L49_RS00010	CINHIHHI_02462	hypothetical protein	YybS family protein	NA	-1.26632	NA	-0.960897	-0.704101
A9L49_RS00020	CINHIHHI_02464	Single-stranded DNA-binding protein A	ssb	NA	-0.714043	NA	-0.907095	-0.691523
A9L49_RS00025	CINHIHHI_02465	30S ribosomal protein S6	rpsF	NA	-1.28694	NA	-0.962445	-0.994076
A9L49_RS00030	CINHIHHI_02466	Ribosome-binding ATPase YchF	ychF	NA	-1.15268	NA	-1.03123	-0.999778
A9L49_RS00040	CINHIHHI_02468	Small-conductance mechanosensitive channel	mechanosensitive ion channel family protein	NA	-0.462537	NA	NA	-0.497366
A9L49_RS00050	CINHIHHI_02470	Stage 0 sporulation protein J	spo0J	NA	NA	NA	-0.77563	-0.542665
A9L49_RS00055	CINHIHHI_02471	Sporulation initiation inhibitor protein Soj	soj	NA	NA	NA	-0.912673	-0.614118
A9L49_RS00060	CINHIHHI_02472	Nucleoid occlusion protein	noc	NA	-1.36939	NA	-1.39947	-1.25287
A9L49_RS00065	CINHIHHI_02473	Ribosomal RNA small subunit methyltransferase G	rsmG	NA	-0.637933	NA	-0.921793	-0.510267
A9L49_RS00070	CINHIHHI_02474	tRNA uridine 5-carboxymethylaminomethyl modification enzyme MnmG	mnmG	NA	NA	NA	-0.782251	NA
A9L49_RS00075	CINHIHHI_02475	tRNA modification GTPase MnmE	mnmE	NA	-0.663279	NA	-0.734874	-0.373459
A9L49_RS00080	CINHIHHI_02476	hypothetical protein	protein jag	NA	-1.18878	NA	-1.04925	-0.971804
A9L49_RS00085	CINHIHHI_02477	Membrane protein insertase MisCA	yidC	NA	-1.00563	NA	-0.902244	-0.688431
A9L49_RS00090	CINHIHHI_02478	Ribonuclease P protein component	rnpA	NA	-1.15438	NA	-0.827636	NA
A9L49_RS00100	CINHIHHI_02480	Chromosomal replication initiator protein DnaA	dnaA	NA	-0.466556	NA	NA	NA
A9L49_RS00105	CINHIHHI_02481	Beta sliding clamp	dnaN	NA	-0.960628	NA	-0.640581	-0.510591
A9L49_RS00120	CINHIHHI_02484	DNA gyrase subunit B	gyrB	NA	-0.6291	NA	-0.79694	-0.531771
A9L49_RS00125	CINHIHHI_02485	DNA gyrase subunit A	gyrA	NA	-0.807868	NA	-1.02073	-0.680911
A9L49_RS00150	CINHIHHI_02492	Inosine-5'-monophosphate dehydrogenase	guaB	NA	0.523994	NA	0.509432	0.484803
A9L49_RS00155	CINHIHHI_02493	D-alanyl-D-alanine carboxypeptidase DacA	dacA	NA	-0.804502	NA	-0.445689	-0.555308
A9L49_RS00160	CINHIHHI_02494	Pyridoxal 5'-phosphate synthase subunit PdxS	pdxS	NA	-1.00349	NA	-0.99735	-1.09296
A9L49_RS00165	CINHIHHI_02495	Pyridoxal 5'-phosphate synthase subunit PdxT	pdxT	NA	-1.11765	NA	-1.16235	-1.15766
A9L49_RS00170	CINHIHHI_02496	Serine--tRNA ligase	serS	NA	-1.49152	NA	-1.81043	-1.65513
A9L49_RS00180	CINHIHHI_02498	hypothetical protein	DUF3797 domain-containing protein	NA	-2.23105	NA	-1.95232	-2.13742
A9L49_RS00185	CINHIHHI_02499	Deoxyadenosine/deoxycytidine kinase	deoxynucleoside kinase	NA	-0.980709	NA	-0.949169	-0.51257
A9L49_RS00190	CINHIHHI_02500	Deoxyguanosine kinase	deoxynucleoside kinase	NA	-0.87906	NA	-0.851447	NA
A9L49_RS00210	CINHIHHI_02503	DNA polymerase III subunit tau	dnaX	NA	-0.687356	NA	-0.980302	-0.79543
A9L49_RS00215	CINHIHHI_02504	Nucleoid-associated protein	YbaB/EbfC family nucleoid-associated protein	NA	-0.874862	NA	-0.934941	-0.844382
A9L49_RS00220	CINHIHHI_02505	Recombination protein RecR	recR	NA	-1.38421	NA	-1.74716	-1.55788
A9L49_RS00225	CINHIHHI_02506	hypothetical protein	YaaL family protein	NA	-1.29048	NA	-1.97001	-1.72802
A9L49_RS00265	CINHIHHI_02514	Arginine decarboxylase	aminotransferase class I/II-fold pyridoxal phosphate-dependent enzyme	NA	-0.747475	NA	NA	NA
A9L49_RS00270	CINHIHHI_02515	Thymidylate kinase	dTMP kinase	NA	-0.901117	NA	-0.566309	NA
A9L49_RS00285	CINHIHHI_02518	Initiation-control protein YabA	yabA	NA	-0.948313	NA	NA	-0.591474
A9L49_RS00290	CINHIHHI_02519	tRNA1(Val) (adenine(37)-N6)-methyltransferase	tRNA1(Val) (adenine(37)-N6)-methyltransferase	NA	0.909203	NA	1.14527	1.02465
A9L49_RS00300	CINHIHHI_02521	Ribosomal RNA small subunit methyltransferase I	rsmI	NA	NA	NA	NA	0.592039
A9L49_RS00305	CINHIHHI_02522	Transition state regulatory protein AbrB	AbrB/MazE/SpoVT family DNA-binding domain-containing protein	NA	-0.978655	NA	-1.27833	-1.25984
A9L49_RS00310	CINHIHHI_02523	Methionine--tRNA ligase	metG	NA	-0.366578	NA	-0.684504	-0.508784
A9L49_RS00320	CINHIHHI_02525	Ribonuclease M5	rnmV	NA	-0.643204	NA	-0.762359	-0.458069
A9L49_RS00325	CINHIHHI_02526	Ribosomal RNA small subunit methyltransferase A	rsmA	NA	-0.675697	NA	-0.947605	-0.783339
A9L49_RS00345	CINHIHHI_02530	4-diphosphocytidyl-2-C-methyl-D-erythritol kinase	ispE	NA	-0.91318	NA	-0.713728	-0.579895
A9L49_RS00350	CINHIHHI_02531	Pur operon repressor	purR	NA	-0.416388	NA	-0.531455	-0.496307
A9L49_RS00355	CINHIHHI_02532	2-iminobutanoate/2-iminopropanoate deaminase	RidA family protein	NA	-1.50614	NA	-1.62587	-1.60878
A9L49_RS00360	CINHIHHI_02533	Putative septation protein SpoVG	septation protein SpoVG	NA	-0.800275	NA	NA	-1.16047
A9L49_RS00365	CINHIHHI_02534	Bifunctional protein GlmU	glmU	NA	-1.40218	NA	-1.18186	-1.11167
A9L49_RS00370	CINHIHHI_02535	Ribose-phosphate pyrophosphokinase	ribose-phosphate diphosphokinase	NA	-1.59348	NA	-1.70024	-1.49535
A9L49_RS00375	CINHIHHI_02536	Peptidyl-tRNA hydrolase	aminoacyl-tRNA hydrolase	NA	NA	NA	NA	-0.51397
A9L49_RS00385	CINHIHHI_02538	Transcription-repair-coupling factor	mfd	NA	-0.712553	NA	-1.01683	-0.769863
A9L49_RS00390	CINHIHHI_02539	Stage V sporulation protein T	spoVT	NA	-1.24496	NA	-1.16637	-1.08589
A9L49_RS00395	CINHIHHI_02540	Lipid II flippase MurJ	oligosaccharide flippase family protein	NA	-1.17361	NA	-1.00293	-0.950861
A9L49_RS00400	CINHIHHI_02541	Nucleoside triphosphate pyrophosphohydrolase	mazG	NA	-1.04465	NA	-1.1399	-0.796085
A9L49_RS00405	CINHIHHI_02542	putative protein	RNA-binding S4 domain-containing protein	NA	-0.5927	NA	-1.00544	-0.926839
A9L49_RS00410	CINHIHHI_02543	Spore protein YabP	yabP	NA	-1.53981	NA	-0.868058	-0.897269
A9L49_RS00415	CINHIHHI_02544	Spore protein YabQ	yabQ	NA	-1.49811	NA	-1.15215	-1.21087
A9L49_RS00420	CINHIHHI_02545	Cell division protein DivIC	divIC	NA	-1.6759	NA	-1.61762	-1.4788
A9L49_RS00425	CINHIHHI_02546	General stress protein 13	RNA-binding protein S1	NA	-1.13804	NA	-0.948234	-1.00325
A9L49_RS00445	CINHIHHI_02550	tRNA(Ile)-lysidine synthase	tilS	NA	-1.30614	NA	-1.45385	-1.36916
A9L49_RS00450	CINHIHHI_02551	Hypoxanthine-guanine phosphoribosyltransferase	hpt	NA	-1.15589	NA	-1.29718	-1.18964
A9L49_RS00455	CINHIHHI_02552	ATP-dependent zinc metalloprotease FtsH	ftsH	NA	-0.919529	NA	-1.29561	-1.09245
A9L49_RS00460	CINHIHHI_02553	Type III pantothenate kinase	type III pantothenate kinase	NA	-0.586405	NA	-0.659899	-0.507831
A9L49_RS00465	CINHIHHI_02554	33 kDa chaperonin	hslO	NA	-0.719918	NA	-1.03406	-0.759786
A9L49_RS00470	CINHIHHI_02555	Cysteine synthase	cysK	NA	-1.75838	NA	-1.52635	-1.74478
A9L49_RS00475	CINHIHHI_02556	Aminodeoxychorismate synthase component 1	pabB	NA	-0.480204	NA	-0.81092	-0.598555
A9L49_RS00480	CINHIHHI_02557	Aminodeoxychorismate/anthranilate synthase component 2	pabA	NA	-0.833283	NA	-1.43689	-1.26504
A9L49_RS00485	CINHIHHI_02558	D-alanine aminotransferase	pabC	NA	-0.501156	NA	-0.88076	-0.509232
A9L49_RS00490	CINHIHHI_02559	Dihydropteroate synthase	folP	NA	-0.697136	NA	-0.722808	NA
A9L49_RS00495	CINHIHHI_02560	Dihydroneopterin aldolase	folB	NA	-1.10896	NA	-1.26249	-1.19475
A9L49_RS00500	CINHIHHI_02561	2-amino-4-hydroxy-6-hydroxymethyldihydropteridine pyrophosphokinase	folK	NA	-0.703996	NA	-0.690196	-0.675088
A9L49_RS00510	CINHIHHI_02563	putative tRNA-dihydrouridine synthase	dusB	NA	-0.662866	NA	-0.618859	-0.626606
A9L49_RS00515	CINHIHHI_02564	Lysine--tRNA ligase	lysS	NA	-0.90075	NA	-0.977942	-0.871749
A9L49_RS00580	CINHIHHI_03276	hypothetical protein	DUF3965 domain-containing protein	NA	0.835364	NA	0.927785	0.885156
A9L49_RS00585	CINHIHHI_03277	hypothetical protein	hypothetical protein	NA	-0.872563	NA	-1.2998	-0.909512
A9L49_RS00590	CINHIHHI_03278	Murein DD-endopeptidase MepM	SH3 domain-containing protein	NA	NA	NA	-0.721659	NA
A9L49_RS00595	CINHIHHI_03279	Aminopyrimidine aminohydrolase	tenA	NA	3.09172	NA	2.87233	3.11589
A9L49_RS00600	CINHIHHI_03280	Taurine import ATP-binding protein TauB	ABC transporter ATP-binding protein	NA	3.09965	NA	2.69117	2.85609
A9L49_RS00605	CINHIHHI_03281	Riboflavin transport system permease protein RibX	ABC transporter permease	NA	3.95551	NA	2.81608	3.71489
A9L49_RS00610	CINHIHHI_03282	Formylaminopyrimidine-binding protein	ABC transporter substrate-binding protein	NA	3.34944	NA	2.84328	3.39023
A9L49_RS00615	CINHIHHI_03283	Thiazole tautomerase	tenI	NA	2.44093	NA	2.2304	2.56336
A9L49_RS00620	CINHIHHI_03284	Glycine oxidase	thiO	NA	1.78748	NA	2.09437	2.56864
A9L49_RS00630	CINHIHHI_03286	Thiazole synthase	thiG	NA	1.54561	NA	NA	1.62743
A9L49_RS00635	CINHIHHI_03287	Sulfur carrier protein adenylyltransferase	thiF	NA	0.950085	NA	1.02833	1.32926
A9L49_RS00665	CINHIHHI_03292	Potassium-transporting ATPase potassium-binding subunit	kdpA	NA	-5.44158	NA	-4.71649	-5.2703
A9L49_RS00670	CINHIHHI_03293	Potassium-transporting ATPase ATP-binding subunit	kdpB	NA	-4.32908	NA	-4.19566	-4.554
A9L49_RS00675	CINHIHHI_03294	Potassium-transporting ATPase KdpC subunit	kdpC	NA	-3.38169	NA	-3.06059	-3.25196
A9L49_RS00695	CINHIHHI_03298	hypothetical protein	patatin family protein	NA	NA	NA	-0.907981	-1.00758
A9L49_RS00725	CINHIHHI_03304	Guanine/hypoxanthine permease PbuO	NCS2 family permease	NA	1.50119	NA	1.19351	2.12719
A9L49_RS00750	CINHIHHI_03309	Thioredoxin	thioredoxin family protein	NA	0.611378	NA	0.647561	0.623849
A9L49_RS00755	CINHIHHI_03310	Disulfide bond formation protein C	disulfide bond formation protein B	NA	0.952444	NA	1.42192	1.11792
A9L49_RS00790	CINHIHHI_03317	Putative NAD(P)H nitroreductase YdjA	nitroreductase	NA	1.67333	NA	1.86592	1.86342
A9L49_RS00810	CINHIHHI_03322	Coenzyme A disulfide reductase	cdr	NA	6.10624	-1.36557	4.78405	4.74167
A9L49_RS00820	CINHIHHI_03324	Sulfur carrier protein TusA	hypothetical protein	NA	8.16351	-1.62724	5.61121	6.5557
A9L49_RS00825	CINHIHHI_03325	Hydroxyacylglutathione hydrolase GloC	MBL fold metallo-hydrolase	NA	8.32147	-1.42801	7.99517	6.8978
A9L49_RS00830	CINHIHHI_03326	Sulfur carrier protein TusA	sulfurtransferase TusA family protein	NA	9.05479	NA	6.07222	7.90607
A9L49_RS00835	CINHIHHI_03327	Sulfurtransferase	rhodanese-like domain-containing protein	NA	9.79913	-1.42178	8.3852	8.59536
A9L49_RS00840	CINHIHHI_03328	Sulfurtransferase	rhodanese-like domain-containing protein	NA	9.50196	-1.41162	8.51886	8.1403
A9L49_RS00845	CINHIHHI_03329	Sulfur carrier protein DsrE2	hypothetical protein	NA	10.6396	NA	9.41953	9.63
A9L49_RS00850	CINHIHHI_03330	hypothetical protein	sulfite exporter TauE/SafE family protein	NA	5.09395	-1.24207	3.63533	3.85227
A9L49_RS00855	CINHIHHI_03331	hypothetical protein	hypothetical protein	NA	0.792247	NA	0.747671	0.680883
A9L49_RS00860	CINHIHHI_03332	Polyisoprenyl-teichoic acid--peptidoglycan teichoic acid transferase TagT	hypothetical protein	NA	-0.421034	NA	NA	NA
A9L49_RS00865	CINHIHHI_03333	putative acrylyl-CoA reductase AcuI	YhdH/YhfP family quinone oxidoreductase	NA	0.528137	NA	NA	NA
A9L49_RS00880	CINHIHHI_03336	hypothetical protein	Na/Pi cotransporter family protein	1.08711	NA	NA	NA	NA
A9L49_RS00890	CINHIHHI_03338	hypothetical protein	DUF871 domain-containing protein	NA	0.852184	NA	NA	0.555031
A9L49_RS00895	CINHIHHI_03339	putative licABCH operon regulator	transcription antiterminator	NA	1.83808	NA	1.43508	1.42607
A9L49_RS00905	CINHIHHI_03341	Lichenan-specific phosphotransferase enzyme IIB component	PTS sugar transporter subunit IIB	NA	-2.82191	NA	-2.61134	-2.48953
A9L49_RS00910	CINHIHHI_03342	Lichenan permease IIC component	PTS sugar transporter subunit IIC	NA	-1.08147	NA	-1.42505	-1.25598
A9L49_RS00920	CINHIHHI_03344	hypothetical protein	DUF871 domain-containing protein	NA	NA	NA	-0.721574	NA
A9L49_RS00925	CINHIHHI_03345	Cell wall-binding protein YocH	SH3 domain-containing protein	NA	-2.16791	NA	-2.08997	-2.26751
A9L49_RS00930	CINHIHHI_03346	putative ABC transporter permease YknZ	FtsX-like permease family protein	NA	-3.88524	NA	-4.24488	-4.36273
A9L49_RS00935	CINHIHHI_03347	putative ABC transporter ATP-binding protein YknY	ABC transporter ATP-binding protein	NA	-4.1047	NA	-3.93332	-3.90889
A9L49_RS00940	CINHIHHI_03348	Putative efflux system component YknX	efflux RND transporter periplasmic adaptor subunit	NA	-3.67177	NA	-3.83335	-3.92517
A9L49_RS00945	CINHIHHI_03349	hypothetical protein	TIGR02206 family membrane protein	NA	0.976513	NA	NA	NA
A9L49_RS00960	CINHIHHI_03352	Branched-chain amino acid transport system 2 carrier protein	brnQ	NA	2.46882	NA	2.52416	2.62899
A9L49_RS01045	CINHIHHI_03370	HTH-type transcriptional regulator HexR	MurR/RpiR family transcriptional regulator	NA	-0.818971	NA	-0.53906	-0.816058
A9L49_RS01050	CINHIHHI_03371	N-acetylmuramic acid 6-phosphate etherase	murQ	NA	-0.82837	NA	-0.756044	NA
A9L49_RS01080	CINHIHHI_03377	S-adenosylmethionine/S-adenosylhomocysteine transporter	DMT family transporter	NA	2.80551	NA	3.67095	3.23947
A9L49_RS01090	CINHIHHI_03379	Amino-acid acetyltransferase	N-acetyltransferase	NA	6.69746	NA	7.93805	6.72809
A9L49_RS01120	CINHIHHI_03385	Tetracycline resistance protein%2C class B	tetracycline resistance MFS efflux pump	NA	-0.795466	NA	NA	NA
A9L49_RS01190	CINHIHHI_03399	HTH-type transcriptional regulator SgrR	SgrR family transcriptional regulator	NA	0.676944	NA	0.548534	0.630018
A9L49_RS01195	CINHIHHI_03400	Multidrug resistance protein MdtH	MFS transporter	NA	-3.96995	NA	-3.14424	-3.90414
A9L49_RS01205	CINHIHHI_03402	General stress protein 18	type 1 glutamine amidotransferase	NA	3.48759	NA	2.2244	2.56507
A9L49_RS01210	CINHIHHI_03403	Catalase HPII	catalase	NA	2.927	-1.22276	1.25463	1.70434
A9L49_RS01215	CINHIHHI_03404	hypothetical protein	ABC transporter permease	NA	0.483071	NA	NA	NA
A9L49_RS01220	CINHIHHI_03405	Arginine/ornithine antiporter	amino acid permease	NA	-0.938723	NA	-0.617965	NA
A9L49_RS01230	CINHIHHI_03407	NADP-dependent glyceraldehyde-3-phosphate dehydrogenase	gapN	NA	-1.55973	-0.907701	-2.97474	-2.46756
A9L49_RS01235	CINHIHHI_03408	putative multidrug resistance ABC transporter ATP-binding/permease protein YheI	ATP-binding cassette domain-containing protein	NA	1.24297	NA	1.81152	1.30746
A9L49_RS01240	CINHIHHI_03409	putative multidrug resistance ABC transporter ATP-binding/permease protein YheH	ABC transporter ATP-binding protein	NA	0.481678	NA	0.912087	0.803226
A9L49_RS01250	CINHIHHI_03411	L-cystine transport system permease protein TcyB	amino acid ABC transporter permease	NA	-0.530943	NA	-0.572685	-0.502289
A9L49_RS01255	CINHIHHI_03412	L-cystine import ATP-binding protein TcyC	amino acid ABC transporter ATP-binding protein	NA	-0.672543	NA	-0.736861	-0.764161
A9L49_RS01280	CINHIHHI_03417	hypothetical protein	DUF445 domain-containing protein	NA	NA	NA	NA	0.652106
A9L49_RS01285	CINHIHHI_03418	hypothetical protein	YlbF/YmcA family competence regulator	NA	-1.5436	NA	-1.22556	-1.29671
A9L49_RS01290	CINHIHHI_03419	hypothetical protein	NDxxF motif lipoprotein	NA	NA	NA	1.1254	0.874997
A9L49_RS01300	CINHIHHI_03421	hypothetical protein	IS200/IS605 family element transposase accessory protein TnpB	NA	-4.54437	NA	-4.44912	-4.17089
A9L49_RS01305	CINHIHHI_03422	Acetolactate synthase	alsS	NA	-6.21006	NA	-7.77227	-7.39098
A9L49_RS01310	CINHIHHI_03423	Alpha-acetolactate decarboxylase	alsD	NA	-6.54014	NA	-6.65435	-6.40165
A9L49_RS01325	CINHIHHI_03426	Trypsin-resistant surface T6 protein	choice-of-anchor A family protein	NA	-2.38398	NA	-2.37553	-1.727
A9L49_RS01335	CINHIHHI_03428	Oxygen-independent coproporphyrinogen-III oxidase-like protein HemZ	coproporphyrinogen III oxidase	NA	-0.564819	NA	-0.52963	-0.362328
A9L49_RS01340	CINHIHHI_03429	Long-chain-fatty-acid--CoA ligase FadD13	fatty acid--CoA ligase	NA	0.669265	NA	0.795667	0.622886
A9L49_RS01375	CINHIHHI_03436	hypothetical protein	O-antigen ligase family protein	NA	0.448134	NA	0.607197	0.677854
A9L49_RS01380	CINHIHHI_03437	Short-chain-enoyl-CoA hydratase	enoyl-CoA hydratase	NA	1.38284	NA	1.30904	0.850757
A9L49_RS01400	CINHIHHI_03441	Putative aminopeptidase YsdC	M42 family metallopeptidase	NA	0.4364	NA	0.423574	NA
A9L49_RS01405	CINHIHHI_03442	S-layer protein sap	amidase	NA	NA	NA	NA	0.616165
A9L49_RS01410	CINHIHHI_03443	hypothetical protein	RNA methyltransferase	NA	NA	NA	0.451907	NA
A9L49_RS01425	CINHIHHI_03446	Delta(1)-pyrroline-2-carboxylate reductase	ornithine cyclodeaminase family protein	NA	1.29101	NA	1.43433	1.12225
A9L49_RS01435	CINHIHHI_03448	Oligopeptide-binding protein AppA	ABC transporter substrate-binding protein	NA	-2.87673	NA	-2.24921	-2.30666
A9L49_RS01440	CINHIHHI_03449	Glutathione transport system permease protein GsiC	ABC transporter permease	NA	-1.97999	NA	-2.15461	-1.74765
A9L49_RS01445	CINHIHHI_03450	Dipeptide transport system permease protein DppC	ABC transporter permease	NA	-2.89902	NA	-1.94457	-1.74249
A9L49_RS01450	CINHIHHI_03451	Oligopeptide transport ATP-binding protein OppD	ABC transporter ATP-binding protein	NA	-2.74467	NA	-2.44804	-2.07665
A9L49_RS01455	CINHIHHI_03452	Oligopeptide transport ATP-binding protein OppF	ABC transporter ATP-binding protein	NA	-2.14826	NA	-1.86094	-1.53419
A9L49_RS01495	CINHIHHI_03462	Sensor protein CitS	sensor histidine kinase	NA	1.722	NA	1.98227	1.8213
A9L49_RS01500	CINHIHHI_03463	Transcriptional regulatory protein CitT	response regulator	NA	2.75844	NA	2.57338	2.60974
A9L49_RS01510	CINHIHHI_03466	hypothetical protein	DnaD domain protein	NA	1.28339	NA	0.840443	1.05798
A9L49_RS01515	CINHIHHI_03467	Replicative DNA helicase	replicative DNA helicase	NA	0.984606	NA	0.677903	0.691219
A9L49_RS01525	CINHIHHI_03469	hypothetical protein	TrmB family transcriptional regulator	NA	NA	NA	-1.013	-0.806278
A9L49_RS01540	CINHIHHI_03472	DNA-binding transcriptional regulator NtrC	AAA domain-containing protein	NA	1.7468	NA	1.38594	1.61639
A9L49_RS01560	CINHIHHI_03477	Multidrug export protein EmrB	multidrug efflux MFS transporter	NA	-1.46878	NA	-1.5201	-1.70459
A9L49_RS01575	CINHIHHI_03481	hypothetical protein	class D sortase	NA	0.809524	NA	1.35272	1.35339
A9L49_RS01605	CINHIHHI_03488	hypothetical protein	CGNR zinc finger domain-containing protein	NA	-0.651457	NA	-0.75447	-0.877753
A9L49_RS01615	CINHIHHI_03491	hypothetical protein	winged helix-turn-helix transcriptional regulator	NA	4.92607	NA	4.2959	4.36537
A9L49_RS01620	CINHIHHI_03492	hypothetical protein	pssA	NA	4.80745	NA	3.85753	4.07662
A9L49_RS01625	CINHIHHI_03493	hypothetical protein	ATP synthase subunit I	NA	4.93737	NA	4.34865	4.36194
A9L49_RS01630	CINHIHHI_03494	Purine efflux pump PbuE	MFS transporter	NA	6.05158	NA	6.5768	5.86549
A9L49_RS01635	CINHIHHI_03495	hypothetical protein	helix-turn-helix transcriptional regulator	NA	2.09672	NA	2.53772	2.24862
A9L49_RS01645	CINHIHHI_03498	PTS-dependent dihydroxyacetone kinase%2C dihydroxyacetone-binding subunit DhaK	dhaQ	NA	NA	NA	1.12985	0.698426
A9L49_RS01660	CINHIHHI_03501	FMN-dependent NADH-azoreductase 1	hypothetical protein	NA	NA	NA	0.741748	NA
A9L49_RS01695	CINHIHHI_03508	hypothetical protein	helix-turn-helix transcriptional regulator	NA	1.13702	NA	1.32056	1.45403
A9L49_RS01710	CINHIHHI_03513	S-layer protein	hypothetical protein	NA	-0.887113	NA	-1.06994	NA
A9L49_RS01740	CINHIHHI_03519	hypothetical protein	hypothetical protein	NA	4.40679	NA	5.10555	3.907
A9L49_RS01765	CINHIHHI_03524	Anti-sigma-B factor antagonist	rsbV	NA	1.06563	NA	1.02922	0.815101
A9L49_RS01770	CINHIHHI_03525	Serine-protein kinase RsbW	rsbW	NA	1.26519	NA	0.569745	0.888661
A9L49_RS01775	CINHIHHI_03526	RNA polymerase sigma-B factor	sigB	NA	1.01516	NA	NA	0.551209
A9L49_RS01780	CINHIHHI_03527	hypothetical protein	bacterioferritin	NA	2.25339	NA	1.67433	1.63892
A9L49_RS01785	CINHIHHI_03528	Phosphoserine phosphatase RsbP	fused response regulator/phosphatase	NA	0.687551	NA	1.03452	0.859446
A9L49_RS01790	CINHIHHI_03529	Chemotaxis protein methyltransferase	protein-glutamate O-methyltransferase CheR	NA	NA	NA	-0.713524	-0.551567
A9L49_RS01835	CINHIHHI_03540	Phthiocerol/phenolphthiocerol synthesis polyketide synthase type I PpsC	zinc-dependent alcohol dehydrogenase family protein	NA	NA	NA	-0.750352	NA
A9L49_RS01860	CINHIHHI_03545	putative metallophosphoesterase YhaO	DNA repair exonuclease	NA	1.10595	NA	0.879157	0.862301
A9L49_RS01885	CINHIHHI_03550	Putative ring-cleaving dioxygenase MhqA	ring-cleaving dioxygenase	NA	0.790132	NA	NA	NA
A9L49_RS01890	CINHIHHI_03551	Putative ring-cleaving dioxygenase MhqA	ring-cleaving dioxygenase	NA	1.24068	NA	NA	0.567565
A9L49_RS01940	CINHIHHI_03561	Glycerol uptake operon antiterminator regulatory protein	glpP	NA	-1.86192	NA	-1.30743	-1.43262
A9L49_RS01945	CINHIHHI_03562	Glycerol uptake facilitator protein	glpF	NA	1.63025	NA	1.62625	1.85755
A9L49_RS01950	CINHIHHI_03563	Glycerol kinase	glpK	NA	1.00066	NA	0.851454	1.25863
A9L49_RS01955	CINHIHHI_03564	Aerobic glycerol-3-phosphate dehydrogenase	glpD	NA	NA	NA	-0.920223	NA
A9L49_RS01960	CINHIHHI_03565	hypothetical protein	PadR family transcriptional regulator	NA	1.84563	NA	1.74994	1.72599
A9L49_RS01965	CINHIHHI_03566	hypothetical protein	VanZ family protein	NA	2.01011	NA	1.54696	1.78229
A9L49_RS01975	CINHIHHI_03568	hypothetical protein	IS200/IS605 family element transposase accessory protein TnpB	NA	0.543251	NA	NA	NA
A9L49_RS01995	CINHIHHI_03572	DNA helicase IV	UvrD-helicase domain-containing protein	NA	0.626016	NA	NA	0.63774
A9L49_RS02005	CINHIHHI_03574	Foldase protein PrsA 1	prsA	NA	-1.07905	NA	-0.631379	-0.832987
A9L49_RS02020	CINHIHHI_03577	HTH-type transcriptional regulator Hpr	HTH-type transcriptional regulator Hpr	NA	1.3416	NA	1.69012	1.17683
A9L49_RS02045	CINHIHHI_03582	hypothetical protein	ecsC	NA	-0.479828	NA	NA	NA
A9L49_RS02075	CINHIHHI_03588	Tetracycline repressor protein class D	TetR/AcrR family transcriptional regulator	NA	1.33164	NA	1.75539	1.24637
A9L49_RS02085	CINHIHHI_03590	hypothetical protein	PH domain-containing protein	NA	0.969255	NA	0.629856	NA
A9L49_RS02090	CINHIHHI_03591	hypothetical protein	PH domain-containing protein	NA	0.445409	NA	0.405644	0.404393
A9L49_RS02110	CINHIHHI_03595	hypothetical protein	hypothetical protein	NA	NA	NA	2.16725	1.00053
A9L49_RS02120	CINHIHHI_03597	Serine-aspartate repeat-containing protein D	isopeptide-forming domain-containing fimbrial protein	NA	-0.851435	NA	NA	NA
A9L49_RS02125	CINHIHHI_03598	L-isoleucine-4-hydroxylase	2OG-Fe dioxygenase family protein	NA	-0.868106	-0.768837	-1.21266	-1.63726
A9L49_RS02130	CINHIHHI_03599	Dihydroanticapsin 7-dehydrogenase	SDR family oxidoreductase	NA	-0.703358	-0.792736	-1.14992	-1.49637
A9L49_RS02135	CINHIHHI_03600	hypothetical protein	EamA family transporter	NA	NA	NA	NA	-0.625054
A9L49_RS02145	CINHIHHI_03602	hypothetical protein	PH domain-containing protein	NA	NA	NA	1.38915	0.833812
A9L49_RS02160	CINHIHHI_03605	Uroporphyrinogen decarboxylase	hemE	NA	0.677331	NA	0.899416	0.868071
A9L49_RS02165	CINHIHHI_03606	Ferrochelatase 1	hemH	NA	0.652464	NA	0.732039	0.791564
A9L49_RS02180	CINHIHHI_03609	Endonuclease YhcR	endonuclease	NA	NA	NA	NA	0.492456
A9L49_RS02190	CINHIHHI_03611	hypothetical protein	hypothetical protein	NA	-1.12753	NA	-0.671042	-0.986646
A9L49_RS02200	CINHIHHI_03613	Regulatory protein BlaR1	M48 family metalloprotease	NA	1.06164	NA	1.39181	1.47201
A9L49_RS02205	CINHIHHI_03614	HTH-type transcriptional repressor Bm3R1	TetR/AcrR family transcriptional regulator	NA	-0.725094	NA	NA	-0.66999
A9L49_RS02235	CINHIHHI_03620	HTH-type transcriptional repressor CytR	LacI family DNA-binding transcriptional regulator	NA	0.465799	NA	0.655188	0.389899
A9L49_RS02245	CINHIHHI_03622	putative protein	MBL fold metallo-hydrolase	NA	-1.19742	NA	-1.5897	-1.45314
A9L49_RS02250	CINHIHHI_03623	Lipoate-protein ligase LplJ	lipoate--protein ligase	NA	-0.989877	NA	-1.36987	-1.21571
A9L49_RS02260	CINHIHHI_03625	Long-chain-fatty-acid--CoA ligase	fatty acid--CoA ligase family protein	-1.21205	2.64612	NA	3.22432	2.01259
A9L49_RS02290	CINHIHHI_03631	Gamma-hemolysin component B	beta-channel forming cytolysin CytK	NA	2.11476	NA	1.08601	1.96033
A9L49_RS02295	CINHIHHI_03632	UDP-2%2C3-diacylglucosamine pyrophosphatase LpxG	metallophosphoesterase	NA	0.88483	NA	0.696967	0.576267
A9L49_RS02330	CINHIHHI_03639	Transposon Tn10 TetD protein	AraC family transcriptional regulator	NA	0.442396	NA	NA	NA
A9L49_RS02340	CINHIHHI_03641	Sensor histidine kinase ResE	HAMP domain-containing histidine kinase	NA	NA	NA	0.668604	0.864174
A9L49_RS02345	CINHIHHI_03642	Sensory transduction protein regX3	response regulator transcription factor	NA	1.25136	NA	NA	1.06639
A9L49_RS02350	CINHIHHI_03643	hypothetical protein	CPBP family intramembrane metalloprotease	NA	-0.820073	NA	-0.87448	-1.01077
A9L49_RS02370	CINHIHHI_03647	Methyl-accepting chemotaxis protein McpB	methyl-accepting chemotaxis protein	NA	1.72363	NA	1.61775	1.9555
A9L49_RS02380	CINHIHHI_03648	S-layer protein	S-layer homology domain-containing protein	NA	1.22169	NA	0.856437	0.764536
A9L49_RS02385	CINHIHHI_03650	S-layer protein	S-layer homology domain-containing protein	NA	4.00567	NA	4.60092	4.31827
A9L49_RS02390	CINHIHHI_03651	Malate synthase A	aceB	NA	3.51976	NA	3.55582	3.03767
A9L49_RS02395	CINHIHHI_03652	Isocitrate lyase	aceA	NA	1.60571	NA	1.65161	1.35686
A9L49_RS02425	CINHIHHI_03658	Competence transcription factor	competence protein	NA	-0.891257	NA	NA	-0.714783
A9L49_RS02430	CINHIHHI_03659	TVP38/TMEM64 family inner membrane protein YdjZ	TVP38/TMEM64 family protein	NA	NA	NA	-0.7367	-0.802334
A9L49_RS02435	CINHIHHI_03660	Signal peptidase IB	lepB	NA	NA	NA	NA	-0.550406
A9L49_RS02440	CINHIHHI_03661	ATP-dependent helicase/deoxyribonuclease subunit B	addB	NA	-0.424201	NA	-0.639571	-0.379417
A9L49_RS02445	CINHIHHI_03662	ATP-dependent helicase/nuclease subunit A	addA	NA	-0.928423	NA	-1.15361	-0.821324
A9L49_RS02490	CINHIHHI_03671	putative protein YisK	fumarylacetoacetate hydrolase family protein	NA	-0.710227	NA	-0.431747	-0.614298
A9L49_RS02495	CINHIHHI_03672	hypothetical protein	hypothetical protein	NA	1.86395	NA	2.25864	2.10273
A9L49_RS02520	CINHIHHI_03677	Ferrochelatase 1	hemH	NA	-1.7535	NA	-1.9804	-1.67691
A9L49_RS02525	CINHIHHI_03678	Catalase	katB	NA	-2.27462	NA	-2.84133	-2.31851
A9L49_RS02535	CINHIHHI_03680	Neopullulanase	alpha-amylase	NA	NA	NA	1.15156	NA
A9L49_RS02540	CINHIHHI_03681	hypothetical protein	helix-turn-helix transcriptional regulator	NA	0.535575	NA	0.977113	0.42149
A9L49_RS02550	CINHIHHI_03683	hypothetical protein	YajQ family cyclic di-GMP-binding protein	NA	-0.597709	NA	-0.693179	-0.89118
A9L49_RS02560	CINHIHHI_03685	Foldase protein PrsA 2	prsA	NA	-3.63886	1.01734	-2.29706	-2.62143
A9L49_RS02585	CINHIHHI_03690	5-amino-6-(5-phospho-D-ribitylamino)uracil phosphatase YitU	Cof-type HAD-IIB family hydrolase	NA	NA	NA	-0.50237	-0.434714
A9L49_RS02595	CINHIHHI_03692	Chaperone protein ClpB	clpB	NA	2.98682	-1.10685	1.70665	1.87998
A9L49_RS02600	CINHIHHI_03693	hypothetical protein	YjzD family protein	NA	-1.79856	NA	NA	-1.29177
A9L49_RS02620	CINHIHHI_03697	3-oxoacyl-[acyl-carrier-protein] synthase 3 protein 1	fabH	NA	-0.796552	NA	NA	NA
A9L49_RS02625	CINHIHHI_03698	3-oxoacyl-[acyl-carrier-protein] synthase 2	fabF	NA	-0.793883	NA	-0.955563	-0.698898
A9L49_RS02640	CINHIHHI_03701	Tryptophan--tRNA ligase	trpS	NA	-1.48676	NA	-1.14227	-1.25587
A9L49_RS02645	CINHIHHI_03702	hypothetical protein	DUF3899 domain-containing protein	NA	2.19935	NA	2.00817	1.95645
A9L49_RS02650	CINHIHHI_03703	Dipeptide-binding protein DppE	peptide ABC transporter substrate-binding protein	NA	0.802492	NA	0.902307	0.699424
A9L49_RS02655	CINHIHHI_03705	Oligopeptide transport system permease protein OppB	ABC transporter permease	NA	NA	NA	0.669127	NA
A9L49_RS02685	CINHIHHI_03711	putative FMN/FAD exporter YeeO	MATE family efflux transporter	NA	2.02366	NA	1.85358	2.25379
A9L49_RS02690	CINHIHHI_03712	Dipeptide-binding protein DppE	peptide ABC transporter substrate-binding protein	NA	2.35473	NA	2.36566	2.24784
A9L49_RS02700	CINHIHHI_03714	Regulatory protein Spx	spx	NA	NA	NA	-0.765328	-0.875588
A9L49_RS02710	CINHIHHI_03716	Adapter protein MecA 1	mecA	NA	0.450465	NA	NA	NA
A9L49_RS02715	CINHIHHI_03717	putative cardiolipin synthase YwiE	cardiolipin synthase	NA	0.571875	NA	0.745478	0.763198
A9L49_RS02720	CINHIHHI_03718	Competence protein CoiA	competence protein	NA	NA	NA	1.4958	1.00416
A9L49_RS02725	CINHIHHI_03719	Oligoendopeptidase F%2C plasmid	pepF	NA	-0.809423	NA	-0.880051	-1.00514
A9L49_RS02735	CINHIHHI_03721	Group 2 truncated hemoglobin YjbI	hypothetical protein	NA	0.773559	NA	0.83474	0.867043
A9L49_RS02740	CINHIHHI_03722	Putative triphosphatase YjbK	CYTH domain-containing protein	NA	-1.42466	NA	NA	NA
A9L49_RS02745	CINHIHHI_03723	hypothetical protein	hypothetical protein	NA	-0.792377	NA	NA	-0.783019
A9L49_RS02750	CINHIHHI_03724	GTP pyrophosphokinase YjbM	GTP pyrophosphokinase family protein	NA	-0.676184	NA	-0.698152	-0.748613
A9L49_RS02755	CINHIHHI_03725	NAD kinase 1	NAD kinase	NA	-0.756741	NA	-0.907468	-0.848616
A9L49_RS02760	CINHIHHI_03726	Ribosomal large subunit pseudouridine synthase D	RluA family pseudouridine synthase	NA	-0.672191	NA	-0.84072	-0.703786
A9L49_RS02840	CINHIHHI_03742	Enoyl-[acyl-carrier-protein] reductase [NADH] FabI	fabI	NA	-1.10275	NA	-1.21979	-1.12871
A9L49_RS02880	CINHIHHI_03749	putative N-acetyltransferase YjcF	GNAT family N-acetyltransferase	NA	0.920933	NA	0.688188	0.483139
A9L49_RS02885	CINHIHHI_03750	Putative phosphoesterase YjcG	hypothetical protein	NA	0.686232	NA	0.417658	NA
A9L49_RS02890	CINHIHHI_03751	putative protein YbbA	esterase family protein	NA	1.4072	NA	0.973168	1.0505
A9L49_RS02895	CINHIHHI_03752	hypothetical protein	DMT family transporter	NA	-1.0136	NA	-0.391393	-0.508458
A9L49_RS02905	CINHIHHI_03754	hypothetical protein	hypothetical protein	NA	2.76384	NA	3.36742	2.07117
A9L49_RS02910	CINHIHHI_03755	High-affinity proline transporter PutP	putP	NA	2.48376	NA	2.85184	2.19898
A9L49_RS02960	CINHIHHI_03764	L-lactate permease	lactate permease	NA	1.23273	NA	1.0764	0.972695
A9L49_RS02965	CINHIHHI_03765	hypothetical protein	YukJ family protein	NA	1.39555	NA	1.47136	1.08588
A9L49_RS02990	CINHIHHI_03770	Coenzyme A disulfide reductase	CoA-disulfide reductase	NA	0.546384	NA	1.08819	0.611526
A9L49_RS03020	CINHIHHI_03776	Dihydrolipoyllysine-residue succinyltransferase component of 2-oxoglutarate dehydrogenase complex	odhB	NA	0.455824	NA	NA	NA
A9L49_RS03025	CINHIHHI_03777	2-oxoglutarate dehydrogenase E1 component	odhA	NA	0.793107	NA	0.669237	0.665498
A9L49_RS03055	CINHIHHI_03783	hypothetical protein	hypothetical protein	NA	-1.58511	NA	-0.683659	-1.11518
A9L49_RS03070	CINHIHHI_03786	D-alanyl-D-alanine carboxypeptidase DacB	D-alanyl-D-alanine carboxypeptidase	NA	NA	NA	0.688212	0.653605
A9L49_RS03090	CINHIHHI_03790	Spore coat-associated protein N	calY	NA	1.2116	NA	1.09239	1.09726
A9L49_RS03095	CINHIHHI_03791	HTH-type transcriptional regulator SinR	helix-turn-helix domain-containing protein	NA	NA	NA	NA	-0.617085
A9L49_RS03105	CINHIHHI_03793	Immune inhibitor A	M6 family metalloprotease domain-containing protein	NA	NA	NA	1.07981	NA
A9L49_RS03110	CINHIHHI_03794	NAD(P)-dependent benzaldehyde dehydrogenase	aldehyde dehydrogenase	NA	0.923457	NA	0.958684	0.771594
A9L49_RS03115	CINHIHHI_03795	Spermidine/putrescine import ATP-binding protein PotA	potA	NA	NA	NA	0.756968	0.78515
A9L49_RS03120	CINHIHHI_03796	Spermidine/putrescine transport system permease protein PotB	potB	NA	NA	NA	NA	0.520166
A9L49_RS03125	CINHIHHI_03797	Inner membrane ABC transporter permease protein YdcV	potC	NA	NA	NA	NA	0.428691
A9L49_RS03150	CINHIHHI_03802	Ribosomal large subunit pseudouridine synthase D	RluA family pseudouridine synthase	NA	-1.40641	NA	NA	-0.792736
A9L49_RS03155	CINHIHHI_03803	hypothetical protein	DUF1648 domain-containing protein	NA	-1.06105	NA	-0.865355	-1.14994
A9L49_RS03165	CINHIHHI_03805	Lactate utilization protein A	(Fe-S)-binding protein	NA	NA	NA	-0.721205	NA
A9L49_RS03170	CINHIHHI_03806	putative FAD-linked oxidoreductase	glcD	NA	-0.661731	NA	-1.22862	-0.548037
A9L49_RS03175	CINHIHHI_03807	Carbohydrate diacid regulator	carbohydrate diacid regulator	NA	1.16629	NA	NA	1.0422
A9L49_RS03180	CINHIHHI_03808	hypothetical protein	YVTN family beta-propeller repeat-containing protein	NA	NA	NA	-0.554908	NA
A9L49_RS03190	CINHIHHI_03810	Sensor histidine kinase ResE	HAMP domain-containing protein	NA	NA	NA	-1.1873	-0.964678
A9L49_RS03195	CINHIHHI_03811	HTH-type transcriptional regulator LutR	FadR family transcriptional regulator	NA	-1.21903	NA	-1.01721	-1.19272
A9L49_RS03200	CINHIHHI_03812	Lactate utilization protein A	(Fe-S)-binding protein	NA	-0.574311	NA	-1.02918	-0.90187
A9L49_RS03205	CINHIHHI_03813	Lactate utilization protein B	iron-sulfur cluster-binding protein	NA	NA	NA	-0.878655	-0.652538
A9L49_RS03210	CINHIHHI_03814	Lactate utilization protein C	lactate utilization protein C	NA	NA	NA	-0.449026	NA
A9L49_RS03215	CINHIHHI_03815	Type 4 prepilin-like proteins leader peptide-processing enzyme	prepilin peptidase	NA	-0.856147	NA	-1.00266	-1.06664
A9L49_RS03225	CINHIHHI_03817	Nitrite transporter NirC	formate/nitrite transporter family protein	NA	NA	NA	-1.33791	-0.896727
A9L49_RS03230	CINHIHHI_03818	hypothetical protein	TerC family protein	NA	1.00668	NA	1.1592	1.12447
A9L49_RS03245	CINHIHHI_03821	(R)-specific enoyl-CoA hydratase	MaoC family dehydratase	NA	NA	NA	0.530098	NA
A9L49_RS03250	CINHIHHI_03822	hypothetical protein	phaP	NA	0.416783	NA	0.714281	NA
A9L49_RS03255	CINHIHHI_03823	hypothetical protein	phaQ	NA	0.787948	NA	0.937626	0.556517
A9L49_RS03260	CINHIHHI_03824	hypothetical protein	phaR	-0.868395	NA	NA	0.597875	NA
A9L49_RS03265	CINHIHHI_03825	3-oxoacyl-[acyl-carrier-protein] reductase FabG	phbB	-1.0068	NA	NA	0.521058	-0.485718
A9L49_RS03270	CINHIHHI_03826	Poly(3-hydroxyalkanoate) polymerase subunit PhaC	phaC	-0.906226	-0.566974	NA	NA	-0.704961
A9L49_RS03280	CINHIHHI_03828	Ktr system potassium uptake protein B	TrkH family potassium uptake protein	NA	0.5741	NA	0.722803	0.845123
A9L49_RS03335	CINHIHHI_03839	Internalin-A	NEAT domain-containing leucine-rich repeat protein	NA	-3.17304	NA	-2.83074	-2.09941
A9L49_RS03345	CINHIHHI_03841	hypothetical protein	CBS domain-containing protein	NA	1.6516	NA	1.21356	0.961126
A9L49_RS03360	CINHIHHI_03844	Sporulation kinase D	DUF3149 domain-containing protein	NA	1.11901	NA	1.2043	1.44918
A9L49_RS03365	CINHIHHI_03845	HTH-type transcriptional regulator MhqR	MarR family transcriptional regulator	NA	-1.00066	NA	NA	NA
A9L49_RS03375	CINHIHHI_03847	hypothetical protein	DinB family protein	NA	3.27546	NA	3.04443	2.55918
A9L49_RS03385	CINHIHHI_03849	Sporulation kinase E	kinB	NA	1.56302	NA	1.3329	1.20192
A9L49_RS03405	CINHIHHI_03853	NADPH-dependent 7-cyano-7-deazaguanine reductase	queF	NA	-0.462469	NA	-0.484432	NA
A9L49_RS03425	CINHIHHI_03857	Mycothiol acetyltransferase	GNAT family N-acetyltransferase	NA	NA	NA	0.429597	NA
A9L49_RS03450	CINHIHHI_03862	Ribonucleoside-diphosphate reductase subunit beta	ribonucleotide-diphosphate reductase	NA	-1.17516	NA	-1.26557	-1.4607
A9L49_RS03455	CINHIHHI_03863	hypothetical protein	nuclease	NA	-1.37248	NA	-1.1364	-1.57075
A9L49_RS03460	CINHIHHI_03864	Ribonucleoside-diphosphate reductase subunit beta	ribonucleoside-diphosphate reductase	NA	-1.1639	NA	-1.30017	-1.34081
A9L49_RS03465	CINHIHHI_03865	HTH-type transcriptional repressor YtrA	GntR family transcriptional regulator	NA	-3.48711	NA	-3.2838	-3.59651
A9L49_RS03470	CINHIHHI_03866	ABC transporter ATP-binding protein YtrB	ABC transporter ATP-binding protein	NA	-1.65053	NA	-1.57701	-1.44366
A9L49_RS03475	CINHIHHI_03867	hypothetical protein	hypothetical protein	NA	-1.55544	NA	-1.08307	-0.655948
A9L49_RS03480	CINHIHHI_03868	putative ABC transporter ATP-binding protein YxlF	ABC transporter ATP-binding protein	NA	NA	NA	NA	0.737098
A9L49_RS03485	CINHIHHI_03869	hypothetical protein	ABC transporter permease	NA	1.50125	NA	1.43353	1.8587
A9L49_RS03490	CINHIHHI_03870	hypothetical protein	CPBP family intramembrane metalloprotease	NA	0.81752	NA	1.03997	1.21494
A9L49_RS03515	CINHIHHI_03875	hypothetical protein	SseB family protein	NA	1.46792	NA	1.02166	0.825974
A9L49_RS03530	CINHIHHI_03878	Protein DltD	dltD	NA	-2.14036	NA	-2.04981	-1.79367
A9L49_RS03535	CINHIHHI_03879	D-alanyl carrier protein	dltC	NA	-1.74666	NA	-0.92319	-1.12187
A9L49_RS03540	CINHIHHI_03880	Peptidoglycan O-acetyltransferase	dltB	NA	-1.13294	NA	-0.83815	-0.720723
A9L49_RS03545	CINHIHHI_03881	D-alanine--D-alanyl carrier protein ligase	dltA	NA	-0.766243	NA	-0.579682	-0.484955
A9L49_RS03565	CINHIHHI_03885	Flavodoxin	flavodoxin	NA	NA	1.93317	1.45327	1.16869
A9L49_RS03585	CINHIHHI_03889	hypothetical protein	biotin transporter BioY	NA	1.65881	NA	2.28768	1.89703
A9L49_RS03600	CINHIHHI_03892	Multidrug resistance protein NorM	MATE family efflux transporter	NA	0.932941	NA	0.871706	0.801618
A9L49_RS03605	CINHIHHI_03893	Undecaprenyl-diphosphatase	uppP	NA	-0.987292	NA	NA	-0.47897
A9L49_RS03610	CINHIHHI_03894	hypothetical protein	thioredoxin family protein	NA	1.37991	-0.548106	0.693978	0.831836
A9L49_RS03620	CINHIHHI_03896	putative HTH-type transcriptional regulator YusO	MarR family transcriptional regulator	NA	-1.95297	NA	-1.37037	-1.86449
A9L49_RS03630	CINHIHHI_03898	Proton/glutamate-aspartate symporter	dicarboxylate/amino acid:cation symporter	NA	0.705892	NA	NA	NA
A9L49_RS03635	CINHIHHI_03899	Ktr system potassium uptake protein B	Ktr system potassium transporter B	NA	NA	NA	NA	-0.406514
A9L49_RS03665	CINHIHHI_03905	Branched-chain-amino-acid aminotransferase	ilvE	NA	-1.06421	NA	-1.29209	-1.91312
A9L49_RS03670	CINHIHHI_03906	Acetolactate synthase large subunit	ilvB	NA	-2.59735	NA	-1.28797	-2.03599
A9L49_RS03685	CINHIHHI_03909	2-isopropylmalate synthase	leuA	NA	-1.86843	NA	-1.62899	-1.99743
A9L49_RS03705	CINHIHHI_03913	ATP phosphoribosyltransferase regulatory subunit	ATP phosphoribosyltransferase regulatory subunit	NA	3.53724	NA	3.57708	3.34012
A9L49_RS03710	CINHIHHI_03914	ATP phosphoribosyltransferase	hisG	NA	2.81546	NA	2.81608	2.48667
A9L49_RS03715	CINHIHHI_03915	Histidinol dehydrogenase	hisD	NA	2.61646	NA	2.60758	2.39396
A9L49_RS03720	CINHIHHI_03916	Imidazoleglycerol-phosphate dehydratase	hisB	NA	2.52829	NA	2.17563	2.65107
A9L49_RS03730	CINHIHHI_03918	1-(5-phosphoribosyl)-5-[(5-phosphoribosylamino)methylideneamino] imidazole-4-carboxamide isomerase	hisA	NA	2.28046	NA	1.45655	1.76314
A9L49_RS03735	CINHIHHI_03919	Imidazole glycerol phosphate synthase subunit HisF	hisF	NA	1.54598	NA	1.40547	1.30767
A9L49_RS03750	CINHIHHI_03922	hypothetical protein	histidinol phosphate phosphatase domain-containing protein	NA	1.10374	NA	1.33147	1.26935
A9L49_RS03760	CINHIHHI_03924	Putative 2-hydroxyacid dehydrogenase	phosphoglycerate dehydrogenase	NA	0.890985	NA	0.574142	0.457517
A9L49_RS03765	CINHIHHI_03925	hypothetical protein	pssA	NA	0.467077	NA	0.428363	NA
A9L49_RS03790	CINHIHHI_03930	Phosphoadenosine phosphosulfate reductase	phosphoadenylyl-sulfate reductase	-1.43208	-7.09918	NA	-7.61562	-9.2576
A9L49_RS03795	CINHIHHI_03931	Sulfate adenylyltransferase	sat	-1.07148	-7.99584	NA	-6.26141	-7.35124
A9L49_RS03800	CINHIHHI_03932	putative adenylyl-sulfate kinase	cysC	NA	-6.43504	NA	-5.31548	-6.44261
A9L49_RS03805	CINHIHHI_03933	Sulfite reductase [ferredoxin]	hypothetical protein	NA	-7.00538	NA	-5.45494	-6.60533
A9L49_RS03810	CINHIHHI_03934	hypothetical protein	DUF3906 family protein	-1.40123	-6.26803	NA	-4.01975	-5.44864
A9L49_RS03820	CINHIHHI_03936	Sirohydrochlorin ferrochelatase	sirohydrochlorin chelatase	NA	-5.52676	NA	-3.38085	-4.58563
A9L49_RS03825	CINHIHHI_03937	Precorrin-2 dehydrogenase	NAD(P)-binding protein	-1.59225	-6.68574	NA	-2.76007	-4.36083
A9L49_RS03830	CINHIHHI_03938	hypothetical protein	sodium-dependent transporter	NA	0.437925	NA	0.435029	0.663185
A9L49_RS03835	CINHIHHI_03940	Murein DD-endopeptidase MepM	M23 family metallopeptidase	NA	-1.82743	NA	-2.03626	-1.74209
A9L49_RS03840	CINHIHHI_03941	Proton/sodium-glutamate symport protein	gltP	NA	0.522895	NA	0.603055	0.589253
A9L49_RS03850	CINHIHHI_03943	Na(+)/H(+) antiporter NhaC	Na+/H+ antiporter NhaC family protein	NA	2.43721	NA	2.22556	2.3286
A9L49_RS03855	CINHIHHI_03944	hypothetical protein	hypothetical protein	NA	NA	NA	1.8586	NA
A9L49_RS03860	CINHIHHI_03945	Protein LiaH	PspA/IM30 family protein	NA	NA	NA	1.80467	NA
A9L49_RS03865	CINHIHHI_03946	Protein LiaF	cell wall-active antibiotics response protein	NA	1.23909	NA	1.45819	1.23718
A9L49_RS03870	CINHIHHI_03947	Sensor histidine kinase LiaS	sensor histidine kinase	NA	1.23713	NA	1.54949	1.44542
A9L49_RS03875	CINHIHHI_03948	Transcriptional regulatory protein LiaR	response regulator transcription factor	NA	NA	NA	0.797516	0.588558
A9L49_RS03880	CINHIHHI_03949	hypothetical protein	DUF3992 domain-containing protein	NA	1.25502	NA	1.57988	1.09466
A9L49_RS03885	CINHIHHI_03950	Branched-chain amino acid transport system 2 carrier protein	brnQ	NA	0.906957	NA	0.855424	1.05606
A9L49_RS03895	CINHIHHI_03952	Demethylmenaquinone methyltransferase	class I SAM-dependent methyltransferase	NA	1.20905	NA	0.705954	0.684879
A9L49_RS03900	CINHIHHI_03953	hypothetical protein	hypothetical protein	NA	1.19608	NA	1.81968	1.47906
A9L49_RS03910	CINHIHHI_03955	hypothetical protein	site-2 protease family protein	NA	0.680183	NA	1.39044	0.936496
A9L49_RS03920	CINHIHHI_03957	Flavohemoprotein	hmpA	NA	NA	2.90053	1.34982	2.33875
A9L49_RS03925	CINHIHHI_03958	CRP-like cAMP-activated global transcriptional regulator	Crp/Fnr family transcriptional regulator	NA	NA	NA	0.776572	0.623533
A9L49_RS03935	CINHIHHI_03960	putative membrane transporter protein YfcA	sulfite exporter TauE/SafE family protein	NA	0.402944	NA	0.459566	NA
A9L49_RS03940	CINHIHHI_03961	Low-affinity inorganic phosphate transporter 1	inorganic phosphate transporter	NA	-0.86009	NA	-0.999053	-0.884723
A9L49_RS03945	CINHIHHI_03962	hypothetical protein	DUF47 domain-containing protein	NA	-0.852743	NA	-0.737347	-0.801811
A9L49_RS03965	CINHIHHI_03966	Signal transduction histidine-protein kinase AtoS	PAS domain-containing protein	NA	0.687623	NA	0.750421	NA
A9L49_RS03970	CINHIHHI_03967	hypothetical protein	DUF72 domain-containing protein	NA	0.698994	NA	NA	NA
A9L49_RS03975	CINHIHHI_03968	hypothetical protein	DUF3924 domain-containing protein	NA	0.704441	NA	NA	NA
A9L49_RS03980	CINHIHHI_03969	Tyrosine recombinase XerD	tyrosine-type recombinase/integrase	NA	-3.08418	NA	-2.61585	-2.99591
A9L49_RS03990	CINHIHHI_03971	Purine nucleoside phosphorylase DeoD-type	deoD	NA	-0.455852	NA	-0.682116	-0.439834
A9L49_RS04000	CINHIHHI_03973	Phosphatidylglycerol lysyltransferase	mprF	NA	-0.737147	NA	-0.550518	-0.488973
A9L49_RS04010	CINHIHHI_03975	hypothetical protein	YpuI family protein	NA	0.769273	NA	NA	NA
A9L49_RS04040	CINHIHHI_03981	Thiol-disulfide oxidoreductase ResA	resA	NA	1.12432	NA	1.13465	1.33247
A9L49_RS04045	CINHIHHI_03982	Cytochrome c biogenesis protein CcsB	resB	NA	1.45816	NA	1.05345	1.23415
A9L49_RS04050	CINHIHHI_03983	Cytochrome c biogenesis protein CcsA	resC	NA	0.755608	NA	0.667242	0.768143
A9L49_RS04055	CINHIHHI_03984	Transcriptional regulatory protein SrrA	resD	NA	-0.365222	NA	-0.383162	NA
A9L49_RS04095	CINHIHHI_03985	Sensor histidine kinase ResE	resE	NA	NA	NA	-0.450869	NA
A9L49_RS04100	CINHIHHI_03986	Cob(I)yrinic acid a%2Cc-diamide adenosyltransferase	cob(I)yrinic acid a,c-diamide adenosyltransferase	NA	NA	NA	0.830229	0.970591
A9L49_RS04110	CINHIHHI_03988	hypothetical protein	hypothetical protein	NA	-0.818759	NA	-0.393022	-0.52949
A9L49_RS04115	CINHIHHI_03989	Riboflavin transporter FmnP	ECF transporter S component	NA	0.513509	NA	NA	NA
A9L49_RS04125	CINHIHHI_03991	hypothetical protein	recombinase RecQ	NA	0.590611	NA	0.571645	0.653693
A9L49_RS04130	CINHIHHI_03992	ATP-dependent DNA helicase RecQ	recQ	NA	0.497901	NA	NA	0.511386
A9L49_RS04135	CINHIHHI_03993	hypothetical protein	CPBP family intramembrane metalloprotease	NA	0.639151	NA	0.855373	0.757878
A9L49_RS04140	CINHIHHI_03994	Cell division suppressor protein YneA	LysM peptidoglycan-binding domain-containing protein	NA	0.472675	NA	0.524804	0.599229
A9L49_RS04145	CINHIHHI_03995	putative protein YpbG	metallophosphoesterase	NA	0.471045	NA	NA	0.368164
A9L49_RS04150	CINHIHHI_03996	HTH-type transcriptional repressor CarH	MerR family transcriptional regulator	NA	0.365087	NA	0.338241	0.348412
A9L49_RS04155	CINHIHHI_03997	Adapter protein MecA 2	genetic competence negative regulator	NA	0.474076	NA	NA	0.321244
A9L49_RS04180	CINHIHHI_04002	Thioredoxin reductase	ypdA	NA	NA	NA	NA	-0.54316
A9L49_RS04185	CINHIHHI_04003	L-asparaginase	ansA	NA	-0.648869	NA	-0.774552	-0.529391
A9L49_RS04190	CINHIHHI_04005	Cytidylate kinase	(d)CMP kinase	NA	-0.492621	NA	NA	NA
A9L49_RS04195	CINHIHHI_04006	30S ribosomal protein S1	rpsA	NA	NA	NA	-0.340094	-0.363459
A9L49_RS04200	CINHIHHI_04007	Isopentenyl-diphosphate delta-isomerase	type 2 isopentenyl-diphosphate Delta-isomerase	NA	0.634393	NA	1.02778	0.646788
A9L49_RS04225	CINHIHHI_04012	GTPase Der	engA	NA	2.21172	NA	1.58166	1.87816
A9L49_RS04230	CINHIHHI_04013	Glycerol-3-phosphate dehydrogenase [NAD(P)+]	gpsA	NA	2.20823	NA	1.52511	1.91422
A9L49_RS04245	CINHIHHI_04016	hypothetical protein	hypothetical protein	NA	1.08312	NA	1.09251	0.632488
A9L49_RS04250	CINHIHHI_04017	Stage IV sporulation protein A	spoIVA	NA	1.14494	NA	NA	0.68895
A9L49_RS04260	CINHIHHI_04019	GTP cyclohydrolase 1	folE	NA	-0.812322	NA	-0.82699	-0.933855
A9L49_RS04265	CINHIHHI_04020	Heptaprenyl diphosphate synthase component 1	heptaprenyl diphosphate synthase component 1	NA	NA	NA	0.729981	0.423216
A9L49_RS04285	CINHIHHI_04024	Chorismate synthase	aroC	NA	0.511304	NA	NA	NA
A9L49_RS04305	CINHIHHI_04028	hypothetical protein	YpiB family protein	NA	0.424074	NA	NA	NA
A9L49_RS04310	CINHIHHI_04029	hypothetical protein	YpiF family protein	-0.90651	0.914703	NA	1.47701	0.571031
A9L49_RS04315	CINHIHHI_04030	Cytochrome b6-f complex iron-sulfur subunit	qcrA	NA	1.73245	NA	1.78626	1.5209
A9L49_RS04320	CINHIHHI_04031	Menaquinol-cytochrome c reductase cytochrome b subunit	qcrB	NA	1.44448	NA	1.53077	1.18787
A9L49_RS04325	CINHIHHI_04032	Cytochrome c-551	qcrC	NA	1.35251	NA	1.45467	1.15965
A9L49_RS04335	CINHIHHI_04034	hypothetical protein	TIGR01906 family membrane protein	NA	-0.602399	NA	NA	NA
A9L49_RS04345	CINHIHHI_04036	hypothetical protein	zinc metallopeptidase	NA	0.739721	NA	0.878175	0.522049
A9L49_RS04365	CINHIHHI_04040	4-hydroxy-tetrahydrodipicolinate reductase	dapB	NA	0.39983	NA	NA	NA
A9L49_RS04370	CINHIHHI_04041	Methylglyoxal synthase	mgsA	NA	0.439393	NA	NA	NA
A9L49_RS04380	CINHIHHI_04043	N-acetyl-alpha-D-glucosaminyl L-malate synthase	bshA	NA	NA	NA	-0.461809	NA
A9L49_RS04385	CINHIHHI_04044	CCA-adding enzyme	CCA tRNA nucleotidyltransferase	NA	NA	NA	-0.591065	NA
A9L49_RS04390	CINHIHHI_04045	Bifunctional ligase/repressor BirA	biotin--[acetyl-CoA-carboxylase	NA	NA	NA	-0.493769	NA
A9L49_RS04400	CINHIHHI_04047	3-methyl-2-oxobutanoate hydroxymethyltransferase	panB	NA	-0.581519	NA	NA	NA
A9L49_RS04410	CINHIHHI_04049	Aspartate 1-decarboxylase	panD	NA	-0.595675	NA	NA	NA
A9L49_RS04415	CINHIHHI_04050	putative ATP-dependent helicase DinG	dinG	NA	NA	NA	-0.433139	-0.408083
A9L49_RS04425	CINHIHHI_04052	putative protein YpmB	DUF5590 domain-containg protein	NA	-1.60507	NA	-1.44545	-1.66247
A9L49_RS04430	CINHIHHI_04053	Aspartate aminotransferase	aspB	NA	-1.07096	NA	-1.136	-1.04175
A9L49_RS04440	CINHIHHI_04055	Endonuclease III	nth	NA	-0.458568	NA	-0.490685	NA
A9L49_RS04450	CINHIHHI_04057	Penicillin-binding protein 1A/1B	PBP1A family penicillin-binding protein	NA	NA	NA	-0.603485	NA
A9L49_RS04475	CINHIHHI_04063	hypothetical protein	hypothetical protein	NA	NA	NA	1.20007	0.802494
A9L49_RS04495	CINHIHHI_04067	Cell cycle protein GpsB	gpsB	NA	-0.384904	NA	-0.616429	-0.601869
A9L49_RS04505	CINHIHHI_04068	Ribosomal RNA large subunit methyltransferase K/L	class I SAM-dependent RNA methyltransferase	NA	-0.596735	NA	-0.556861	NA
A9L49_RS04520	CINHIHHI_04071	Carboxypeptidase 1	ypwA	NA	-1.02533	NA	-0.539529	-0.78794
A9L49_RS04545	CINHIHHI_04076	Xanthine phosphoribosyltransferase	xanthine phosphoribosyltransferase	NA	-3.8503	1.12908	-2.59869	-2.72105
A9L49_RS04550	CINHIHHI_04077	Uric acid permease PucK	pbuX	NA	-3.83187	NA	-2.99118	-3.37872
A9L49_RS04565	CINHIHHI_04080	hypothetical protein	DUF418 domain-containing protein	NA	NA	NA	1.12427	NA
A9L49_RS04570	CINHIHHI_04082	Bacterial dynamin-like protein	GTPase	NA	0.550747	NA	0.543362	0.55412
A9L49_RS04585	CINHIHHI_04085	hypothetical protein	YpbS family protein	NA	-0.476501	NA	NA	NA
A9L49_RS04590	CINHIHHI_04086	3-mercaptopyruvate sulfurtransferase	sulfurtransferase	NA	-0.321661	NA	NA	NA
A9L49_RS04625	CINHIHHI_04091	Magnesium-transporting ATPase%2C P-type 1	magnesium transporter	NA	-0.756907	NA	-0.639418	-0.871613
A9L49_RS04685	CINHIHHI_04103	hypothetical protein	DUF11 domain-containing protein	NA	2.00069	NA	1.79614	1.67883
A9L49_RS04695	CINHIHHI_04105	Streptothricin hydrolase	cysteine hydrolase	NA	NA	NA	0.567155	NA
A9L49_RS04705	CINHIHHI_04107	hypothetical protein	DMT family transporter	NA	0.50835	NA	NA	NA
A9L49_RS04750	CINHIHHI_04116	Arginine exporter protein ArgO	LysE family transporter	NA	1.00438	NA	0.962208	NA
A9L49_RS04760	CINHIHHI_04118	hypothetical protein	fatty acid hydroxylase	NA	1.85484	NA	2.2298	1.72743
A9L49_RS04770	CINHIHHI_04120	Cation/acetate symporter ActP	sodium/solute symporter	NA	1.75325	NA	1.55578	1.17144
A9L49_RS04785	CINHIHHI_04123	Na(+)/H(+)-K(+) antiporter GerN	cation:proton antiporter	NA	2.45664	NA	2.60348	2.63695
A9L49_RS04790	CINHIHHI_04124	Multidrug-efflux transporter 1 regulator	MerR family transcriptional regulator	NA	0.884407	NA	NA	NA
A9L49_RS04795	CINHIHHI_04125	Multidrug export protein MepA	MATE family efflux transporter	NA	2.1518	NA	2.05207	2.13644
A9L49_RS04805	CINHIHHI_04127	hypothetical protein	YdcF family protein	NA	NA	NA	0.596447	NA
A9L49_RS04815	CINHIHHI_04129	FMN reductase (NADPH)	nfsA	NA	1.47884	NA	1.52415	1.21608
A9L49_RS04830	CINHIHHI_04132	hypothetical protein	sulfite exporter TauE/SafE family protein	NA	0.827394	NA	1.35348	1.07064
A9L49_RS04835	CINHIHHI_04133	Putative bacilysin exporter BacE	MFS transporter	NA	1.76581	NA	1.38846	NA
A9L49_RS04870	CINHIHHI_04140	hypothetical protein	HD domain-containing protein	NA	-0.625201	NA	NA	-0.726632
A9L49_RS04875	CINHIHHI_04141	Chemotaxis protein PomA	flagellar motor protein MotP	NA	1.2155	NA	1.70546	1.78766
A9L49_RS04880	CINHIHHI_04142	Motility protein B	OmpA family protein	NA	NA	NA	0.855676	0.889768
A9L49_RS04895	CINHIHHI_04145	CheY-P phosphatase CheC	fliY	NA	NA	NA	NA	0.506867
A9L49_RS04900	CINHIHHI_04146	hypothetical protein	transglycosylase	0.775719	NA	NA	NA	0.517387
A9L49_RS04905	CINHIHHI_04147	hypothetical protein	hypothetical protein	NA	-0.74591	NA	-0.630823	NA
A9L49_RS04910	CINHIHHI_04148	Chemotaxis protein methyltransferase	cheR	NA	NA	NA	NA	0.579002
A9L49_RS04915	CINHIHHI_04149	hypothetical protein	flagellar motor switch protein FliG	NA	0.951178	NA	0.896689	0.990693
A9L49_RS04920	CINHIHHI_04150	hypothetical protein	YaaR family protein	NA	0.633767	NA	0.835557	0.781245
A9L49_RS04925	CINHIHHI_04151	hypothetical protein	hypothetical protein	NA	NA	NA	0.638952	0.688448
A9L49_RS04935	CINHIHHI_04153	Flagellar hook-associated protein 3	flagellar hook-associated protein 3	NA	0.404091	NA	NA	0.54335
A9L49_RS04945	CINHIHHI_04155	hypothetical protein	flagellar biosynthesis protein FliS	NA	-0.716735	NA	-0.631224	-0.504942
A9L49_RS04950	CINHIHHI_04156	hypothetical protein	hypothetical protein	NA	-0.643439	NA	-0.739145	-0.624295
A9L49_RS04970	CINHIHHI_04160	Flagellar M-ring protein	fliF	NA	NA	NA	-0.357931	NA
A9L49_RS04975	CINHIHHI_04161	Flagellar motor switch protein FliG	fliG	NA	-0.749201	NA	-0.682464	NA
A9L49_RS04985	CINHIHHI_04163	putative ATP synthase YscN	fliI	NA	-0.816168	NA	-0.729694	NA
A9L49_RS05000	CINHIHHI_04166	hypothetical protein	flagellar hook assembly protein FlgD	NA	-0.471954	NA	-0.624148	-0.406755
A9L49_RS05005	CINHIHHI_04167	Flagellar hook protein FlgE	flagellar hook protein FlgE	NA	-0.397307	NA	-0.549953	NA
A9L49_RS05010	CINHIHHI_04168	hypothetical protein	DUF3964 family protein	NA	-0.650484	NA	-0.784049	NA
A9L49_RS05015	CINHIHHI_04169	hypothetical protein	hypothetical protein	NA	-0.666102	NA	-0.845115	-0.46451
A9L49_RS05020	CINHIHHI_04170	Chemotaxis protein CheV	chemotaxis protein CheV	NA	NA	NA	-0.409055	NA
A9L49_RS05025	CINHIHHI_04171	Motility gene repressor MogR	motility repressor MogR	NA	1.99839	NA	2.14224	1.76876
A9L49_RS05030	CINHIHHI_04172	Flagellin	flagellin	NA	-0.572778	NA	NA	NA
A9L49_RS05035	CINHIHHI_04173	Flagellin	flagellin	NA	-0.63163	NA	-0.786252	-0.656373
A9L49_RS05050	CINHIHHI_04176	Flagellar motor switch protein FliM	fliM	NA	-0.585744	NA	-0.453756	NA
A9L49_RS05055	CINHIHHI_04177	Flagellar motor switch protein FliN	fliN	NA	-0.922281	NA	-0.638516	NA
A9L49_RS05060	CINHIHHI_04178	hypothetical protein	hypothetical protein	NA	-0.968808	NA	NA	NA
A9L49_RS05065	CINHIHHI_04179	Flagellar biosynthetic protein FliP	flagellar type III secretion system pore protein FliP	NA	-1.33646	NA	-0.96798	-0.817203
A9L49_RS05075	CINHIHHI_04181	hypothetical protein	fliR	NA	-1.74316	NA	-1.49248	-1.1134
A9L49_RS05080	CINHIHHI_04182	Flagellar biosynthetic protein FlhB	flhB	NA	-1.7284	NA	-1.69938	-1.36
A9L49_RS05085	CINHIHHI_04183	Flagellar biosynthesis protein FlhA	flhA	NA	-1.72756	NA	-1.80194	-1.33388
A9L49_RS05090	CINHIHHI_04184	Flagellar biosynthesis protein FlhF	flhF	NA	-1.95261	NA	-1.94457	-1.57043
A9L49_RS05095	CINHIHHI_04185	Flagellar basal-body rod protein FlgF	flgG	NA	-2.1752	NA	-1.91973	-1.61648
A9L49_RS05100	CINHIHHI_04186	Nitrilotriacetate monooxygenase component A	NtaA/DmoA family FMN-dependent monooxygenase	NA	-1.00379	NA	-1.41019	-1.21061
A9L49_RS05105	CINHIHHI_04187	Alanine--tRNA ligase	alanyl-tRNA editing protein	NA	1.58493	NA	2.20121	1.7225
A9L49_RS05110	CINHIHHI_04188	hypothetical protein	TrmB family transcriptional regulator	NA	NA	NA	1.01495	0.69332
A9L49_RS05145	CINHIHHI_04196	hypothetical protein	helix-turn-helix transcriptional regulator	NA	0.722457	NA	0.982938	0.92138
A9L49_RS05150	CINHIHHI_04197	Enterobactin exporter EntS	MFS transporter	NA	2.53495	NA	2.41828	2.19217
A9L49_RS05190	CINHIHHI_04205	Protein flp	serine hydrolase	NA	1.12416	NA	NA	NA
A9L49_RS05195	CINHIHHI_04206	hypothetical protein	hypothetical protein	NA	NA	NA	NA	-0.480462
A9L49_RS05215	CINHIHHI_04210	hypothetical protein	hypothetical protein	NA	1.9355	NA	1.60456	1.47237
A9L49_RS05235	CINHIHHI_04214	hypothetical protein	hypothetical protein	NA	0.876764	NA	NA	NA
A9L49_RS05240	CINHIHHI_04215	Asparagine synthetase [glutamine-hydrolyzing] 3	asnB	NA	-4.35138	NA	-5.80694	-5.84434
A9L49_RS05260	CINHIHHI_04219	Cadmium%2C cobalt and zinc/H(+)-K(+) antiporter	cation transporter	NA	NA	NA	NA	-0.736771
A9L49_RS05275	CINHIHHI_04222	putative inner membrane transporter YicL	EamA family transporter	NA	1.10181	NA	0.610855	1.09662
A9L49_RS05305	CINHIHHI_04228	Malate-2H(+)/Na(+)-lactate antiporter	nhaC	0.836201	NA	NA	NA	0.693
A9L49_RS05325	CINHIHHI_04232	hypothetical protein	PH domain-containing protein	NA	1.9277	NA	1.40453	1.61883
A9L49_RS05330	CINHIHHI_04233	hypothetical protein	DUF2087 domain-containing protein	NA	2.60238	NA	2.60915	2.65895
A9L49_RS05335	CINHIHHI_04234	Multidrug export protein MepA	MATE family efflux transporter	NA	2.35943	NA	2.155	2.40491
A9L49_RS05340	CINHIHHI_04235	putative peptidase	peptidase E	NA	NA	NA	1.15383	NA
A9L49_RS05350	CINHIHHI_04237	hypothetical protein	BlaI/MecI/CopY family transcriptional regulator	NA	1.12126	NA	1.03877	0.843479
A9L49_RS05355	CINHIHHI_04238	Protease HtpX	M56 family metallopeptidase	NA	0.921327	NA	0.999792	0.99374
A9L49_RS05375	CINHIHHI_04243	Response regulator aspartate phosphatase F	tetratricopeptide repeat protein	NA	1.22215	NA	1.61143	0.795184
A9L49_RS05400	CINHIHHI_04247	hypothetical protein	exsE	NA	0.830026	NA	NA	NA
A9L49_RS05405	CINHIHHI_04248	hypothetical protein	hypothetical protein	NA	1.87444	NA	1.23776	1.53546
A9L49_RS05410	CINHIHHI_04249	hypothetical protein	hypothetical protein	NA	2.16352	NA	2.13595	2.21565
A9L49_RS05430	CINHIHHI_04253	Daunorubicin/doxorubicin resistance ATP-binding protein DrrA	ABC transporter ATP-binding protein	NA	-3.09418	NA	-2.77776	-2.7025
A9L49_RS05435	CINHIHHI_04254	putative multidrug ABC transporter permease YbhR	ABC transporter permease	NA	-2.36903	NA	-1.86909	-1.60492
A9L49_RS05440	CINHIHHI_04255	hypothetical protein	ABC transporter permease	NA	-2.40523	NA	-1.77491	-1.78195
A9L49_RS05455	CINHIHHI_04258	Uridylate kinase	pyrH	-0.925683	-0.962494	NA	NA	-1.51952
A9L49_RS05460	CINHIHHI_04259	Proton/sodium-glutamate symport protein	cation:dicarboxylase symporter family transporter	NA	-2.63568	NA	-2.44764	-2.26823
A9L49_RS05465	CINHIHHI_04260	Aspartate ammonia-lyase	aspA	NA	-1.99492	NA	-2.21144	-1.94217
A9L49_RS05470	CINHIHHI_04261	putative NAD-dependent malic enzyme 2	malS	NA	-1.82944	NA	-1.98827	-1.65355
A9L49_RS05475	CINHIHHI_04262	Sensor histidine kinase GlnK	sensor histidine kinase	NA	-1.60227	NA	-1.1586	-1.02807
A9L49_RS05480	CINHIHHI_04263	Response regulator UvrY	response regulator	NA	-1.43735	NA	-1.62152	-1.25824
A9L49_RS05485	CINHIHHI_04264	RNA polymerase-associated protein RapA	DEAD/DEAH box helicase family protein	NA	-0.366611	NA	-0.566759	-0.381305
A9L49_RS05500	CINHIHHI_04267	Aspartate--ammonia ligase	asnA	NA	-0.883587	NA	-0.816553	NA
A9L49_RS05510	CINHIHHI_04269	hypothetical protein	VOC family protein	NA	NA	NA	0.868841	0.950569
A9L49_RS05515	CINHIHHI_04270	Aspartokinase	aspartate kinase	NA	2.22606	NA	2.08242	2.12521
A9L49_RS05520	CINHIHHI_04271	hypothetical protein	hypothetical protein	NA	0.803653	NA	NA	NA
A9L49_RS05540	CINHIHHI_04275	Polyphosphate:AMP phosphotransferase	UDP-galactose-lipid carrier transferase	NA	-1.08742	NA	-1.02727	-1.11716
A9L49_RS05545	CINHIHHI_04276	hypothetical protein	PadR family transcriptional regulator	NA	-2.12298	NA	-0.905926	-1.5923
A9L49_RS05550	CINHIHHI_04277	Multidrug export protein EmrB	MFS transporter	NA	-0.78188	NA	-1.23889	-1.00724
A9L49_RS05555	CINHIHHI_04278	Internalin-A	hypothetical protein	NA	0.955261	NA	1.17818	0.93526
A9L49_RS05570	CINHIHHI_04281	GTPase HflX	hflX	NA	0.609766	NA	NA	NA
A9L49_RS05575	CINHIHHI_04282	Fosmidomycin resistance protein	MFS transporter	NA	1.24741	NA	1.5606	0.90267
A9L49_RS05580	CINHIHHI_04283	Cysteine synthase	cysK	NA	0.489055	NA	0.487718	NA
A9L49_RS05590	CINHIHHI_04285	hypothetical protein	DUF4037 domain-containing protein	NA	NA	NA	0.616874	NA
A9L49_RS05605	CINHIHHI_04288	Bifunctional xylanase/deacetylase	polysaccharide deacetylase family protein	NA	0.671789	NA	1.07802	0.789548
A9L49_RS05620	CINHIHHI_04291	hypothetical protein	elongation factor G-binding protein	NA	0.82245	NA	0.640276	0.527445
A9L49_RS05635	CINHIHHI_04295	Peptide methionine sulfoxide reductase MsrA	msrA	NA	NA	NA	1.12858	NA
A9L49_RS05695	CINHIHHI_04307	Tetracycline resistance protein%2C class B	multidrug efflux MFS transporter	NA	1.08144	NA	1.52619	1.01158
A9L49_RS05700	CINHIHHI_04308	4%2C5-DOPA dioxygenase extradiol	dioxygenase	NA	3.9482	-1.12803	3.19877	2.82073
A9L49_RS05705	CINHIHHI_04309	Monoacylglycerol lipase	alpha/beta hydrolase	NA	1.51165	NA	1.28723	1.25796
A9L49_RS05710	CINHIHHI_04310	Transcriptional regulatory protein YpdB	LytTR family transcriptional regulator	NA	-0.739721	NA	NA	-0.630733
A9L49_RS05715	CINHIHHI_04311	Succinyl-CoA:coenzyme A transferase	acetyl-CoA hydrolase/transferase family protein	NA	-3.2097	NA	-3.25662	-3.38164
A9L49_RS05730	CINHIHHI_04314	5-methylthioadenosine/S-adenosylhomocysteine deaminase	bifunctional S-methyl-5'-thioadenosine deaminase/S-adenosylhomocysteine deaminase	NA	2.75818	NA	2.50805	2.69175
A9L49_RS05745	CINHIHHI_04317	Dipeptide-binding protein DppE	peptide ABC transporter substrate-binding protein	NA	1.63921	NA	1.44952	1.55023
A9L49_RS05750	CINHIHHI_04318	Putative ribosomal N-acetyltransferase YdaF	GNAT family N-acetyltransferase	NA	1.46006	NA	2.44914	1.38268
A9L49_RS05770	CINHIHHI_04322	Divalent metal cation transporter MntH	divalent metal cation transporter	NA	-0.667192	NA	-0.523241	-0.589357
A9L49_RS05775	CINHIHHI_04323	hypothetical protein	rhodanese-related sulfurtransferase	NA	0.607832	NA	0.705106	0.730772
A9L49_RS05800	CINHIHHI_04328	hypothetical protein	non-hemolytic enterotoxin NHE subunit A	NA	-0.664151	NA	-0.996622	-0.59827
A9L49_RS05810	CINHIHHI_04330	Hemolysin BL-binding component	non-hemolytic enterotoxin NHE subunit C	NA	NA	NA	-0.653729	NA
A9L49_RS05820	CINHIHHI_04332	Aminopeptidase 2	aminopeptidase	NA	1.04331	NA	NA	NA
A9L49_RS05830	CINHIHHI_04334	hypothetical protein	TetR/AcrR family transcriptional regulator	NA	NA	NA	NA	0.736449
A9L49_RS05835	CINHIHHI_04335	dTDP-fucosamine acetyltransferase	GNAT family N-acetyltransferase	NA	0.849215	NA	NA	NA
A9L49_RS05850	CINHIHHI_04338	putative HTH-type transcriptional regulator YxaF	TetR/AcrR family transcriptional regulator	NA	1.36423	NA	1.33454	1.06378
A9L49_RS05855	CINHIHHI_04339	Deoxyribonucleoside regulator	sugar-binding transcriptional regulator	NA	0.692592	NA	1.00141	0.885232
A9L49_RS05860	CINHIHHI_04340	Deoxyribose-phosphate aldolase	deoC	NA	2.77474	NA	1.98132	2.04542
A9L49_RS05865	CINHIHHI_04341	Nucleoside permease NupC	NupC/NupG family nucleoside CNT transporter	NA	3.9078	NA	3.58235	3.24355
A9L49_RS05870	CINHIHHI_04342	Pyrimidine-nucleoside phosphorylase	pyrimidine-nucleoside phosphorylase	NA	4.26689	NA	3.50714	3.49185
A9L49_RS05875	CINHIHHI_04343	Cytidine deaminase	cytidine deaminase	NA	4.15358	NA	3.60428	3.54408
A9L49_RS05885	CINHIHHI_04345	hypothetical protein	DUF896 domain-containing protein	NA	3.16779	NA	2.42625	2.19959
A9L49_RS05890	CINHIHHI_04346	hypothetical protein	hypothetical protein	NA	5.99883	NA	6.28097	6.26442
A9L49_RS05895	CINHIHHI_04347	hypothetical protein	sulfite exporter TauE/SafE family protein	NA	-5.28409	NA	-4.89898	-4.79848
A9L49_RS05900	CINHIHHI_04348	hypothetical protein	VPS10, VPS10 domain protein	NA	-7.2904	NA	-7.64516	-7.34738
A9L49_RS05905	CINHIHHI_04349	Xaa-Pro aminopeptidase	aminopeptidase P family protein	NA	0.660749	NA	0.755987	NA
A9L49_RS05915	CINHIHHI_04352	Murein DD-endopeptidase MepM	SH3 domain-containing protein	NA	0.884413	NA	NA	NA
A9L49_RS05925	CINHIHHI_04354	DNA topoisomerase 3	topB	NA	NA	NA	NA	0.59044
A9L49_RS05930	CINHIHHI_04355	hypothetical protein	DUF4153 domain-containing protein	NA	1.69021	NA	1.09793	1.63418
A9L49_RS05940	CINHIHHI_04357	FMN-dependent NADH-azoreductase 1	FMN-dependent NADH-azoreductase	NA	5.63784	-1.48182	4.38696	4.15716
A9L49_RS05945	CINHIHHI_04358	Branched-chain amino acid transport system 2 carrier protein	brnQ	NA	2.01114	NA	1.18721	1.58795
A9L49_RS05950	CINHIHHI_04359	hypothetical protein	VOC family protein	NA	0.947382	NA	0.803201	0.812546
A9L49_RS05995	CINHIHHI_04368	Glutamyl-tRNA(Gln) amidotransferase subunit A	amidase	NA	1.7456	NA	1.11947	1.50195
A9L49_RS06000	CINHIHHI_04369	Putative transport protein YhhT	AI-2E family transporter	NA	0.578165	NA	NA	NA
A9L49_RS06020	CINHIHHI_04373	Leucine-%2C isoleucine-%2C valine-%2C threonine-%2C and alanine-binding protein	substrate-binding domain-containing protein	NA	1.34313	NA	1.37583	1.3001
A9L49_RS06070	CINHIHHI_04383	Alkanal monooxygenase alpha chain	LLM class flavin-dependent oxidoreductase	NA	2.60577	-0.811386	1.17691	1.79448
A9L49_RS06075	CINHIHHI_04384	Cytochrome bd-I ubiquinol oxidase subunit 1	cydA	NA	4.13585	NA	3.51405	3.93493
A9L49_RS06080	CINHIHHI_04385	Cytochrome bd-I ubiquinol oxidase subunit 2	cydB	NA	4.19375	NA	3.37838	3.89673
A9L49_RS06085	CINHIHHI_04386	ATP-binding/permease protein CydD	cydD	NA	4.07374	NA	3.5036	3.92657
A9L49_RS06090	CINHIHHI_04387	putative ABC transporter ATP-binding protein	cydC	NA	3.23522	NA	3.27968	3.36421
A9L49_RS06120	CINHIHHI_04393	hypothetical protein	hypothetical protein	NA	NA	NA	1.95789	NA
A9L49_RS06135	CINHIHHI_04396	Microcin C7 self-immunity protein MccF	LD-carboxypeptidase	NA	0.892222	NA	0.859233	0.661701
A9L49_RS06145	CINHIHHI_04398	hypothetical protein	nitroreductase family protein	NA	1.3075	-0.608017	0.907396	0.699489
A9L49_RS06155	CINHIHHI_04400	putative peptidoglycan endopeptidase LytE	C40 family peptidase	NA	-1.73519	NA	-1.75856	-1.5412
A9L49_RS06160	CINHIHHI_04401	Dihydrolipoyllysine-residue acetyltransferase component of acetoin cleaving system	alpha/beta hydrolase	NA	-1.02335	NA	NA	NA
A9L49_RS06170	CINHIHHI_04403	Heme response regulator HssR	response regulator transcription factor	NA	NA	NA	-0.549739	NA
A9L49_RS06190	CINHIHHI_04407	Putative O-methyltransferase/MSMEI_4947	O-methyltransferase	NA	0.722983	NA	0.873019	0.656839
A9L49_RS06195	CINHIHHI_04408	Aminoglycoside 6-adenylyltransferase	ant(6)	NA	NA	NA	0.439484	NA
A9L49_RS06210	CINHIHHI_04411	Isopentenyl-diphosphate Delta-isomerase	NUDIX domain-containing protein	NA	-1.56827	NA	-1.17631	-1.51536
A9L49_RS06220	CINHIHHI_04413	Homoserine dehydrogenase	homoserine dehydrogenase	NA	3.90467	NA	2.77692	3.62666
A9L49_RS06225	CINHIHHI_04414	Threonine synthase	thrC	NA	3.93555	NA	3.02244	3.69806
A9L49_RS06230	CINHIHHI_04415	Homoserine kinase	thrB	NA	4.1989	NA	3.26934	3.91917
A9L49_RS06245	CINHIHHI_04418	Polyisoprenyl-teichoic acid--peptidoglycan teichoic acid transferase TagU	LytR family transcriptional regulator	NA	-1.2949	NA	-0.750236	-1.12958
A9L49_RS06250	CINHIHHI_04419	hypothetical protein	hypothetical protein	NA	-0.859822	NA	NA	NA
A9L49_RS06265	CINHIHHI_04422	Peptidoglycan-N-acetylglucosamine deacetylase	polysaccharide deacetylase	NA	-0.919719	NA	-0.903698	-0.915438
A9L49_RS06270	CINHIHHI_04423	hypothetical protein	hypothetical protein	NA	-1.14751	NA	-1.16619	-1.18773
A9L49_RS06275	CINHIHHI_04424	Protein SapB	MgtC/SapB family protein	NA	NA	NA	0.690209	NA
A9L49_RS06285	CINHIHHI_04426	N(2)-citryl-N(6)-acetyl-N(6)-hydroxylysine synthase	Petrobactin biosynthesis protein AsbA	NA	NA	1.16077	1.03616	1.12447
A9L49_RS06290	CINHIHHI_04427	Aerobactin synthase	siderophore biosynthesis protein	NA	NA	1.4172	NA	1.08945
A9L49_RS06295	CINHIHHI_04428	Long-chain-fatty-acid--CoA ligase	AMP-binding protein	NA	NA	1.62091	1.11612	1.48213
A9L49_RS06305	CINHIHHI_04430	hypothetical protein	Petrobactin biosynthesis protein AsbE	NA	-0.984162	1.85673	NA	0.873586
A9L49_RS06330	CINHIHHI_04435	HTH-type transcriptional regulator NorG	PLP-dependent aminotransferase family protein	NA	-0.587365	NA	NA	NA
A9L49_RS06350	CINHIHHI_04439	hypothetical protein	DUF1963 domain-containing protein	NA	NA	NA	0.820646	NA
A9L49_RS06355	CINHIHHI_04440	hypothetical protein	peptidase	NA	-2.9921	NA	-2.89047	-2.91991
A9L49_RS06365	CINHIHHI_04442	Diadenosine hexaphosphate hydrolase	NUDIX hydrolase	NA	0.926222	NA	1.14612	0.586176
A9L49_RS06385	CINHIHHI_04446	Intracellular serine protease	serine protease	NA	1.36341	NA	0.914652	0.825957
A9L49_RS06390	CINHIHHI_04447	hypothetical protein	helix-turn-helix transcriptional regulator	NA	1.00393	NA	1.98954	1.26751
A9L49_RS06405	CINHIHHI_04450	hypothetical protein	hypothetical protein	NA	1.50251	NA	1.69347	1.3118
A9L49_RS06410	CINHIHHI_04451	hypothetical protein	DUF4257 domain-containing protein	NA	2.02867	NA	1.71601	1.44827
A9L49_RS06420	CINHIHHI_04453	Small ribosomal subunit biogenesis GTPase RsgA	rsgA	NA	0.498539	NA	NA	NA
A9L49_RS06425	CINHIHHI_04454	Methyl-accepting chemotaxis protein McpA	methyl-accepting chemotaxis protein	NA	1.57436	NA	1.38259	1.86004
A9L49_RS06435	CINHIHHI_04456	hypothetical protein	DUF3979 family protein	NA	1.68261	NA	1.53022	1.54778
A9L49_RS06445	CINHIHHI_04458	DNA protection during starvation protein 1	DNA starvation/stationary phase protection protein	NA	NA	NA	-0.617292	-0.959266
A9L49_RS06450	CINHIHHI_04459	hypothetical protein	DUF3939 domain-containing protein	NA	3.16962	NA	3.07684	2.6338
A9L49_RS06470	CINHIHHI_04463	Limonene 1%2C2-monooxygenase	LLM class flavin-dependent oxidoreductase	NA	3.02959	-0.663901	2.52977	2.36582
A9L49_RS06485	CINHIHHI_04466	Putative ribosomal N-acetyltransferase YdaF	GNAT family N-acetyltransferase	NA	1.07619	NA	1.65872	0.886726
A9L49_RS06490	CINHIHHI_04467	Oxidoreductase YdhF	aldo/keto reductase family oxidoreductase	NA	0.803636	-0.65164	NA	NA
A9L49_RS06505	CINHIHHI_04470	High-affinity zinc uptake system binding-protein ZnuA	zinc ABC transporter substrate-binding protein	NA	-0.634329	NA	-1.12525	-0.646157
A9L49_RS06510	CINHIHHI_04472	hypothetical protein	oxidoreductase	NA	0.619597	NA	0.743117	NA
A9L49_RS06515	CINHIHHI_04473	NADPH dehydrogenase	namA	NA	2.56186	-0.676723	2.00861	1.88547
A9L49_RS06530	CINHIHHI_04476	Dipeptide-binding protein DppE	peptide ABC transporter substrate-binding protein	NA	1.62677	NA	1.44215	1.55681
A9L49_RS06580	CINHIHHI_04486	Putative two-component membrane permease complex subunit SMU_747c	permease	NA	-1.11635	NA	-1.01379	-1.32856
A9L49_RS06585	CINHIHHI_04487	Putative two-component membrane permease complex subunit SMU_746c	TIGR03943 family protein	NA	-1.78092	NA	-1.33813	-1.48019
A9L49_RS06615	CINHIHHI_04493	hypothetical protein	DUF456 domain-containing protein	NA	0.970222	NA	NA	NA
A9L49_RS06620	CINHIHHI_04494	hypothetical protein	HlyC/CorC family transporter	NA	0.977557	NA	0.615208	0.722596
A9L49_RS06640	CINHIHHI_04498	hypothetical protein	CBS domain-containing protein	NA	1.62991	NA	1.67777	0.973895
A9L49_RS06655	CINHIHHI_04501	Branched-chain amino acid transport system 2 carrier protein	brnQ	NA	NA	NA	0.410206	0.483346
A9L49_RS06685	CINHIHHI_04508	hypothetical protein	stage II sporulation protein P	NA	-1.18493	NA	-0.848706	-0.952942
A9L49_RS06710	CINHIHHI_04513	hypothetical protein	MFS transporter	NA	0.671954	NA	1.1038	1.17532
A9L49_RS06715	CINHIHHI_04514	Inner membrane protein YbbJ	NfeD family protein	NA	1.6738	NA	1.1556	1.33387
A9L49_RS06720	CINHIHHI_04515	putative protein	SPFH/Band 7/PHB domain protein	NA	1.93416	NA	1.35268	1.56065
A9L49_RS06730	CINHIHHI_04517	Phosphoserine phosphatase 1	histidine phosphatase family protein	NA	-0.979299	NA	NA	NA
A9L49_RS06775	CINHIHHI_04526	Oleandomycin glycosyltransferase	glycosyl transferase	NA	-1.92663	NA	-1.60477	-2.11104
A9L49_RS06780	CINHIHHI_04527	hypothetical protein	YitT family protein	NA	-1.1738	NA	NA	-0.986577
A9L49_RS06785	CINHIHHI_04528	HTH-type transcriptional regulatory protein GabR	PLP-dependent aminotransferase family protein	NA	1.30639	NA	0.981377	0.875832
A9L49_RS06795	CINHIHHI_04530	Bis(5'-nucleosyl)-tetraphosphatase%2C symmetrical	serine/threonine protein phosphatase	NA	NA	NA	0.848011	NA
A9L49_RS06800	CINHIHHI_04531	Immunity protein SdpI	DUF1648 domain-containing protein	NA	1.82919	NA	1.18988	1.16857
A9L49_RS06805	CINHIHHI_04532	Putative ribosomal N-acetyltransferase YdaF	GNAT family N-acetyltransferase	NA	NA	NA	0.719796	NA
A9L49_RS06810	CINHIHHI_04533	hypothetical protein	2'-5' RNA ligase family protein	NA	NA	NA	0.513203	NA
A9L49_RS06815	CINHIHHI_04534	Mycothiol acetyltransferase	GNAT family N-acetyltransferase	NA	1.23403	-1.14367	NA	NA
A9L49_RS06965	CINHIHHI_04566	hypothetical protein	GCN5 family acetyltransferase	NA	1.07074	NA	1.52074	1.13329
A9L49_RS06975	CINHIHHI_04568	hypothetical protein	hypothetical protein	NA	-0.525747	NA	NA	-0.455358
A9L49_RS06980	CINHIHHI_04569	hypothetical protein	hypothetical protein	NA	NA	NA	1.12304	NA
A9L49_RS07000	CINHIHHI_04573	Formate--tetrahydrofolate ligase	formate--tetrahydrofolate ligase	NA	0.806063	NA	0.527051	0.38891
A9L49_RS07025	CINHIHHI_04578	hypothetical protein	zinc dependent phospholipase C family protein	NA	2.5179	NA	2.17464	2.01735
A9L49_RS07050	CINHIHHI_04583	N-acyl homoserine lactonase AttM	MBL fold metallo-hydrolase	NA	0.740626	NA	NA	NA
A9L49_RS07060	CINHIHHI_04585	Hydroperoxy fatty acid reductase gpx1	bsaA	NA	0.668592	NA	0.791404	0.560297
A9L49_RS07065	CINHIHHI_04586	Protein-glutamine gamma-glutamyltransferase	DUF4129 domain-containing protein	NA	1.27806	NA	1.16509	0.97481
A9L49_RS07080	CINHIHHI_04589	Respiratory nitrate reductase 1 alpha chain	nitrate reductase subunit alpha	NA	1.98455	NA	1.57977	1.81339
A9L49_RS07085	CINHIHHI_04590	Respiratory nitrate reductase 2 beta chain	narH	NA	2.19241	NA	1.79383	2.04369
A9L49_RS07090	CINHIHHI_04591	Nitrate reductase-like protein NarX	narJ	NA	2.2392	NA	1.94048	2.22649
A9L49_RS07095	CINHIHHI_04592	Nitrate reductase-like protein NarX	narI	NA	2.63133	NA	2.29639	2.42291
A9L49_RS07100	CINHIHHI_04593	Anaerobic regulatory protein	Crp/Fnr family transcriptional regulator	NA	-1.22025	NA	-0.510187	-0.633931
A9L49_RS07110	CINHIHHI_04595	Sulfur carrier protein ThiS adenylyltransferase	molybdopterin-synthase adenylyltransferase MoeB	NA	NA	NA	-0.855076	NA
A9L49_RS07120	CINHIHHI_04597	Molybdopterin synthase catalytic subunit	molybdenum cofactor biosynthesis protein MoaE	NA	NA	NA	-1.10062	-1.35623
A9L49_RS07130	CINHIHHI_04599	putative nitrate transporter NarT	narK	NA	1.95682	NA	1.54328	1.73335
A9L49_RS07135	CINHIHHI_04600	hypothetical protein	transporter	NA	1.53504	NA	2.17915	1.56812
A9L49_RS07150	CINHIHHI_04603	Sirohydrochlorin ferrochelatase	sirohydrochlorin chelatase	NA	0.682928	NA	NA	NA
A9L49_RS07155	CINHIHHI_04604	Uroporphyrinogen-III C-methyltransferase	uroporphyrin-III C-methyltransferase	NA	1.31567	NA	0.859388	1.20519
A9L49_RS07160	CINHIHHI_04605	Assimilatory nitrite reductase [NAD(P)H] small subunit	nirD	NA	1.92269	NA	1.74907	1.85792
A9L49_RS07165	CINHIHHI_04606	Nitrite reductase [NAD(P)H]	nirB	NA	1.31944	NA	0.991623	1.28262
A9L49_RS07170	CINHIHHI_04607	Iron-sulfur cluster repair protein ScdA	ric	NA	NA	4.86207	2.81726	4.34393
A9L49_RS07205	CINHIHHI_04614	Stage V sporulation protein S	stage V sporulation protein S	-1.65569	NA	NA	1.66215	NA
A9L49_RS07235	CINHIHHI_04620	hypothetical protein	Bax inhibitor-1/YccA family protein	NA	-0.382518	NA	-0.728655	-0.623167
A9L49_RS07300	CINHIHHI_04619	Energy-dependent translational throttle protein EttA	ABC-F family ATP-binding cassette domain-containing protein	NA	NA	NA	-0.458517	NA
A9L49_RS07325	CINHIHHI_04624	hypothetical protein	PBS lyase	NA	1.8165	NA	1.13676	1.26831
A9L49_RS07330	CINHIHHI_04625	hypothetical protein	DUF393 domain-containing protein	NA	1.62863	NA	0.929113	1.04458
A9L49_RS07340	CINHIHHI_04627	Ribosomal RNA small subunit methyltransferase J	class I SAM-dependent methyltransferase	NA	0.62022	NA	0.554247	NA
A9L49_RS07345	CINHIHHI_04628	Arginine--tRNA ligase	argS	NA	2.22157	NA	1.90956	1.82618
A9L49_RS07355	CINHIHHI_04630	Beta-barrel assembly-enhancing protease	bacteriocin-processing peptidase family protein	NA	1.68606	NA	1.438	1.70391
A9L49_RS07360	CINHIHHI_04631	Isoleucine--tRNA ligase	ileS	NA	NA	NA	-0.550525	-0.402832
A9L49_RS07365	CINHIHHI_04632	hypothetical protein	DUF1624 domain-containing protein	NA	3.09305	NA	2.573	2.36748
A9L49_RS07370	CINHIHHI_04633	HTH-type transcriptional regulator TtgR	helix-turn-helix transcriptional regulator	NA	1.9755	NA	1.99845	1.5035
A9L49_RS07385	CINHIHHI_04636	Aspartate--tRNA(Asp/Asn) ligase	aspS	NA	-0.984324	NA	-0.635922	-0.973157
A9L49_RS07395	CINHIHHI_04638	hypothetical protein	hypothetical protein	NA	NA	NA	0.604729	0.564811
A9L49_RS07405	CINHIHHI_04640	ESX secretion system protein EccC	essC	NA	-0.531377	NA	NA	NA
A9L49_RS07410	CINHIHHI_04641	ESAT-6-like protein	WXG100 family type VII secretion target	NA	-0.724207	NA	NA	-0.848965
A9L49_RS07445	CINHIHHI_04648	Proline iminopeptidase	alpha/beta fold hydrolase	NA	NA	NA	1.08582	NA
A9L49_RS07450	CINHIHHI_04649	hypothetical protein	nucleotidyltransferase family protein	NA	-0.938511	NA	-0.728202	-0.884084
A9L49_RS07455	CINHIHHI_04650	Lipid II flippase Amj	DUF2837 family protein	NA	-0.709054	NA	-0.74763	-0.802258
A9L49_RS07465	CINHIHHI_04652	hypothetical protein	GntP family permease	NA	1.03793	NA	0.816226	0.989159
A9L49_RS07480	CINHIHHI_04655	S-adenosyl-L-methionine-binding protein	SAM-dependent methyltransferase	NA	1.20451	NA	1.03592	0.923666
A9L49_RS07485	CINHIHHI_04656	Aminoalkylphosphonate N-acetyltransferase	GNAT family N-acetyltransferase	NA	1.45323	NA	1.42101	1.0346
A9L49_RS07490	CINHIHHI_04657	hypothetical protein	DUF2975 domain-containing protein	NA	1.06354	NA	1.14821	1.01805
A9L49_RS07505	CINHIHHI_04660	Aminoalkylphosphonate N-acetyltransferase	GNAT family N-acetyltransferase	NA	-0.877377	NA	NA	NA
A9L49_RS07510	CINHIHHI_04661	ABC-type transporter ATP-binding protein EcsA	ABC transporter ATP-binding protein	NA	0.692035	NA	NA	0.745336
A9L49_RS07515	CINHIHHI_04662	hypothetical protein	ABC transporter permease	NA	0.632524	NA	0.755556	0.91546
A9L49_RS07520	CINHIHHI_04663	hypothetical protein	cell division protein FtsK	NA	0.954899	NA	0.443501	0.560855
A9L49_RS07525	CINHIHHI_04664	putative protein	HAD family hydrolase	NA	1.12292	NA	1.67786	1.37019
A9L49_RS07535	CINHIHHI_04666	hypothetical protein	phosphotransferase	NA	0.879529	NA	1.01823	1.09143
A9L49_RS07540	CINHIHHI_04667	Protein flp	serine hydrolase	NA	0.855129	NA	0.929474	NA
A9L49_RS07555	CINHIHHI_04670	Beta-lactam-inducible penicillin-binding protein	pbpC	NA	-0.503309	NA	-0.420679	NA
A9L49_RS07560	CINHIHHI_04671	FMN-dependent NADH-azoreductase 2	FMN-dependent NADH-azoreductase	NA	3.24262	-0.996752	2.28845	2.24593
A9L49_RS07570	CINHIHHI_04673	hypothetical protein	hemolysin III family protein	NA	NA	NA	-0.815879	-0.810325
A9L49_RS07580	CINHIHHI_04675	Sec-independent protein translocase protein TatCd	tatC	NA	1.2993	NA	1.35478	0.932635
A9L49_RS07590	CINHIHHI_04677	DegV domain-containing protein	DegV family protein	NA	-1.55302	NA	-1.67458	-1.88633
A9L49_RS07595	CINHIHHI_04678	putative protein	MBL fold metallo-hydrolase	NA	1.40452	NA	1.1702	1.19745
A9L49_RS07600	CINHIHHI_04679	SCO1 protein	SCO family protein	NA	1.73568	NA	2.17539	1.7788
A9L49_RS07610	CINHIHHI_04681	Asparagine synthetase [glutamine-hydrolyzing] 1	asnB	NA	-0.374465	NA	-0.790351	-0.358672
A9L49_RS07635	CINHIHHI_04686	D-alanine aminotransferase	dat	NA	0.857423	NA	1.04655	0.53496
A9L49_RS07645	CINHIHHI_04688	hypothetical protein	hypothetical protein	NA	1.65517	NA	1.36375	1.25613
A9L49_RS07670	CINHIHHI_04692	Sensor histidine kinase LiaS	GAF domain-containing sensor histidine kinase	NA	NA	NA	0.764879	NA
A9L49_RS07675	CINHIHHI_04693	Response regulator protein VraR	response regulator transcription factor	NA	NA	NA	0.682105	NA
A9L49_RS07690	CINHIHHI_04696	Alcohol dehydrogenase	adhP	NA	1.08892	NA	0.41275	0.589108
A9L49_RS07710	CINHIHHI_04701	High-affinity gluconate transporter	GntP family permease	NA	0.971644	NA	0.956582	0.918909
A9L49_RS07715	CINHIHHI_04702	6-phosphogluconate dehydrogenase%2C NAD(+)-dependent%2C decarboxylating	gnd	NA	1.3321	NA	1.04092	1.02713
A9L49_RS07735	CINHIHHI_04706	NADPH azoreductase	NAD(P)H-dependent oxidoreductase	NA	NA	NA	0.535707	NA
A9L49_RS07740	CINHIHHI_04707	hypothetical protein	MFS transporter	NA	NA	NA	-0.471296	-0.56754
A9L49_RS07745	CINHIHHI_04708	hypothetical protein	YdcF family protein	NA	NA	NA	0.539022	NA
A9L49_RS07750	CINHIHHI_04709	Choline transport ATP-binding protein OpuBA	ABC transporter ATP-binding protein	NA	1.61289	NA	1.16133	1.38298
A9L49_RS07755	CINHIHHI_04710	Glycine betaine/carnitine/choline transport system permease protein OpuCB	ABC transporter permease/substrate-binding protein	NA	1.22453	NA	1.19536	1.14812
A9L49_RS07760	CINHIHHI_04711	Arginine/ornithine antiporter	amino acid permease	NA	0.569222	NA	NA	0.867944
A9L49_RS07765	CINHIHHI_04712	hypothetical protein	hypothetical protein	NA	2.0162	NA	1.94247	1.32667
A9L49_RS07770	CINHIHHI_04713	hypothetical protein	AAA domain-containing protein	NA	1.59888	NA	1.84458	1.42298
A9L49_RS07780	CINHIHHI_04715	hypothetical protein	hypothetical protein	NA	0.664196	NA	1.316	0.658179
A9L49_RS07790	CINHIHHI_04717	hypothetical protein	HlyC/CorC family transporter	-0.804515	1.89984	NA	2.49211	1.68781
A9L49_RS07795	CINHIHHI_04718	Succinate-semialdehyde dehydrogenase [NADP(+)] GabD	aldehyde dehydrogenase family protein	NA	-1.81036	NA	-1.93514	-2.16842
A9L49_RS07800	CINHIHHI_04719	putative protein YueI	YueI family protein	NA	-1.34121	NA	-1.79105	-1.8494
A9L49_RS07805	CINHIHHI_04720	Sporulation kinase D	GHKL domain-containing protein	NA	1.05125	NA	1.25341	0.882704
A9L49_RS07815	CINHIHHI_04722	putative aminotransferase	aspartate aminotransferase family protein	NA	0.965016	NA	1.86947	1.03894
A9L49_RS07845	CINHIHHI_04728	L-lysine 2%2C3-aminomutase	ablA	NA	3.02488	NA	2.56795	2.29449
A9L49_RS07880	CINHIHHI_04735	putative serine/threonine-protein kinase YbdM	protein kinase	NA	-0.561857	NA	NA	-0.467538
A9L49_RS07885	CINHIHHI_04736	Sporulation-control protein spo0M	sporulation protein	NA	-0.650269	NA	-0.72215	-0.743394
A9L49_RS07890	CINHIHHI_04737	Phosphatidylglycerophosphatase B	phosphatase PAP2 family protein	NA	-0.802955	NA	-0.663844	-0.721665
A9L49_RS07895	CINHIHHI_04738	Ferrous-iron efflux pump FieF	cation transporter	NA	3.29825	NA	2.37713	2.8428
A9L49_RS07900	CINHIHHI_04740	Thioredoxin-like protein YdbP	thioredoxin family protein	NA	-1.74079	NA	-1.09677	-1.54758
A9L49_RS07905	CINHIHHI_04741	Putative ribosomal N-acetyltransferase YdaF	GNAT family N-acetyltransferase	NA	NA	NA	NA	-1.25139
A9L49_RS07940	CINHIHHI_04749	Foldase protein PrsA 3	prsA	NA	-5.19799	NA	-4.43892	-4.83676
A9L49_RS07975	CINHIHHI_04756	3-oxoacyl-[acyl-carrier-protein] reductase FabG	SDR family oxidoreductase	NA	NA	NA	NA	-0.993855
A9L49_RS07995	CINHIHHI_04760	Penicillin-binding protein 1A/1B	PBP1A family penicillin-binding protein	NA	-0.835719	NA	-0.849918	-0.708857
A9L49_RS08005	CINHIHHI_04762	putative MFS-type transporter YfcJ	MFS transporter	NA	1.01729	NA	NA	NA
A9L49_RS08015	CINHIHHI_04764	2-methylcitrate synthase	mmgD	NA	2.19599	NA	1.66126	1.66612
A9L49_RS08020	CINHIHHI_04765	2-methylcitrate dehydratase	prpD	NA	1.64123	NA	1.72804	1.39416
A9L49_RS08025	CINHIHHI_04766	2-methylisocitrate lyase	prpB	NA	1.58025	NA	1.44142	1.19951
A9L49_RS08030	CINHIHHI_04767	putative acyl-CoA dehydrogenase	acyl-CoA dehydrogenase	NA	0.839352	NA	0.587387	0.629726
A9L49_RS08035	CINHIHHI_04768	2-(hydroxymethyl)glutarate dehydrogenase	NAD(P)-dependent oxidoreductase	NA	1.56336	NA	1.18452	1.24321
A9L49_RS08040	CINHIHHI_04769	Malonate-semialdehyde dehydrogenase	CoA-acylating methylmalonate-semialdehyde dehydrogenase	NA	1.79817	NA	1.51542	1.54692
A9L49_RS08045	CINHIHHI_04770	Homoserine/homoserine lactone efflux protein	LysE family translocator	NA	1.85255	-0.856452	1.20796	0.996533
A9L49_RS08050	CINHIHHI_04771	Short-chain-enoyl-CoA hydratase	enoyl-CoA hydratase/isomerase family protein	NA	NA	NA	NA	-0.419794
A9L49_RS08065	CINHIHHI_04774	Nuclease SbcCD subunit D	exonuclease SbcCD subunit D	NA	NA	NA	NA	0.405578
A9L49_RS08080	CINHIHHI_04777	Transcriptional repressor PagR	winged helix-turn-helix transcriptional regulator	NA	-3.3929	NA	-2.18161	-2.72607
A9L49_RS08090	CINHIHHI_04779	putative MFS-type transporter YhjX	OFA family MFS transporter	NA	-3.14137	NA	-3.48873	-4.20156
A9L49_RS08095	CINHIHHI_04780	2%2C3-dihydro-2%2C3-dihydroxybenzoate dehydrogenase	dhbA	NA	-2.58611	2.00351	NA	NA
A9L49_RS08100	CINHIHHI_04781	Isochorismate synthase DhbC	dhbC	NA	-1.88223	1.45342	NA	NA
A9L49_RS08105	CINHIHHI_04782	2%2C3-dihydroxybenzoate-AMP ligase	(2,3-dihydroxybenzoyl)adenylate synthase	NA	-1.71531	NA	NA	NA
A9L49_RS08110	CINHIHHI_04783	Isochorismatase	isochorismatase family protein	NA	-1.76906	NA	NA	NA
A9L49_RS08115	CINHIHHI_04784	Dimodular nonribosomal peptide synthase	amino acid adenylation domain-containing protein	NA	-1.08548	NA	NA	NA
A9L49_RS08125	CINHIHHI_04786	putative transport protein HsrA	multidrug efflux MFS transporter	NA	-1.33001	NA	NA	NA
A9L49_RS08165	CINHIHHI_04794	hypothetical protein	hypothetical protein	NA	2.20598	NA	2.1508	2.30688
A9L49_RS08180	CINHIHHI_04797	23S rRNA pseudouridine(2604) synthase	rluF	NA	-0.564776	NA	NA	NA
A9L49_RS08185	CINHIHHI_04798	Threonine--tRNA ligase 2	thrS	NA	1.90558	NA	1.02499	1.68574
A9L49_RS08195	CINHIHHI_04800	Bacitracin export permease protein BceB	ABC transporter permease	NA	-2.75619	NA	-1.68962	-2.32434
A9L49_RS08210	CINHIHHI_04803	putative D%2CD-dipeptide transport system permease protein DdpC	ABC transporter permease subunit	NA	-0.672824	NA	NA	-0.766155
A9L49_RS08225	CINHIHHI_04806	Hydroxyacylglutathione hydrolase	MBL fold metallo-hydrolase	NA	0.505599	NA	0.903405	0.567598
A9L49_RS08240	CINHIHHI_04809	hypothetical protein	DUF2798 domain-containing protein	NA	1.37858	NA	1.73048	1.30227
A9L49_RS08260	CINHIHHI_04813	hypothetical protein	class I SAM-dependent methyltransferase	NA	1.85188	NA	1.36338	1.58585
A9L49_RS08285	CINHIHHI_04818	Acyltrehalose exporter MmpL10	MMPL family transporter	NA	0.71473	NA	NA	NA
A9L49_RS08335	CINHIHHI_04828	Protoporphyrinogen oxidase	protoporphyrinogen oxidase	NA	0.816109	NA	1.00621	0.744304
A9L49_RS08345	CINHIHHI_04830	Putative ribosomal N-acetyltransferase YdaF	GNAT family N-acetyltransferase	NA	0.932851	NA	0.657263	0.867552
A9L49_RS08355	CINHIHHI_04832	Major cold shock protein CspA	cold-shock protein	NA	-1.27579	NA	-1.02329	-1.37956
A9L49_RS08375	CINHIHHI_04836	HTH-type transcriptional regulator GltR	LysR family transcriptional regulator	NA	1.07858	NA	1.7019	1.03667
A9L49_RS08395	CINHIHHI_04840	HTH-type transcriptional regulator CynR	LysR family transcriptional regulator	NA	0.898166	NA	NA	NA
A9L49_RS08405	CINHIHHI_04843	hypothetical protein	GNAT family N-acetyltransferase	NA	NA	NA	0.418479	NA
A9L49_RS08410	CINHIHHI_04844	hypothetical protein	DUF1349 domain-containing protein	NA	-0.550515	NA	NA	NA
A9L49_RS08415	CINHIHHI_04845	putative ABC transporter ATP-binding protein	ABC transporter ATP-binding protein	NA	NA	NA	-1.08123	-0.958917
A9L49_RS08420	CINHIHHI_04846	putative ABC transporter ATP-binding protein	ABC transporter ATP-binding protein	NA	NA	NA	-0.633832	NA
A9L49_RS08440	CINHIHHI_04850	hypothetical protein	glycosyltransferase family 2 protein	NA	0.742748	NA	NA	NA
A9L49_RS08500	CINHIHHI_04862	Putative O-methyltransferase/MSMEI_4947	methyltransferase domain-containing protein	NA	1.61858	NA	0.714057	0.970572
A9L49_RS08505	CINHIHHI_04863	hypothetical protein	Tellurite resistance protein	NA	1.11404	NA	0.490801	0.68329
A9L49_RS08510	CINHIHHI_04864	hypothetical protein	DUF3974 domain-containing protein	NA	0.838266	NA	NA	NA
A9L49_RS08515	CINHIHHI_04865	hypothetical protein	family 10 glycosylhydrolase	NA	3.02255	NA	4.34463	3.0593
A9L49_RS08585	CINHIHHI_04879	DEAD-box ATP-dependent RNA helicase CshE	DEAD/DEAH box helicase	NA	-0.878471	NA	-0.941615	-0.638855
A9L49_RS08595	CINHIHHI_04881	HTH-type transcriptional repressor KstR2	TetR/AcrR family transcriptional regulator	NA	NA	-1.25113	-1.12193	-1.17651
A9L49_RS08675	CINHIHHI_04901	hypothetical protein	hypothetical protein	NA	1.80217	NA	2.06366	1.77925
A9L49_RS08685	CINHIHHI_04903	putative S-adenosyl-L-methionine-dependent methyltransferase TehB	class I SAM-dependent methyltransferase	NA	1.35942	NA	1.54456	1.41619
A9L49_RS08705	CINHIHHI_04907	Transcriptional regulator SlyA	winged helix-turn-helix transcriptional regulator	NA	-0.657433	NA	-0.905835	-1.05597
A9L49_RS08710	CINHIHHI_04908	2%2C3-bisphosphoglycerate-dependent phosphoglycerate mutase	gpmA	NA	NA	NA	-0.451654	-0.496857
A9L49_RS08750	CINHIHHI_04916	Agmatine deiminase	agmatine deiminase family protein	NA	2.53768	NA	2.03208	1.85999
A9L49_RS08815	CINHIHHI_04930	Linear gramicidin synthase subunit D	non-ribosomal peptide synthetase	NA	-0.620212	NA	NA	NA
A9L49_RS08830	CINHIHHI_04933	Inner membrane protein YbiR	anion transporter	NA	2.06613	NA	1.90665	2.10285
A9L49_RS08845	CINHIHHI_04937	Sensor histidine kinase GlnK	GHKL domain-containing protein	NA	NA	NA	0.609114	NA
A9L49_RS08890	CINHIHHI_04945	Bifunctional transcriptional activator/DNA repair enzyme AdaA	helix-turn-helix domain-containing protein	NA	NA	1.08015	NA	0.659217
A9L49_RS08895	CINHIHHI_04946	hypothetical protein	hemolytic enterotoxin HBL lytic component L2	NA	-1.77719	NA	-1.44481	-1.48691
A9L49_RS08900	CINHIHHI_04947	Hemolysin BL-binding component	hemolytic enterotoxin HBL lytic component L1	NA	-1.52936	NA	-1.20982	-1.23229
A9L49_RS08905	CINHIHHI_04948	Hemolysin BL-binding component	alpha-helical pore-forming toxin family protein	NA	-1.17584	NA	-0.915299	-1.01117
A9L49_RS08910	CINHIHHI_04949	Hemolysin BL-binding component	hemolytic enterotoxin HBL binding subunit HblA	NA	-3.28875	0.98239	-2.22358	-2.30626
A9L49_RS08915	CINHIHHI_04950	Sporulation kinase E	PAS domain S-box protein	NA	1.86537	NA	1.61871	1.60986
A9L49_RS08945	CINHIHHI_04956	Spermidine N(1)-acetyltransferase	GNAT family N-acetyltransferase	NA	NA	NA	NA	-0.808129
A9L49_RS08955	CINHIHHI_04958	S-layer protein sap	glucosaminidase	NA	-0.573997	NA	-0.687733	-0.864709
A9L49_RS08990	CINHIHHI_04964	Signal transduction histidine-protein kinase/phosphatase DegS	sensor histidine kinase	NA	0.850926	NA	0.854564	0.824632
A9L49_RS09010	CINHIHHI_04968	hypothetical protein	ASCH domain-containing protein	NA	NA	NA	1.48793	NA
A9L49_RS09030	CINHIHHI_04972	hypothetical protein	peptidase M56	NA	NA	NA	0.789092	NA
A9L49_RS09035	CINHIHHI_04973	hypothetical protein	hypothetical protein	NA	NA	NA	1.08617	NA
A9L49_RS09045	CINHIHHI_04975	hypothetical protein	DUF5065 family protein	NA	0.629267	NA	0.801591	NA
A9L49_RS09075	CINHIHHI_04980	L-serine dehydratase%2C beta chain	sdaAB	NA	-0.956532	NA	-1.12623	-0.996926
A9L49_RS09080	CINHIHHI_04981	L-serine dehydratase%2C alpha chain	sdaAA	NA	-0.715837	NA	NA	NA
A9L49_RS09125	CINHIHHI_04989	putative peptidoglycan glycosyltransferase FtsW	FtsW/RodA/SpoVE family cell cycle protein	NA	1.15892	NA	1.14685	NA
A9L49_RS09130	CINHIHHI_04990	Magnesium transporter MgtE	mgtE	NA	-3.62184	NA	-4.12293	-3.8519
A9L49_RS09135	CINHIHHI_04991	hypothetical protein	phosphodiester glycosidase family protein	NA	-3.57572	NA	-3.93537	-3.55906
A9L49_RS09160	CINHIHHI_04996	Peptidoglycan D%2CD-transpeptidase FtsI	penicillin-binding protein 2	NA	-0.441295	NA	NA	NA
A9L49_RS09190	CINHIHHI_05002	putative multidrug ABC transporter ATP-binding protein YbhF	ABC transporter ATP-binding protein	NA	0.977006	1.2053	1.5018	2.18393
A9L49_RS09195	CINHIHHI_05003	putative multidrug ABC transporter permease YbhR	ABC transporter permease	NA	NA	NA	0.902173	1.32467
A9L49_RS09200	CINHIHHI_05004	Fatty acid metabolism regulator protein	TetR/AcrR family transcriptional regulator	NA	NA	1.05818	0.72585	1.03145
A9L49_RS09220	CINHIHHI_05008	hypothetical protein	DUF523 and DUF1722 domain-containing protein	NA	NA	NA	0.850861	NA
A9L49_RS09225	CINHIHHI_05009	Acyl-CoA dehydrogenase%2C short-chain specific	acyl-CoA dehydrogenase	NA	1.34278	NA	1.66873	0.971331
A9L49_RS09230	CINHIHHI_05010	Acetyl-/propionyl-coenzyme A carboxylase alpha chain	acetyl-CoA carboxylase biotin carboxylase subunit	NA	1.01708	NA	1.50538	NA
A9L49_RS09240	CINHIHHI_05012	Hydroxymethylglutaryl-CoA lyase YngG	mvaB	NA	0.962832	NA	1.40005	0.913188
A9L49_RS09245	CINHIHHI_05013	Short-chain-enoyl-CoA hydratase	enoyl-CoA hydratase	NA	0.972643	NA	1.19635	0.745231
A9L49_RS09250	CINHIHHI_05014	Methylmalonyl-CoA carboxyltransferase 12S subunit	acyl-CoA carboxylase subunit beta	NA	1.68174	NA	1.48414	1.2198
A9L49_RS09255	CINHIHHI_05015	Acetyl-coenzyme A synthetase	AMP-binding protein	NA	1.26884	NA	1.59632	1.11396
A9L49_RS09290	CINHIHHI_05023	Sensor histidine kinase ResE	HAMP domain-containing histidine kinase	NA	NA	NA	0.67011	0.776272
A9L49_RS09305	CINHIHHI_05027	hypothetical protein	DUF3885 domain-containing protein	NA	NA	NA	0.919504	NA
A9L49_RS09310	CINHIHHI_05028	5'-methylthioadenosine/S-adenosylhomocysteine nucleosidase	mtnN	NA	NA	NA	0.524907	NA
A9L49_RS09315	CINHIHHI_05029	Acetyltransferase YpeA	GNAT family N-acetyltransferase	NA	NA	NA	0.597446	NA
A9L49_RS09320	CINHIHHI_05030	hypothetical protein	hypothetical protein	NA	NA	NA	0.578955	NA
A9L49_RS09325	CINHIHHI_05031	Thermolysin	DUF5011 domain-containing protein	NA	1.21448	NA	1.20946	1.72222
A9L49_RS09360	CINHIHHI_05038	UvrABC system protein A	ATP-binding cassette domain-containing protein	NA	-0.637591	NA	-0.980999	-0.914584
A9L49_RS09395	CINHIHHI_05046	Homoserine kinase	phosphotransferase	NA	0.904584	NA	1.35191	1.1918
A9L49_RS09405	CINHIHHI_05048	Oligoendopeptidase F%2C plasmid	M3 family oligoendopeptidase	NA	-0.825875	NA	NA	-0.624862
A9L49_RS09455	CINHIHHI_05058	Ubiquinone biosynthesis O-methyltransferase	class I SAM-dependent methyltransferase	NA	1.10787	NA	1.39083	NA
A9L49_RS09460	CINHIHHI_05059	putative protease YdeA	glutamine amidotransferase	NA	-1.25084	NA	NA	NA
A9L49_RS09500	CINHIHHI_05067	Sensor histidine kinase GraS	sensor histidine kinase	NA	-0.57985	NA	NA	-0.502665
A9L49_RS09505	CINHIHHI_05069	hypothetical protein	hypothetical protein	NA	1.63271	NA	1.82626	1.36549
A9L49_RS09510	CINHIHHI_05070	putative ABC transporter ATP-binding protein YheS	abc-f	NA	1.93615	NA	1.04136	1.43245
A9L49_RS09515	CINHIHHI_05071	hypothetical protein	GNAT family N-acetyltransferase	NA	1.72311	NA	0.800753	1.18603
A9L49_RS09530	CINHIHHI_05074	ABC transporter permease protein YxdM	ABC transporter permease	NA	NA	NA	0.711368	NA
A9L49_RS09550	CINHIHHI_05078	Homoserine dehydrogenase	homoserine dehydrogenase	NA	2.1686	NA	1.22716	1.8083
A9L49_RS09555	CINHIHHI_05079	2-aminoadipate transaminase	PLP-dependent aminotransferase family protein	NA	1.96011	NA	2.3223	2.54285
A9L49_RS09560	CINHIHHI_05080	D-alanine--D-alanine ligase	D-alanine--D-alanine ligase	NA	1.77329	NA	1.90726	2.18805
A9L49_RS09665	CINHIHHI_05103	hypothetical protein	hypothetical protein	NA	1.59704	NA	1.23428	1.49051
A9L49_RS09695	CINHIHHI_05110	Putative DNA repair helicase RadD	DEAD/DEAH box helicase family protein	NA	-1.06652	NA	-0.734523	-0.975074
A9L49_RS09815	CINHIHHI_05134	Ribonuclease	WXG100 family type VII secretion target	NA	-0.533106	NA	NA	NA
A9L49_RS09845	CINHIHHI_05140	hypothetical protein	DUF1835 domain-containing protein	NA	NA	NA	0.827715	NA
A9L49_RS09855	CINHIHHI_05142	Polyketide biosynthesis cytochrome P450 PksS	cytochrome P450	NA	-1.8728	NA	-1.42015	-1.64558
A9L49_RS09860	CINHIHHI_05143	hypothetical protein	MFS transporter	NA	0.517104	NA	0.804485	0.595724
A9L49_RS09890	CINHIHHI_05149	Phosphatase YwpJ	Cof-type HAD-IIB family hydrolase	NA	-1.14649	NA	-0.74492	-1.00767
A9L49_RS09895	CINHIHHI_05150	Sporulation kinase E	PAS domain-containing protein	NA	0.918128	NA	1.476	1.21094
A9L49_RS09900	CINHIHHI_05151	Penicillin-binding protein H	penicillin-binding protein 2	NA	-4.10859	NA	-3.7484	-4.03712
A9L49_RS09925	CINHIHHI_05156	Putative HMP/thiamine import ATP-binding protein YkoD	ABC transporter ATP-binding protein	NA	2.64845	NA	2.67245	2.86279
A9L49_RS09935	CINHIHHI_05159	Sporulation kinase A	HAMP domain-containing histidine kinase	NA	NA	NA	0.862112	NA
A9L49_RS09970	CINHIHHI_05171	hypothetical protein	cell division protein DivIVC	NA	1.81148	NA	1.9404	1.86282
A9L49_RS10000	CINHIHHI_05177	hypothetical protein	serine/threonine protein kinase	NA	1.13192	NA	1.75991	1.42069
A9L49_RS10010	CINHIHHI_05179	Alcohol dehydrogenase	zinc-binding dehydrogenase	NA	1.51671	NA	1.42862	1.34505
A9L49_RS10015	CINHIHHI_05180	Undecaprenyl-diphosphatase BcrC	undecaprenyl-diphosphatase	NA	-0.490436	NA	-0.525765	-0.744732
A9L49_RS10030	CINHIHHI_05183	Penicillin-binding protein 4*	serine hydrolase	NA	0.88724	NA	1.02697	NA
A9L49_RS10050	CINHIHHI_05187	DegV domain-containing protein	DegV family protein	NA	1.23576	NA	1.36385	1.28249
A9L49_RS10065	CINHIHHI_05190	hypothetical protein	DUF4879 domain-containing protein	NA	0.786791	NA	NA	NA
A9L49_RS10070	CINHIHHI_05191	hypothetical protein	MerR family transcriptional regulator	NA	NA	NA	0.628034	NA
A9L49_RS10080	CINHIHHI_05193	Multidrug-efflux transporter 1 regulator	MerR family transcriptional regulator	NA	1.91916	NA	2.20518	1.73563
A9L49_RS10085	CINHIHHI_05194	hypothetical protein	DUF1295 domain-containing protein	NA	2.35327	NA	1.42969	1.6541
A9L49_RS10100	CINHIHHI_05198	Glycerophosphodiester phosphodiesterase	glycerophosphodiester phosphodiesterase	NA	-0.909972	NA	NA	NA
A9L49_RS10115	CINHIHHI_05201	hypothetical protein	DUF4269 domain-containing protein	NA	0.726642	NA	NA	NA
A9L49_RS10120	CINHIHHI_05202	HTH-type transcriptional regulator NorG	PLP-dependent aminotransferase family protein	NA	NA	NA	0.887158	NA
A9L49_RS10205	CINHIHHI_05221	putative protein	MBL fold metallo-hydrolase	NA	0.605673	NA	0.771056	0.432368
A9L49_RS10215	CINHIHHI_05223	2-iminobutanoate/2-iminopropanoate deaminase	RidA family protein	NA	1.11245	NA	1.58801	1.05215
A9L49_RS10220	CINHIHHI_05224	putative protein YwqG	DUF1963 domain-containing protein	NA	1.33408	NA	1.07671	0.797448
A9L49_RS10230	CINHIHHI_05225	Enterochelin esterase	DUF1992 domain-containing protein	NA	2.72994	NA	2.34232	2.3288
A9L49_RS10235	CINHIHHI_05226	hypothetical protein	hypothetical protein	NA	1.59014	NA	2.36482	1.88393
A9L49_RS10250	CINHIHHI_05229	hypothetical protein	PH domain-containing protein	NA	-0.922396	NA	-0.716615	-0.855058
A9L49_RS10290	CINHIHHI_05237	hypothetical protein	GNAT family N-acetyltransferase	NA	0.856037	NA	1.08475	0.776959
A9L49_RS10315	CINHIHHI_05242	D-alanyl-D-alanine carboxypeptidase	serine hydrolase	NA	NA	NA	1.09126	NA
A9L49_RS10320	CINHIHHI_05244	Oleandomycin glycosyltransferase	glycosyl transferase	NA	3.17959	NA	3.73801	3.12993
A9L49_RS10325	CINHIHHI_05245	hypothetical protein	serine/threonine protein kinase	NA	1.00452	NA	1.21814	1.27339
A9L49_RS10335	CINHIHHI_05247	Glycine oxidase	FAD-binding oxidoreductase	NA	0.416368	NA	0.427434	0.595732
A9L49_RS10365	CINHIHHI_05253	Pyrimidine 5'-nucleotidase YjjG	HAD-IA family hydrolase	NA	NA	NA	NA	0.748075
A9L49_RS10375	CINHIHHI_05255	Alkaline phosphatase synthesis sensor protein PhoR	sensor histidine kinase	NA	NA	NA	-1.76102	-1.6252
A9L49_RS10400	CINHIHHI_05260	putative protein	alpha/beta hydrolase family protein	NA	1.35708	NA	1.95333	1.85471
A9L49_RS10405	CINHIHHI_05261	Carboxylesterase NlhH	alpha/beta hydrolase	NA	0.604219	NA	0.853896	NA
A9L49_RS10425	CINHIHHI_05265	Pullulanase	pulA	NA	1.31568	NA	1.5393	1.04931
A9L49_RS10430	CINHIHHI_05266	Bacillolysin	M4 family metallopeptidase	NA	-1.88577	NA	-1.5401	-1.87569
A9L49_RS10435	CINHIHHI_05267	Trifunctional nucleotide phosphoesterase protein YfkN	bifunctional metallophosphatase/5'-nucleotidase	NA	-0.742429	NA	-0.568143	-0.50468
A9L49_RS10455	CINHIHHI_05271	Protein translocase subunit SecY	secY	NA	0.398263	NA	0.563112	0.420518
A9L49_RS10495	CINHIHHI_05279	hypothetical protein	DUF1697 domain-containing protein	NA	NA	NA	0.710046	0.613194
A9L49_RS10500	CINHIHHI_05280	hypothetical protein	hypothetical protein	NA	1.07875	NA	0.678632	0.826083
A9L49_RS10505	CINHIHHI_05281	hypothetical protein	GNAT family N-acetyltransferase	NA	-0.927518	NA	NA	-0.687386
A9L49_RS10540	CINHIHHI_05288	6-aminohexanoate-dimer hydrolase	serine hydrolase	NA	NA	NA	1.07343	NA
A9L49_RS10545	CINHIHHI_05289	Tryptophan 2%2C3-dioxygenase	kynA	NA	1.2422	NA	1.32301	1.01673
A9L49_RS10550	CINHIHHI_05290	Kynurenine formamidase	kynB	NA	1.29085	NA	1.35024	0.828102
A9L49_RS10555	CINHIHHI_05291	Kynureninase	kynU	NA	1.48729	NA	1.66392	1.14648
A9L49_RS10560	CINHIHHI_05292	Fatty acid metabolism regulator protein	TetR/AcrR family transcriptional regulator	NA	1.30198	NA	1.43277	0.933981
A9L49_RS10590	CINHIHHI_05298	Acetoin dehydrogenase operon transcriptional activator AcoR	sigma-54-dependent Fis family transcriptional regulator	NA	1.24031	NA	1.41799	1.1764
A9L49_RS10620	CINHIHHI_05305	Putative HTH-type transcriptional regulator	Rrf2 family transcriptional regulator	NA	1.08328	NA	0.707579	0.680916
A9L49_RS10655	CINHIHHI_05313	hypothetical protein	DinB family protein	NA	-0.662685	NA	NA	NA
A9L49_RS10660	CINHIHHI_05314	3-oxoacyl-[acyl-carrier-protein] reductase FabG	SDR family oxidoreductase	NA	1.28733	NA	0.919206	1.26474
A9L49_RS10685	CINHIHHI_05319	hypothetical protein	protein phosphatase 2C domain-containing protein	NA	1.85289	NA	1.7855	1.99868
A9L49_RS10720	CINHIHHI_05325	ATP-dependent Clp protease proteolytic subunit	clpP	NA	3.09378	NA	3.51041	3.51519
A9L49_RS10725	CINHIHHI_05326	ECF RNA polymerase sigma factor SigG	RNA polymerase subunit sigma-70	NA	3.18246	NA	3.40148	3.419
A9L49_RS10740	CINHIHHI_05329	putative N-acetyltransferase YjcF	GNAT family N-acetyltransferase	NA	NA	NA	0.814254	NA
A9L49_RS10745	CINHIHHI_05330	GlcNAc-binding protein A	chitin-binding protein	NA	NA	NA	-0.582615	-0.482362
A9L49_RS10750	CINHIHHI_05331	Oleandomycin glycosyltransferase	glycosyl transferase family 1	NA	NA	NA	0.583548	0.715908
A9L49_RS10795	CINHIHHI_05340	L-amino acid N-acyltransferase MnaT	N-acetyltransferase	NA	1.07573	NA	1.699	1.19755
A9L49_RS10800	CINHIHHI_05341	hypothetical protein	hypothetical protein	NA	1.15122	NA	1.41558	0.881932
A9L49_RS10815	CINHIHHI_05344	hypothetical protein	hypothetical protein	NA	NA	NA	0.974422	NA
A9L49_RS10820	CINHIHHI_05345	DNA helicase IV	AAA family ATPase	NA	1.20553	NA	1.26709	1.50624
A9L49_RS10830	CINHIHHI_05347	Gamma-L-glutamyl-butirosin B gamma-glutamyl cyclotransferase	branched-chain alpha-keto acid dehydrogenase	NA	-1.04345	NA	NA	-0.663175
A9L49_RS10870	CINHIHHI_05356	hypothetical protein	M3 family oligoendopeptidase	NA	1.41369	NA	0.998994	1.06407
A9L49_RS10875	CINHIHHI_05357	Manganese-dependent inorganic pyrophosphatase	ppaC	NA	-0.683801	NA	-0.835328	-0.700174
A9L49_RS10880	CINHIHHI_05358	GlcNAc-binding protein A	chitin-binding protein	NA	NA	NA	-0.551245	-0.655494
A9L49_RS10885	CINHIHHI_05359	Acetyltransferase	GNAT family N-acetyltransferase	NA	NA	NA	-0.705844	-0.944738
A9L49_RS10930	CINHIHHI_05368	Limonene hydroxylase	AAA domain-containing protein	NA	0.728967	NA	1.02501	0.991716
A9L49_RS10955	CINHIHHI_05373	hypothetical protein	YxcD family protein	NA	2.00567	NA	2.36595	1.99919
A9L49_RS10960	CINHIHHI_05374	hypothetical protein	hypothetical protein	NA	2.28136	NA	2.50624	2.15594
A9L49_RS10965	CINHIHHI_05376	hypothetical protein	DUF1836 domain-containing protein	NA	1.57496	NA	1.53906	1.32599
A9L49_RS10970	CINHIHHI_05378	putative membrane protein	DedA family protein	NA	-2.88514	NA	-1.97041	-2.41055
A9L49_RS10985	CINHIHHI_05381	Dipeptide-binding protein DppE	peptide ABC transporter substrate-binding protein	NA	2.83947	NA	2.7278	2.70121
A9L49_RS10990	CINHIHHI_05382	Gamma-D-glutamyl-L-lysine dipeptidyl-peptidase	C40 family peptidase	NA	1.83944	NA	2.30765	2.05094
A9L49_RS10995	CINHIHHI_05383	L-Ala-D/L-Glu epimerase	dipeptide epimerase	NA	1.74013	NA	2.65918	1.59909
A9L49_RS11000	CINHIHHI_05384	hypothetical protein	DUF3870 domain-containing protein	NA	2.65824	NA	3.22902	2.45975
A9L49_RS11035	CINHIHHI_05391	Glycine/sarcosine N-methyltransferase	class I SAM-dependent methyltransferase	NA	1.08369	-0.634206	0.756749	0.449482
A9L49_RS11045	CINHIHHI_05393	Foldase protein PrsA 3	prsA	NA	-3.51708	NA	-2.59376	-3.11845
A9L49_RS11070	CINHIHHI_05398	2-succinyl-6-hydroxy-2%2C4-cyclohexadiene-1-carboxylate synthase	alpha/beta hydrolase	-0.784869	-0.663446	NA	0.564963	NA
A9L49_RS11075	CINHIHHI_05399	Protein CbbY	HAD hydrolase-like protein	NA	NA	NA	0.693384	NA
A9L49_RS11085	CINHIHHI_05401	Homoserine kinase	phosphotransferase	NA	NA	NA	1.09873	NA
A9L49_RS11090	CINHIHHI_05402	N-acetylglucosaminyldiphosphoundecaprenol N-acetyl-beta-D-mannosaminyltransferase	WecB/TagA/CpsF family glycosyltransferase	NA	NA	NA	1.01372	0.699621
A9L49_RS11095	CINHIHHI_05403	Oligoendopeptidase F%2C plasmid	oligoendopeptidase F	NA	NA	NA	0.820714	NA
A9L49_RS11100	CINHIHHI_05404	Fatty acid-binding protein	DegV family protein	NA	0.730251	NA	0.979322	0.625251
A9L49_RS11125	CINHIHHI_05409	hypothetical protein	GNAT family N-acetyltransferase	NA	NA	NA	1.23532	NA
A9L49_RS11140	CINHIHHI_05412	Multidrug resistance protein 3	MFS transporter	NA	-1.50204	NA	-1.59014	-1.82563
A9L49_RS11145	CINHIHHI_05413	hypothetical protein	hypothetical protein	NA	-1.2396	NA	-1.51399	-1.78118
A9L49_RS11155	CINHIHHI_05415	hypothetical protein	YhbD family protein	NA	-1.40996	NA	-1.50571	-1.85882
A9L49_RS11175	CINHIHHI_05419	hypothetical protein	aminopeptidase	NA	1.0969	NA	0.74829	0.735331
A9L49_RS11185	CINHIHHI_05421	hypothetical protein	hypothetical protein	NA	0.609863	NA	0.984242	0.631884
A9L49_RS11205	CINHIHHI_05425	putative methyltransferase YcgJ	class I SAM-dependent methyltransferase	NA	0.904653	NA	0.636859	NA
A9L49_RS11240	CINHIHHI_05433	LL-diaminopimelate aminotransferase	LL-diaminopimelate aminotransferase	NA	-1.2562	NA	-0.788375	-1.19422
A9L49_RS11245	CINHIHHI_05434	3-hydroxyacyl-[acyl-carrier-protein] dehydratase FabZ	beta-hydroxyacyl-ACP dehydratase	NA	-1.08532	NA	NA	NA
A9L49_RS11250	CINHIHHI_05435	Type II pantothenate kinase	coaW	NA	-1.265	NA	-0.695181	-0.893
A9L49_RS11325	CINHIHHI_05451	hypothetical protein	HNH endonuclease	NA	0.975359	NA	0.680691	0.816252
A9L49_RS11355	CINHIHHI_05458	hypothetical protein	hypothetical protein	NA	0.501896	NA	NA	NA
A9L49_RS11360	CINHIHHI_05459	hypothetical protein	tetratricopeptide repeat protein	NA	0.714397	NA	0.780213	NA
A9L49_RS11365	CINHIHHI_05460	hypothetical protein	hypothetical protein	NA	1.06483	NA	0.637256	0.781898
A9L49_RS11370	CINHIHHI_05461	SPBc2 prophage-derived aminoglycoside N(3')-acetyltransferase-like protein YokD	AAC(3) family N-acetyltransferase	NA	0.929632	NA	0.807035	0.599925
A9L49_RS11425	CINHIHHI_05473	Isonitrile hydratase	DJ-1/PfpI family protein	NA	2.55114	-0.672916	2.1756	1.87845
A9L49_RS11430	CINHIHHI_05474	Peptidoglycan-N-acetylglucosamine deacetylase	polysaccharide deacetylase	NA	-0.974241	NA	-0.627748	-0.76831
A9L49_RS11445	CINHIHHI_05477	Lipoteichoic acid synthase 1	LTA synthase family protein	NA	-1.02675	NA	-1.10716	-1.07797
A9L49_RS11450	CINHIHHI_05478	putative ABC transporter ATP-binding protein YbiT	ATP-binding cassette domain-containing protein	NA	-0.698839	NA	-0.798826	-0.569822
A9L49_RS11455	CINHIHHI_05479	Putative membrane protein YdgH	MMPL family transporter	NA	5.15019	NA	5.62952	5.67115
A9L49_RS11460	CINHIHHI_05480	HTH-type transcriptional repressor Bm3R1	TetR/AcrR family transcriptional regulator	NA	1.0602	NA	1.31749	1.24301
A9L49_RS11465	CINHIHHI_05481	N-acetyltransferase Eis	GNAT family N-acetyltransferase	NA	NA	NA	0.721087	NA
A9L49_RS11470	CINHIHHI_05482	3-phosphoshikimate 1-carboxyvinyltransferase 1	aroA	NA	-1.73223	NA	-1.73303	-1.6336
A9L49_RS11475	CINHIHHI_05483	Cyclohexadienyl dehydrogenase	tyrA	NA	-2.08893	NA	-1.98625	-1.86467
A9L49_RS11480	CINHIHHI_05484	Histidinol-phosphate aminotransferase	hisC	NA	-2.78405	NA	-2.56161	-2.51845
A9L49_RS11485	CINHIHHI_05485	Chorismate synthase	aroC	NA	-2.32456	NA	-2.40713	-2.16008
A9L49_RS11490	CINHIHHI_05486	Protein AroA(G)	aroF	NA	-2.38507	NA	-2.01406	-1.81865
A9L49_RS11495	CINHIHHI_05487	hypothetical protein	DUF4020 domain-containing protein	NA	0.959457	NA	0.615435	0.642277
A9L49_RS11505	CINHIHHI_05489	Streptothricin hydrolase	cysteine hydrolase	NA	-1.46487	NA	NA	NA
A9L49_RS11535	CINHIHHI_05495	Cell wall-binding protein YocH	enterotoxin	NA	-0.775786	NA	NA	-0.695086
A9L49_RS11575	CINHIHHI_05502	hypothetical protein	DUF2332 domain-containing protein	NA	NA	NA	-0.463736	-0.586756
A9L49_RS11580	CINHIHHI_05503	putative malate:quinone oxidoreductase 1	malate:quinone oxidoreductase	NA	-0.413835	NA	-0.499923	-0.649248
A9L49_RS11635	CINHIHHI_05514	Enterobactin exporter EntS	MFS transporter	NA	1.11118	NA	0.986868	0.972718
A9L49_RS11640	CINHIHHI_05515	hypothetical protein	winged helix-turn-helix transcriptional regulator	NA	1.16806	NA	1.51659	1.32885
A9L49_RS11650	CINHIHHI_05517	Gamma-glutamyl phosphate reductase	glutamate-5-semialdehyde dehydrogenase	NA	-0.886106	NA	-1.17905	-0.841805
A9L49_RS11655	CINHIHHI_05518	Glutamate 5-kinase 1	proB	NA	-0.864844	NA	-0.904623	-0.6052
A9L49_RS11665	CINHIHHI_05520	Protein RocB	M20/M25/M40 family metallo-hydrolase	NA	2.09967	NA	2.7296	1.96797
A9L49_RS11670	CINHIHHI_05521	HTH-type transcriptional regulator KipR	IclR family transcriptional regulator	NA	2.08919	NA	3.20749	2.25202
A9L49_RS11675	CINHIHHI_05522	Amino-acid permease RocC	amino acid permease	NA	2.79769	NA	3.79785	3.1256
A9L49_RS11690	CINHIHHI_05525	Fatty acid desaturase	fatty acid desaturase	NA	-0.802929	NA	-0.667266	-0.683196
A9L49_RS11695	CINHIHHI_05526	Immune inhibitor A	M6 family metalloprotease domain-containing protein	NA	-0.658195	NA	NA	-0.698128
A9L49_RS11710	CINHIHHI_05529	hypothetical protein	DUF2975 domain-containing protein	NA	1.43229	NA	1.80282	1.40148
A9L49_RS11730	CINHIHHI_05533	Phosphoglycolate phosphatase	HAD-IA family hydrolase	NA	-0.685138	NA	NA	NA
A9L49_RS11745	CINHIHHI_05536	Metallothiol transferase FosB	glyoxalase/bleomycin resistance/dioxygenase family protein	NA	NA	NA	1.12545	NA
A9L49_RS11760	CINHIHHI_05539	hypothetical protein	DUF2812 domain-containing protein	NA	NA	NA	-0.92496	-0.911318
A9L49_RS11785	CINHIHHI_05544	Proline/betaine transporter	MFS transporter	NA	-2.98841	NA	-2.96692	-3.31132
A9L49_RS11810	CINHIHHI_05549	Putative adenine deaminase YerA	amidohydrolase family protein	NA	1.02907	NA	1.72412	0.776639
A9L49_RS11815	CINHIHHI_05550	D-alanyl-D-alanine carboxypeptidase	serine hydrolase	NA	NA	NA	1.06148	NA
A9L49_RS11825	CINHIHHI_05552	Putative monooxygenase YcnE	antibiotic biosynthesis monooxygenase	NA	5.96281	NA	5.79595	5.82456
A9L49_RS11830	CINHIHHI_05553	Putative NAD(P)H nitroreductase YodC	nitroreductase family protein	NA	6.62558	NA	6.24526	6.333
A9L49_RS11835	CINHIHHI_05554	Organic hydroperoxide resistance transcriptional regulator	MarR family transcriptional regulator	NA	6.55141	NA	6.00206	6.28741
A9L49_RS11840	CINHIHHI_05555	Tetracycline resistance protein TetO	TetM/TetW/TetO/TetS family tetracycline resistance ribosomal protection protein	NA	0.932737	NA	1.25292	0.890081
A9L49_RS11855	CINHIHHI_05559	ABC transporter ATP-binding protein YtrB	ABC transporter ATP-binding protein	NA	NA	NA	0.90652	0.63608
A9L49_RS11870	CINHIHHI_05562	hypothetical protein	SDR family oxidoreductase	NA	1.22267	NA	1.76791	1.47239
A9L49_RS11900	CINHIHHI_05568	putative amino-acid metabolite efflux pump	DMT family transporter	NA	6.16684	NA	5.96989	6.06271
A9L49_RS11905	CINHIHHI_05569	HTH-type transcriptional regulator NorG	PLP-dependent aminotransferase family protein	NA	NA	NA	-1.02492	-0.908555
A9L49_RS11920	CINHIHHI_05572	hypothetical protein	DUF2785 domain-containing protein	NA	NA	NA	0.877828	0.638889
A9L49_RS11925	CINHIHHI_05573	Uridine kinase	uridine kinase	NA	-0.626357	NA	NA	NA
A9L49_RS11955	CINHIHHI_00001	Lysine-specific permease	amino acid permease	NA	NA	NA	NA	-0.671072
A9L49_RS11965	CINHIHHI_00003	putative protein YhaZ	hypothetical protein	NA	1.28819	NA	0.928846	0.92952
A9L49_RS11995	CINHIHHI_00010	RNA polymerase-binding transcription factor CarD	CarD family transcriptional regulator	NA	0.792377	NA	0.699804	NA
A9L49_RS12010	CINHIHHI_00013	hypothetical protein	class I SAM-dependent methyltransferase	NA	0.391779	NA	0.57566	NA
A9L49_RS12030	CINHIHHI_00017	Penicillin-binding protein H	penicillin-binding protein 2	NA	1.33399	NA	1.12837	1.15832
A9L49_RS12060	CINHIHHI_00023	KipI antagonist	biotin-dependent carboxyltransferase	NA	NA	NA	1.54138	0.856466
A9L49_RS12065	CINHIHHI_00024	Kinase A inhibitor	pxpB	NA	1.60226	NA	1.92477	1.4391
A9L49_RS12070	CINHIHHI_00025	HTH-type transcriptional regulator KipR	IclR family transcriptional regulator	NA	2.2042	NA	1.51785	1.35578
A9L49_RS12085	CINHIHHI_00028	hypothetical protein	helix-turn-helix transcriptional regulator	NA	0.899831	NA	1.01596	0.556816
A9L49_RS12100	CINHIHHI_00031	hypothetical protein	YdcF family protein	NA	1.0604	NA	1.05382	0.986845
A9L49_RS12105	CINHIHHI_00032	Putative ribosomal N-acetyltransferase YdaF	GNAT family N-acetyltransferase	NA	1.05568	NA	0.966733	0.808457
A9L49_RS12110	CINHIHHI_00034	hypothetical protein	YjiH family protein	NA	2.82229	NA	2.41439	2.38786
A9L49_RS12160	CINHIHHI_00044	Prodigiosin synthesizing transferase PigC	ppsA	NA	0.731309	NA	0.668202	0.756925
A9L49_RS12165	CINHIHHI_00045	hypothetical protein	LysE family transporter	NA	2.80235	NA	1.21303	2.0881
A9L49_RS12170	CINHIHHI_00046	Isonitrile hydratase	DJ-1/PfpI family protein	NA	2.6553	NA	1.85355	2.35037
A9L49_RS12180	CINHIHHI_00048	Glucose 1-dehydrogenase	glucose 1-dehydrogenase	NA	1.75537	NA	1.82454	2.12305
A9L49_RS12225	CINHIHHI_00057	Tyrosine recombinase XerC	tyrosine-type recombinase/integrase	NA	2.69273	NA	2.07786	2.21363
A9L49_RS12230	CINHIHHI_00058	Tyrosine recombinase XerC	tyrosine-type recombinase/integrase	NA	2.70179	NA	2.02158	2.19602
A9L49_RS12235	CINHIHHI_00059	hypothetical protein	hypothetical protein	NA	2.37313	NA	3.2372	2.46645
A9L49_RS12245	CINHIHHI_00061	HTH-type transcriptional activator Btr	helix-turn-helix transcriptional regulator	NA	0.514188	NA	0.507402	NA
A9L49_RS12255	CINHIHHI_00063	D-alanyl-D-alanine carboxypeptidase	serine hydrolase	NA	-2.30918	NA	-1.23946	-2.08959
A9L49_RS12260	CINHIHHI_00064	putative protein	erythromycin esterase family protein	NA	-1.89142	NA	NA	-1.39171
A9L49_RS12265	CINHIHHI_00065	Endonuclease YhcR	bifunctional metallophosphatase/5'-nucleotidase	NA	0.69152	NA	0.587517	0.864815
A9L49_RS12305	CINHIHHI_00073	Magnesium transport protein CorA	magnesium transporter	NA	1.61621	NA	NA	NA
A9L49_RS12310	CINHIHHI_00074	hypothetical protein	ParM/StbA family protein	NA	1.57821	NA	1.56546	NA
A9L49_RS12345	CINHIHHI_00081	Deoxyribodipyrimidine photo-lyase	deoxyribodipyrimidine photo-lyase	NA	-0.689357	NA	-0.577366	-0.498795
A9L49_RS12405	CINHIHHI_00093	Peptidoglycan-N-acetylglucosamine deacetylase	polysaccharide deacetylase	NA	-2.2961	NA	-1.74046	-2.26679
A9L49_RS12420	CINHIHHI_00096	Arsenate reductase	arsC	NA	6.36594	NA	6.54251	5.74197
A9L49_RS12425	CINHIHHI_00097	Arsenical-resistance protein Acr3	arsB	NA	7.45283	NA	6.70507	7.17251
A9L49_RS12430	CINHIHHI_00098	Cadmium-induced protein CadI	glyoxalase/bleomycin resistance/dioxygenase family protein	NA	7.10584	NA	6.7034	6.71445
A9L49_RS12435	CINHIHHI_00099	Arsenical resistance operon repressor	arsR	NA	6.66483	NA	6.02862	6.4232
A9L49_RS12440	CINHIHHI_00100	hypothetical protein	DinB family protein	NA	1.6038	NA	1.70641	1.73478
A9L49_RS12445	CINHIHHI_00101	GTP cyclohydrolase 1 type 2	hypothetical protein	NA	0.794885	NA	NA	NA
A9L49_RS12455	CINHIHHI_00104	hypothetical protein	small multi-drug export protein	NA	1.33581	NA	1.40995	1.15222
A9L49_RS12470	CINHIHHI_00107	2-succinyl-6-hydroxy-2%2C4-cyclohexadiene-1-carboxylate synthase	alpha/beta fold hydrolase	NA	3.64463	-0.848028	2.71342	2.79719
A9L49_RS12475	CINHIHHI_00108	putative HTH-type transcriptional regulator YfiR	TetR/AcrR family transcriptional regulator	NA	1.45862	NA	1.76581	1.07418
A9L49_RS12490	CINHIHHI_00111	p-aminobenzoyl-glutamate hydrolase subunit B	M20 family metallopeptidase	NA	1.30936	NA	1.62683	0.842466
A9L49_RS12495	CINHIHHI_00112	RecBCD enzyme subunit RecD	AAA family ATPase	NA	NA	NA	-0.503817	NA
A9L49_RS12500	CINHIHHI_00113	Lactoylglutathione lyase	VOC family protein	NA	1.18308	NA	0.9265	NA
A9L49_RS12520	CINHIHHI_00116	hypothetical protein	YrrS family protein	NA	NA	NA	NA	1.13976
A9L49_RS12535	CINHIHHI_00119	Transcriptional regulator AdcR	MarR family transcriptional regulator	NA	-1.38947	NA	NA	NA
A9L49_RS12540	CINHIHHI_00120	Transcriptional regulator AdcR	MarR family transcriptional regulator	NA	-1.55756	NA	-0.973175	-1.91712
A9L49_RS12545	CINHIHHI_00121	Pulcherriminic acid synthase	cytochrome P450, cyclodipeptide synthase-associated	NA	NA	NA	0.621501	NA
A9L49_RS12550	CINHIHHI_00122	Cyclo(L-leucyl-L-leucyl) synthase	tRNA-dependent cyclodipeptide synthase	-1.05406	NA	NA	1.28113	NA
A9L49_RS12555	CINHIHHI_00123	Methyl-accepting chemotaxis protein McpB	methyl-accepting chemotaxis protein	NA	1.60827	NA	1.76289	1.97997
A9L49_RS12570	CINHIHHI_00126	Protein flp	serine hydrolase	NA	-1.79926	NA	NA	-1.04021
A9L49_RS12575	CINHIHHI_00127	D-alanyl-D-alanine carboxypeptidase	beta-lactamase family protein	NA	-1.69491	NA	-1.59534	-2.2616
A9L49_RS12615	CINHIHHI_00136	Sensor protein CzcS	HAMP domain-containing histidine kinase	NA	0.654967	NA	NA	NA
A9L49_RS12625	CINHIHHI_00138	hypothetical protein	L,D-transpeptidase family protein	NA	NA	NA	NA	0.463255
A9L49_RS12740	CINHIHHI_00162	Chromosome partition protein Smc	LPXTG cell wall anchor domain-containing protein	NA	-0.821797	NA	-1.19216	-1.14893
A9L49_RS12745	CINHIHHI_00163	Putative hemin import ATP-binding protein HrtA	ABC transporter ATP-binding protein	NA	-1.74916	NA	-1.92468	-1.815
A9L49_RS12750	CINHIHHI_00164	putative ABC transporter permease	ABC transporter permease	NA	-1.40357	NA	-1.61793	-1.50787
A9L49_RS12755	CINHIHHI_00165	hypothetical protein	helix-turn-helix domain-containing protein	NA	2.37985	-0.898641	1.5945	1.48143
A9L49_RS12760	CINHIHHI_00166	hypothetical protein	MFS transporter	NA	3.21028	NA	2.17489	2.32899
A9L49_RS12770	CINHIHHI_00168	Heme sensor protein HssS	HAMP domain-containing histidine kinase	NA	NA	NA	NA	0.347731
A9L49_RS12775	CINHIHHI_00169	Heme response regulator HssR	response regulator transcription factor	NA	0.796096	NA	1.07855	1.07966
A9L49_RS12780	CINHIHHI_00170	hypothetical protein	YitT family protein	NA	0.80441	NA	1.02281	1.07697
A9L49_RS12785	CINHIHHI_00171	hypothetical protein	ATP F0F1 synthase subunit alpha	NA	NA	NA	-0.614937	-0.689587
A9L49_RS12795	CINHIHHI_00173	hypothetical protein	DUF3224 family protein	NA	0.661906	NA	0.99753	0.796525
A9L49_RS12805	CINHIHHI_00175	hypothetical protein	DUF1015 domain-containing protein	NA	-0.562395	NA	-0.514928	-0.845501
A9L49_RS12810	CINHIHHI_00176	Hydroxypyruvate reductase	3-phosphoglycerate dehydrogenase	NA	-1.02415	NA	-0.605369	-1.16891
A9L49_RS12815	CINHIHHI_00177	Phosphoserine aminotransferase	serC	NA	NA	NA	NA	-0.655754
A9L49_RS12825	CINHIHHI_00179	hypothetical protein	hypothetical protein	NA	0.654274	NA	1.27076	0.936306
A9L49_RS12840	CINHIHHI_00182	Penicillin acylase 2 proenzyme	penicillin acylase family protein	NA	0.867757	NA	NA	NA
A9L49_RS12860	CINHIHHI_00185	N-acetylmuramoyl-L-alanine amidase CwlH	SH3 domain-containing protein	NA	0.484499	NA	0.467527	0.860791
A9L49_RS12870	CINHIHHI_00187	hypothetical protein	DNA alkylation repair protein	NA	0.404473	NA	NA	NA
A9L49_RS12880	CINHIHHI_00189	D-alanyl-D-alanine carboxypeptidase	M15 family metallopeptidase	NA	-0.431441	NA	-0.559072	-0.472451
A9L49_RS12885	CINHIHHI_00190	Capsule biosynthesis protein CapA	CapA family protein	NA	-0.417594	NA	NA	NA
A9L49_RS12905	CINHIHHI_00194	putative protein	alpha/beta hydrolase	NA	0.985041	-0.707727	NA	NA
A9L49_RS12910	CINHIHHI_00195	Transcriptional regulator SlyA	MarR family transcriptional regulator	NA	0.813435	NA	1.08833	1.01988
A9L49_RS12915	CINHIHHI_00196	putative MFS-type transporter YhhS	MFS transporter	NA	0.463297	NA	0.810752	0.871148
A9L49_RS12920	CINHIHHI_00197	6-aminohexanoate-dimer hydrolase	serine hydrolase	NA	1.01121	NA	NA	0.65193
A9L49_RS12945	CINHIHHI_00203	FMN-dependent NADH-azoreductase 2	NAD(P)H-dependent oxidoreductase	NA	1.98642	NA	3.09473	2.63647
A9L49_RS12985	CINHIHHI_00211	hypothetical protein	DUF4430 domain-containing protein	NA	-1.1538	NA	NA	NA
A9L49_RS12990	CINHIHHI_00212	hypothetical protein	DUF4430 domain-containing protein	NA	-1.42522	NA	-1.22773	-1.15842
A9L49_RS13015	CINHIHHI_00217	Aclacinomycin methylesterase RdmC	alpha/beta hydrolase	NA	0.844785	NA	0.480256	NA
A9L49_RS13030	CINHIHHI_00220	Histidine--tRNA ligase	hisS	NA	3.09974	NA	2.91876	2.7665
A9L49_RS13045	CINHIHHI_00223	Putative NAD(P)H nitroreductase YfkO	NAD(P)H-dependent oxidoreductase	NA	2.09188	NA	1.7339	1.68161
A9L49_RS13060	CINHIHHI_00226	hypothetical protein	hypothetical protein	NA	1.02083	NA	0.822494	0.82188
A9L49_RS13115	CINHIHHI_00237	hypothetical protein	hypothetical protein	NA	-0.693868	NA	-0.485751	-0.698238
A9L49_RS13120	CINHIHHI_00238	Putative HAD-hydrolase YfnB	noncanonical pyrimidine nucleotidase, YjjG family	NA	NA	NA	NA	-0.512717
A9L49_RS13125	CINHIHHI_00239	Tyrosine-protein phosphatase	tyrosine-protein phosphatase	NA	0.886721	NA	0.638579	0.714706
A9L49_RS13140	CINHIHHI_00242	Putative mutator protein MutT4	NUDIX hydrolase	NA	NA	NA	0.835131	NA
A9L49_RS13160	CINHIHHI_00246	Inner membrane protein YbjJ	MFS transporter	NA	1.36301	NA	NA	NA
A9L49_RS13175	CINHIHHI_00249	1-deoxy-D-xylulose 5-phosphate reductoisomerase	1-deoxy-D-xylulose-5-phosphate reductoisomerase	NA	-1.16645	NA	-1.09749	-0.990449
A9L49_RS13190	CINHIHHI_00252	Putative transport protein YhhT	AI-2E family transporter	NA	0.525103	NA	0.715582	0.417561
A9L49_RS13195	CINHIHHI_00253	hypothetical protein	GlsB/YeaQ/YmgE family stress response membrane protein	NA	0.841294	NA	0.902127	0.670659
A9L49_RS13220	CINHIHHI_00258	Beta-barrel assembly-enhancing protease	tetratricopeptide repeat protein	NA	NA	NA	0.61691	NA
A9L49_RS13235	CINHIHHI_00261	hypothetical protein	DUF2179 domain-containing protein	NA	1.39372	NA	1.5451	1.76906
A9L49_RS13240	CINHIHHI_00262	hypothetical protein	ATP synthase subunit I	NA	2.53273	NA	2.31903	2.02344
A9L49_RS13245	CINHIHHI_00263	hypothetical protein	HlyC/CorC family transporter	NA	1.89324	NA	1.49446	1.43772
A9L49_RS13250	CINHIHHI_00264	hypothetical protein	MerR family transcriptional regulator	NA	2.09877	NA	1.81082	1.60808
A9L49_RS13285	CINHIHHI_00272	putative amino-acid metabolite efflux pump	DMT family transporter	NA	NA	NA	0.718083	NA
A9L49_RS13290	CINHIHHI_00273	Serine/threonine-protein kinase B	pentapeptide repeat-containing protein	NA	1.02376	NA	1.10082	1.37982
A9L49_RS13300	CINHIHHI_00275	6-phosphogluconolactonase	lactonase family protein	NA	1.29314	-0.719208	0.625089	0.573945
A9L49_RS13305	CINHIHHI_00276	Xylulose kinase	gntK	NA	1.49138	-1.34746	NA	NA
A9L49_RS13310	CINHIHHI_00277	High-affinity gluconate transporter	gntP	NA	1.4122	-1.43197	NA	NA
A9L49_RS13315	CINHIHHI_00278	Transaldolase	fsa	NA	1.98909	-1.77474	NA	NA
A9L49_RS13320	CINHIHHI_00279	6-phosphogluconate dehydrogenase%2C NAD(+)-dependent%2C decarboxylating	gnd	NA	1.8756	-1.6026	NA	NA
A9L49_RS13325	CINHIHHI_00280	Transketolase	tkt	NA	2.31072	-1.71202	NA	NA
A9L49_RS13330	CINHIHHI_00281	Glucose-6-phosphate 1-dehydrogenase	glucose-6-phosphate dehydrogenase	NA	1.92599	-1.59865	NA	NA
A9L49_RS13340	CINHIHHI_00283	Zinc-type alcohol dehydrogenase-like protein	zinc-dependent alcohol dehydrogenase family protein	NA	1.77233	-0.706786	1.34823	1.0656
A9L49_RS13350	CINHIHHI_00285	hypothetical protein	enhancin	NA	NA	NA	NA	0.857017
A9L49_RS13360	CINHIHHI_00287	hypothetical protein	heme-degrading domain-containing protein	NA	4.84601	NA	5.81703	5.48035
A9L49_RS13365	CINHIHHI_00288	hypothetical protein	DUF1304 domain-containing protein	NA	5.40476	NA	6.3345	5.46252
A9L49_RS13370	CINHIHHI_00290	Serine transporter	septum formation initiator	NA	-0.659846	NA	-0.845326	-0.528842
A9L49_RS13375	CINHIHHI_00291	hypothetical protein	IDEAL domain-containing protein	NA	3.79155	-1.22189	2.48835	2.57039
A9L49_RS13380	CINHIHHI_00292	Putative HTH-type transcriptional regulator YwnA	Rrf2 family transcriptional regulator	NA	3.3366	-1.18352	2.62016	2.15391
A9L49_RS13390	CINHIHHI_00294	Regulatory protein Spx	spxA	NA	3.29405	-1.04624	2.1526	2.24826
A9L49_RS13395	CINHIHHI_00295	HTH-type transcriptional regulator GmuR	GntR family transcriptional regulator	NA	2.44038	NA	1.88287	2.03236
A9L49_RS13400	CINHIHHI_00296	putative oxidoreductase YhhX	oxidoreductase	NA	2.68521	NA	2.46289	2.44198
A9L49_RS13410	CINHIHHI_00298	Pyridoxal 4-dehydrogenase	aldo/keto reductase	NA	5.4778	NA	6.6402	5.71202
A9L49_RS13415	CINHIHHI_00299	hypothetical protein	SRPBCC family protein	NA	5.04273	NA	6.32834	5.27921
A9L49_RS13425	CINHIHHI_00301	Acetylxylan esterase	SGNH/GDSL hydrolase family protein	NA	NA	NA	NA	-0.566921
A9L49_RS13435	CINHIHHI_00303	hypothetical protein	phosphotransferase	NA	NA	NA	0.496603	NA
A9L49_RS13450	CINHIHHI_00306	putative isomerase YddE	PhzF family phenazine biosynthesis isomerase	NA	1.22348	NA	1.77577	0.746903
A9L49_RS13455	CINHIHHI_00308	Long-chain-fatty-acid--CoA ligase FadD13	acyl--CoA ligase	NA	-0.907813	NA	-1.2685	-1.49707
A9L49_RS13460	CINHIHHI_00309	General stress protein 14	NAD(P)H-dependent oxidoreductase	NA	4.5978	NA	5.56717	4.79791
A9L49_RS13535	CINHIHHI_00325	Daunorubicin/doxorubicin resistance ABC transporter permease protein DrrB	ABC transporter permease	NA	2.40765	NA	1.78675	1.91897
A9L49_RS13540	CINHIHHI_00326	Daunorubicin/doxorubicin resistance ATP-binding protein DrrA	ATP-binding cassette domain-containing protein	NA	2.18645	NA	1.66762	2.38064
A9L49_RS13545	CINHIHHI_00327	hypothetical protein	DUF1048 domain-containing protein	NA	0.966404	NA	0.789049	0.864263
A9L49_RS13550	CINHIHHI_00328	hypothetical protein	PadR family transcriptional regulator	NA	NA	NA	0.55835	NA
A9L49_RS13555	CINHIHHI_00329	Hydroxylamine reductase	hcp	NA	1.80249	NA	1.98656	2.62372
A9L49_RS13575	CINHIHHI_00334	hypothetical protein	DUF3784 domain-containing protein	NA	-1.09474	NA	-1.43976	-1.35644
A9L49_RS13590	CINHIHHI_00337	Protein FmtA	serine hydrolase	NA	NA	NA	0.905334	NA
A9L49_RS13600	CINHIHHI_00339	putative oxidoreductase CzcO	NAD(P)-binding domain-containing protein	NA	3.5804	NA	3.62947	3.31407
A9L49_RS13630	CINHIHHI_00345	N-acyl homoserine lactonase AiiA	N-acyl homoserine lactonase family protein	NA	NA	NA	0.446753	NA
A9L49_RS13635	CINHIHHI_00346	Zinc-type alcohol dehydrogenase-like protein	zinc-binding alcohol dehydrogenase family protein	NA	1.06525	NA	0.88104	1.06602
A9L49_RS13640	CINHIHHI_00347	putative transport protein YifK	amino acid permease	NA	NA	NA	0.952858	NA
A9L49_RS13645	CINHIHHI_00348	Inner membrane transport protein YdhC	multidrug effflux MFS transporter	NA	-0.502253	NA	NA	NA
A9L49_RS13670	CINHIHHI_00354	Dihydroanticapsin 7-dehydrogenase	SDR family oxidoreductase	NA	0.9491	NA	1.05861	0.881762
A9L49_RS13675	CINHIHHI_00355	putative N-acetyl-alpha-D-glucosaminyl L-malate deacetylase 2	bshB2	NA	NA	-0.716197	-0.39851	-0.363292
A9L49_RS13685	CINHIHHI_00357	putative transporter	ArsB/NhaD family transporter	NA	-1.03195	NA	-0.813585	-1.00196
A9L49_RS13710	CINHIHHI_00362	Iron-uptake system permease protein FeuB	iron ABC transporter permease	NA	NA	NA	0.979896	0.973274
A9L49_RS13720	CINHIHHI_00364	hypothetical protein	DUF4003 domain-containing protein	NA	NA	NA	-0.639748	NA
A9L49_RS13725	CINHIHHI_00365	hypothetical protein	DinB family protein	NA	NA	-0.711967	-1.07047	-1.09057
A9L49_RS13765	CINHIHHI_00373	Endonuclease MutS2	mannonate oxidoreductase	NA	1.03249	NA	1.01415	0.904545
A9L49_RS13775	CINHIHHI_00375	Alpha-amylase	amyS	NA	1.82519	NA	2.15239	1.36016
A9L49_RS13780	CINHIHHI_00376	N-hydroxyarylamine O-acetyltransferase	hypothetical protein	NA	1.19005	NA	NA	0.675616
A9L49_RS13790	CINHIHHI_00378	Putative agmatine deiminase	agmatine deiminase family protein	NA	5.2354	NA	4.9505	4.62447
A9L49_RS13815	CINHIHHI_00383	Putative penicillin-binding protein PbpX	serine hydrolase	NA	-0.488876	NA	NA	NA
A9L49_RS13840	CINHIHHI_00388	Glycerophosphodiester phosphodiesterase	glycerophosphodiester phosphodiesterase	NA	-1.76483	NA	-1.55972	-1.4901
A9L49_RS13860	CINHIHHI_00392	hypothetical protein	hypothetical protein	NA	NA	NA	0.638595	0.389836
A9L49_RS13865	CINHIHHI_00393	hypothetical protein	WXG100 family type VII secretion target	NA	0.511166	NA	1.04834	0.821795
A9L49_RS13870	CINHIHHI_00394	hypothetical protein	hypothetical protein	NA	0.875567	NA	1.39527	1.07546
A9L49_RS13885	CINHIHHI_00397	Zinc-type alcohol dehydrogenase-like protein	NADP-dependent oxidoreductase	NA	1.44086	NA	1.35662	1.44125
A9L49_RS13895	CINHIHHI_00399	Response regulator aspartate phosphatase F	histidine kinase	NA	0.713054	NA	1.08347	NA
A9L49_RS13905	CINHIHHI_00401	Protease synthase and sporulation protein PAI 2	FMN-binding negative transcriptional regulator	NA	-0.960838	NA	NA	NA
A9L49_RS13925	CINHIHHI_00405	hypothetical protein	DUF2871 family protein	NA	1.65965	NA	2.23711	1.7382
A9L49_RS13930	CINHIHHI_00406	hypothetical protein	GNAT family N-acetyltransferase	NA	-0.998706	NA	NA	-0.874259
A9L49_RS13940	CINHIHHI_05893	hypothetical protein	DUF5065 family protein	NA	-1.00189	NA	NA	-1.125
A9L49_RS13955	CINHIHHI_00410	Hydroxyacylglutathione hydrolase GloC	MBL fold metallo-hydrolase	NA	1.96217	NA	1.72185	1.47772
A9L49_RS13960	CINHIHHI_00411	Sulfide-quinone reductase	NAD(P)/FAD-dependent oxidoreductase	NA	2.91297	NA	2.73227	2.19544
A9L49_RS13975	CINHIHHI_00414	GlcNAc-binding protein A	chitin-binding protein	NA	1.29016	NA	1.07736	1.01651
A9L49_RS13985	CINHIHHI_00416	Spore germination protein B1	spore germination protein	NA	4.42047	NA	3.74845	3.67269
A9L49_RS13990	CINHIHHI_00417	Spore germination protein YndE	spore gernimation protein XA	NA	3.38202	NA	3.65229	3.19909
A9L49_RS13995	CINHIHHI_00418	Spore germination protein A3	Ger(x)C family spore germination protein	NA	1.84398	NA	1.93534	1.32216
A9L49_RS14025	CINHIHHI_00424	Response regulator aspartate phosphatase F	tetratricopeptide repeat protein	NA	1.69026	NA	1.41364	1.26751
A9L49_RS14035	CINHIHHI_00426	Methyl-accepting chemotaxis protein McpB	methyl-accepting chemotaxis protein	NA	1.2543	NA	1.11017	1.75395
A9L49_RS14070	CINHIHHI_00433	Endoglucanase C307	cellulase family glycosylhydrolase	NA	-1.41575	NA	-1.01748	-0.923808
A9L49_RS14085	CINHIHHI_00436	putative ABC transporter ATP-binding protein YbiT	lsa	NA	1.44986	NA	1.43276	1.48712
A9L49_RS14090	CINHIHHI_00437	HTH-type transcriptional repressor NicS	TetR/AcrR family transcriptional regulator	NA	0.795683	NA	1.8243	1.17121
A9L49_RS14095	CINHIHHI_00438	Alpha-hemolysin	beta-channel forming cytolysin	NA	0.916056	NA	0.763133	1.51456
A9L49_RS14100	CINHIHHI_00439	S-layer protein sap	N-acetylmuramoyl-L-alanine amidase	NA	2.01347	-1.15778	0.998319	0.85611
A9L49_RS14115	CINHIHHI_00443	hypothetical protein	VaFE repeat-containing surface-anchored protein	NA	1.39561	NA	1.70891	1.3049
A9L49_RS14125	CINHIHHI_00445	hypothetical protein	hypothetical protein	NA	-2.48495	NA	-2.51009	-2.75631
A9L49_RS14130	CINHIHHI_00446	Sporulation kinase E	sensor histidine kinase	NA	0.720589	NA	1.2781	1.06263
A9L49_RS14145	CINHIHHI_00449	hypothetical protein	GNAT family N-acetyltransferase	NA	2.7033	-1.11143	2.35817	1.5934
A9L49_RS14150	CINHIHHI_00450	Catechol-2%2C3-dioxygenase	glyoxalase	NA	-1.81062	NA	NA	-1.23583
A9L49_RS14155	CINHIHHI_00451	Vancomycin B-type resistance protein VanW	VanW family protein	NA	1.13318	NA	1.38085	1.33162
A9L49_RS14160	CINHIHHI_00452	putative protein YxeE	hypothetical protein	NA	1.92563	NA	3.18643	1.93715
A9L49_RS14180	CINHIHHI_00457	Cold shock-like protein CspD	cspB	NA	-1.8385	NA	-1.42412	-1.76026
A9L49_RS14195	CINHIHHI_00460	Succinate-acetate/proton symporter SatP	transcriptional regulator	NA	0.810852	NA	0.792119	1.1969
A9L49_RS14220	CINHIHHI_00465	Benzil reductase ((S)-benzoin forming)	(S)-benzoin forming benzil reductase	NA	-0.425448	NA	-0.571528	-0.688323
A9L49_RS14230	CINHIHHI_00467	Argininosuccinate lyase	argH	NA	1.72444	NA	1.49096	1.85814
A9L49_RS14235	CINHIHHI_00468	hypothetical protein	D-alanyl-D-alanine carboxypeptidase	NA	NA	NA	0.471249	NA
A9L49_RS14245	CINHIHHI_00470	Sodium/pantothenate symporter	panF	NA	1.29928	NA	1.33376	1.54089
A9L49_RS14260	CINHIHHI_00473	3-oxoacyl-[acyl-carrier-protein] reductase FabG	fabG	NA	NA	NA	0.648714	NA
A9L49_RS14300	CINHIHHI_00481	Iron-sulfur cluster carrier protein	Mrp/NBP35 family ATP-binding protein	NA	NA	NA	-0.632264	NA
A9L49_RS14315	CINHIHHI_00484	Molybdopterin molybdenumtransferase	molybdopterin molybdotransferase MoeA	NA	-1.05706	NA	-2.28871	-1.34641
A9L49_RS14320	CINHIHHI_00485	Sulfur carrier protein adenylyltransferase	molybdopterin-synthase adenylyltransferase MoeB	1.06191	-0.901533	NA	-2.66878	-1.60884
A9L49_RS14325	CINHIHHI_00486	putative formate transporter 2	formate/nitrite transporter family protein	NA	-2.41074	NA	-3.42565	-2.65393
A9L49_RS14330	CINHIHHI_00487	GTP 3'%2C8-cyclase	moaA	NA	-1.96131	NA	-2.21046	-1.52177
A9L49_RS14335	CINHIHHI_00488	Sulfur carrier protein FdhD	fdhD	NA	-1.99431	NA	-2.31557	-1.5906
A9L49_RS14340	CINHIHHI_00489	hypothetical protein	DUF2294 domain-containing protein	NA	-1.16548	NA	-2.72878	-2.09875
A9L49_RS14345	CINHIHHI_00490	hypothetical protein	DUF1641 domain-containing protein	NA	-1.03836	NA	-1.67512	-1.11779
A9L49_RS14350	CINHIHHI_00491	Putative formate dehydrogenase	formate dehydrogenase subunit alpha	NA	-0.872775	NA	-1.84786	-1.0223
A9L49_RS14410	CINHIHHI_00503	Dipeptide-binding protein DppE	peptide ABC transporter substrate-binding protein	NA	1.4452	NA	1.26436	1.27068
A9L49_RS14430	CINHIHHI_00506	Dipeptide-binding protein DppE	peptide ABC transporter substrate-binding protein	NA	1.67528	NA	2.48095	1.99359
A9L49_RS14435	CINHIHHI_00507	Dipeptide-binding protein DppE	peptide ABC transporter substrate-binding protein	NA	1.93589	NA	1.70909	1.51669
A9L49_RS14440	CINHIHHI_00508	Polyisoprenyl-teichoic acid--peptidoglycan teichoic acid transferase TagT	LCP family protein	NA	NA	NA	1.21982	1.486
A9L49_RS14455	CINHIHHI_00511	hypothetical protein	ABC transporter permease subunit	NA	1.4251	NA	0.991678	1.25966
A9L49_RS14460	CINHIHHI_00512	putative multidrug ABC transporter ATP-binding protein YbhF	ATP-binding cassette domain-containing protein	NA	1.32356	NA	0.717911	1.22232
A9L49_RS14480	CINHIHHI_00516	scyllo-inositol 2-dehydrogenase (NADP(+)) IolW	oxidoreductase	NA	-0.914723	NA	-1.19047	-1.37075
A9L49_RS14485	CINHIHHI_00517	DNA topoisomerase 4 subunit A	parC	NA	-1.09592	NA	-1.00972	-0.706966
A9L49_RS14490	CINHIHHI_00518	DNA topoisomerase 4 subunit B	parE	NA	-0.443325	NA	-0.506524	NA
A9L49_RS14495	CINHIHHI_00519	putative protein YccU	CoA-binding protein	NA	0.550105	NA	0.765825	0.608931
A9L49_RS14500	CINHIHHI_00520	Serine protease Do-like HtrB	PDZ domain-containing protein	NA	-0.861955	NA	-1.00423	-0.970038
A9L49_RS14515	CINHIHHI_00523	Anaerobic ribonucleoside-triphosphate reductase	anaerobic ribonucleoside triphosphate reductase	NA	0.887546	NA	NA	NA
A9L49_RS14525	CINHIHHI_00525	putative protein	hypothetical protein	NA	0.918549	NA	0.804165	0.882608
A9L49_RS14530	CINHIHHI_00526	Putative esterase	acyl-CoA thioesterase	NA	-1.52614	NA	-1.28278	-1.34404
A9L49_RS14615	CINHIHHI_00543	hypothetical protein	hypothetical protein	NA	0.779177	NA	0.838525	NA
A9L49_RS14620	CINHIHHI_00544	Alanine--tRNA ligase	alanyl-tRNA editing protein	NA	NA	NA	0.483083	NA
A9L49_RS14650	CINHIHHI_00550	Long-chain-fatty-acid--CoA ligase	long-chain fatty acid--CoA ligase	NA	1.64165	NA	1.60697	1.26634
A9L49_RS14680	CINHIHHI_00556	hypothetical protein	CsbD family protein	NA	2.25644	NA	2.66034	1.61723
A9L49_RS14685	CINHIHHI_00557	hypothetical protein	DUF2164 domain-containing protein	NA	NA	NA	NA	-1.07552
A9L49_RS14700	CINHIHHI_00560	hypothetical protein	YitT family protein	NA	0.717259	NA	1.00636	1.26388
A9L49_RS14715	CINHIHHI_00563	Putative hydrolase MhqD	alpha/beta hydrolase	NA	1.75913	-0.770795	0.886568	0.988484
A9L49_RS14720	CINHIHHI_00564	Putative ring-cleaving dioxygenase MhqO	ring-cleaving dioxygenase	NA	1.68584	NA	1.2167	1.17499
A9L49_RS14740	CINHIHHI_00568	N-ethylmaleimide reductase	alkene reductase	NA	2.00177	-0.964715	1.15334	1.03709
A9L49_RS14745	CINHIHHI_00569	RNA polymerase-binding transcription factor CarD	hypothetical protein	NA	NA	NA	0.512517	NA
A9L49_RS14750	CINHIHHI_00570	Formimidoylglutamase	hutG	NA	3.99437	NA	4.28551	3.83507
A9L49_RS14755	CINHIHHI_00571	Imidazolonepropionase	hutI	NA	3.91283	NA	4.17253	3.74651
A9L49_RS14760	CINHIHHI_00572	Urocanate hydratase	hutU	NA	3.51325	NA	3.70611	3.33987
A9L49_RS14765	CINHIHHI_00573	Histidine ammonia-lyase	hutH	NA	2.68632	NA	2.83485	2.44787
A9L49_RS14770	CINHIHHI_00574	Hut operon positive regulatory protein	hutP	-0.617076	2.19888	-0.664706	2.15124	1.53418
A9L49_RS14790	CINHIHHI_00578	hypothetical protein	hypothetical protein	NA	NA	NA	1.33088	NA
A9L49_RS14795	CINHIHHI_00579	hypothetical protein	DUF2621 domain-containing protein	NA	1.3759	NA	1.75471	0.989916
A9L49_RS14805	CINHIHHI_00581	hypothetical protein	ccdA	NA	NA	NA	0.886404	0.55838
A9L49_RS14810	CINHIHHI_00583	hypothetical protein	DMT family transporter	NA	-0.793789	NA	-0.691209	NA
A9L49_RS14820	CINHIHHI_00585	hypothetical protein	ABC transporter permease subunit	NA	-0.793083	NA	-1.03577	-0.875456
A9L49_RS14825	CINHIHHI_00586	ABC transporter ATP-binding protein NatA	ABC transporter ATP-binding protein	NA	-0.775193	NA	NA	NA
A9L49_RS14840	CINHIHHI_00590	HTH-type transcriptional regulator BenM	LysR family transcriptional regulator	NA	0.833041	NA	0.597794	0.577067
A9L49_RS14850	CINHIHHI_00592	Inner membrane protein YohK	LrgB family protein	NA	-5.47172	NA	-5.56663	-5.20471
A9L49_RS14865	CINHIHHI_00595	hypothetical protein	sulfite exporter TauE/SafE family protein	NA	0.66361	NA	0.717035	NA
A9L49_RS14880	CINHIHHI_00598	hypothetical protein	chromosome segregation protein	NA	1.07922	NA	1.09328	1.06252
A9L49_RS14890	CINHIHHI_00600	putative multidrug resistance ABC transporter ATP-binding/permease protein YheH	ABC transporter ATP-binding protein	NA	0.96504	NA	0.828164	0.784385
A9L49_RS14895	CINHIHHI_00601	putative multidrug resistance ABC transporter ATP-binding/permease protein YheI	ATP-binding cassette domain-containing protein	NA	2.09878	NA	2.32126	1.9682
A9L49_RS14900	CINHIHHI_00602	hypothetical protein	YneF family protein	NA	-0.805073	NA	-0.738837	-1.03419
A9L49_RS14905	CINHIHHI_00603	Sporulation inhibitor of replication protein SirA	sirA	NA	-1.46258	NA	-1.4959	-1.07551
A9L49_RS14910	CINHIHHI_00604	Transketolase	tkt	NA	-0.715935	NA	-1.0445	-0.599887
A9L49_RS14950	CINHIHHI_00612	LexA repressor	lexA	NA	NA	NA	-0.499825	-0.557025
A9L49_RS14975	CINHIHHI_00617	N-acetylmuramoyl-L-alanine amidase CwlA	N-acetylmuramoyl-L-alanine amidase family protein	NA	-4.4953	NA	-4.49424	-4.35949
A9L49_RS14980	CINHIHHI_00618	Murein DD-endopeptidase MepM	M23 family metallopeptidase	NA	-4.25253	NA	-3.80279	-3.77345
A9L49_RS14985	CINHIHHI_00619	hypothetical protein	lysozyme family protein	NA	-3.50846	NA	-3.50825	-3.66451
A9L49_RS15020	CINHIHHI_00626	Glutamine synthetase	glnA	NA	-0.961631	NA	-0.654888	-0.750994
A9L49_RS15025	CINHIHHI_00627	HTH-type transcriptional regulator GlnR	glnR	NA	-0.648533	NA	NA	NA
A9L49_RS15030	CINHIHHI_00628	L-methionine gamma-lyase	methionine gamma-lyase family protein	NA	-0.884549	NA	-0.817414	-0.599209
A9L49_RS15035	CINHIHHI_00629	GTPase HflX	hflX	NA	-0.62469	NA	NA	NA
A9L49_RS15040	CINHIHHI_00630	hypothetical protein	trimeric intracellular cation channel family protein	NA	-0.666259	NA	NA	NA
A9L49_RS15055	CINHIHHI_00633	Tyrosine recombinase XerC	site-specific integrase	NA	1.62095	NA	1.18084	0.995034
A9L49_RS15070	CINHIHHI_00636	tRNA dimethylallyltransferase	miaA	NA	NA	NA	0.554822	NA
A9L49_RS15080	CINHIHHI_00638	Cell wall-binding protein YocH	SH3 domain-containing protein	NA	-1.54588	NA	-1.31361	-1.85998
A9L49_RS15085	CINHIHHI_00639	PTS system fructose-specific EIIABC component	PTS transporter subunit EIIA	NA	-0.949475	NA	-1.09466	-0.837514
A9L49_RS15090	CINHIHHI_00640	Tagatose-6-phosphate kinase	pfkB	NA	-1.85588	NA	-1.93146	-1.77987
A9L49_RS15095	CINHIHHI_00641	Lactose phosphotransferase system repressor	DeoR/GlpR transcriptional regulator	NA	-3.09611	NA	-3.14819	-3.06545
A9L49_RS15100	CINHIHHI_00642	Long-chain-alcohol dehydrogenase 2	iron-containing alcohol dehydrogenase	NA	0.924583	-0.70766	NA	NA
A9L49_RS15105	CINHIHHI_00643	hypothetical protein	DUF420 domain-containing protein	NA	NA	NA	0.417651	NA
A9L49_RS15115	CINHIHHI_00645	hypothetical protein	hypothetical protein	NA	-1.08697	NA	-1.15545	-1.4363
A9L49_RS15140	CINHIHHI_00650	DNA-binding protein HU	HU family DNA-binding protein	NA	-1.53223	NA	-1.91946	-1.60775
A9L49_RS15145	CINHIHHI_00651	putative N-acetyltransferase YafP	GNAT family N-acetyltransferase	NA	0.990387	NA	1.72507	0.908465
A9L49_RS15150	CINHIHHI_00652	Copper-exporting P-type ATPase	copper-translocating P-type ATPase	NA	5.49363	NA	4.28691	5.46272
A9L49_RS15155	CINHIHHI_00653	Copper chaperone CopZ	copZ	NA	3.01307	NA	2.40426	2.99378
A9L49_RS15160	CINHIHHI_00654	Copper-sensing transcriptional repressor CsoR	metal-sensing transcriptional repressor	NA	1.09599	NA	1.13596	0.960654
A9L49_RS15170	CINHIHHI_00656	Ferri-bacillibactin esterase BesA	alpha/beta hydrolase	NA	-1.67803	NA	-1.58693	-1.34438
A9L49_RS15175	CINHIHHI_00657	putative siderophore transport system ATP-binding protein YusV	ABC transporter ATP-binding protein	NA	-1.21749	NA	-1.70945	-1.22509
A9L49_RS15180	CINHIHHI_00658	Iron-uptake system permease protein FeuC	iron ABC transporter permease	NA	-2.50081	NA	-1.90426	-1.54988
A9L49_RS15185	CINHIHHI_00659	Iron-uptake system permease protein FeuB	iron ABC transporter permease	NA	-2.36253	NA	-2.1448	-1.90047
A9L49_RS15190	CINHIHHI_00660	Iron-uptake system-binding protein	iron-hydroxamate ABC transporter substrate-binding protein	NA	-2.6154	NA	-2.29082	-2.04084
A9L49_RS15210	CINHIHHI_00664	DNA-3-methyladenine glycosylase	DNA-3-methyladenine glycosylase 2	NA	0.691753	NA	NA	NA
A9L49_RS15215	CINHIHHI_00665	Peptidase T	pepT	NA	0.711657	NA	NA	NA
A9L49_RS15225	CINHIHHI_00667	hypothetical protein	hypothetical protein	NA	-1.16794	NA	NA	-0.925365
A9L49_RS15230	CINHIHHI_00668	hypothetical protein	histidine phosphatase family protein	NA	-0.792973	NA	-0.802409	-1.21837
A9L49_RS15235	CINHIHHI_00669	Arylesterase	alpha/beta hydrolase	NA	-0.913154	NA	NA	-0.810645
A9L49_RS15240	CINHIHHI_00670	putative signaling protein	EAL domain-containing protein	NA	-0.865579	NA	-0.576584	-0.382895
A9L49_RS15270	CINHIHHI_00676	hypothetical protein	hypothetical protein	NA	6.42428	NA	5.94441	6.34942
A9L49_RS15275	CINHIHHI_00677	Inner membrane protein YohK	LrgB family protein	NA	7.39032	NA	6.50568	7.16062
A9L49_RS15280	CINHIHHI_00678	hypothetical protein	CidA/LrgA family holin-like protein	NA	7.36941	NA	5.76629	6.98269
A9L49_RS15285	CINHIHHI_00679	HTH-type transcriptional regulator NorG	PLP-dependent aminotransferase family protein	NA	7.66865	NA	6.68642	7.34315
A9L49_RS15290	CINHIHHI_00680	hypothetical protein	hypothetical protein	NA	7.39682	NA	6.77736	7.15754
A9L49_RS15295	CINHIHHI_00681	putative HTH-type transcriptional regulator YydK	GntR family transcriptional regulator	NA	1.90011	NA	1.97381	1.74959
A9L49_RS15300	CINHIHHI_00682	Aryl-phospho-beta-D-glucosidase BglC	glycoside hydrolase family 1 protein	NA	1.70383	NA	1.29471	1.1445
A9L49_RS15310	CINHIHHI_00684	Microbial collagenase	S8 family serine peptidase	NA	-1.32855	NA	-0.958561	NA
A9L49_RS15320	CINHIHHI_00686	Ferredoxin--NADP reductase	NAD(P)-binding protein	NA	0.701368	NA	0.81496	1.16166
A9L49_RS15325	CINHIHHI_00687	Lipoteichoic acid synthase 2	LTA synthase family protein	NA	2.90589	NA	2.82336	2.67001
A9L49_RS15330	CINHIHHI_00688	GTPase Era	hypothetical protein	NA	1.27061	NA	1.01972	1.42953
A9L49_RS15340	CINHIHHI_00690	DNA mismatch repair protein MutL	mutL	NA	NA	NA	-0.482918	NA
A9L49_RS15355	CINHIHHI_00693	putative protein YmcA	hypothetical protein	NA	0.397559	NA	0.47041	0.381763
A9L49_RS15360	CINHIHHI_00694	tRNA-2-methylthio-N(6)-dimethylallyladenosine synthase	miaB	NA	0.423968	NA	NA	0.387747
A9L49_RS15370	CINHIHHI_00696	2-oxoglutarate oxidoreductase subunit KorA	2-oxoacid:acceptor oxidoreductase subunit alpha	NA	NA	NA	-0.450148	NA
A9L49_RS15385	CINHIHHI_00699	2'%2C3'-cyclic-nucleotide 2'-phosphodiesterase	TIGR00282 family metallophosphoesterase	NA	NA	NA	-0.5979	NA
A9L49_RS15390	CINHIHHI_00700	Ribonuclease Y	rny	NA	-0.49517	NA	-0.557521	-0.465069
A9L49_RS15400	CINHIHHI_00701	Protein RecA	recA	NA	-0.395427	NA	-0.796081	-0.664198
A9L49_RS15410	CINHIHHI_00703	CDP-diacylglycerol--glycerol-3-phosphate 3-phosphatidyltransferase	pgsA	NA	0.501101	NA	0.421359	0.578346
A9L49_RS15415	CINHIHHI_00704	Cytoskeleton protein RodZ	helix-turn-helix domain-containing protein	NA	0.626588	NA	0.586712	0.617825
A9L49_RS15420	CINHIHHI_00705	hypothetical protein	DUF3388 domain-containing protein	NA	0.481236	NA	0.524273	0.432218
A9L49_RS15435	CINHIHHI_00708	Putative zinc protease AlbF	insulinase family protein	NA	0.44138	NA	0.443646	NA
A9L49_RS15445	CINHIHHI_00710	hypothetical protein	ABC transporter permease	NA	0.621849	NA	0.529438	0.730498
A9L49_RS15450	CINHIHHI_00711	D-allose transport system permease protein AlsC	ABC transporter permease	NA	0.585731	NA	0.47673	0.66316
A9L49_RS15455	CINHIHHI_00712	Galactose/methyl galactoside import ATP-binding protein MglA	ABC transporter ATP-binding protein	NA	0.802669	NA	0.744257	0.924819
A9L49_RS15460	CINHIHHI_00713	Membrane lipoprotein TmpC	BMP family ABC transporter substrate-binding protein	NA	0.818519	NA	0.667242	0.654462
A9L49_RS15465	CINHIHHI_00714	Putative transcriptional regulator of 2-aminoethylphosphonate degradation operons	GntR family transcriptional regulator	NA	1.15308	NA	1.47831	1.34266
A9L49_RS15470	CINHIHHI_00715	hypothetical protein	cell division protein FtsK	NA	0.95777	NA	1.31171	1.03026
A9L49_RS15475	CINHIHHI_00716	DNA translocase SpoIIIE	DNA translocase FtsK	NA	0.722162	NA	0.689054	0.801464
A9L49_RS15490	CINHIHHI_00719	Ribonuclease J2	ribonuclease J	NA	NA	NA	-0.427086	-0.452851
A9L49_RS15495	CINHIHHI_00720	4-hydroxy-tetrahydrodipicolinate synthase	dapA	NA	NA	NA	-0.523246	-0.459733
A9L49_RS15500	CINHIHHI_00721	Aspartokinase	dapG	NA	NA	NA	-0.63445	-0.454269
A9L49_RS15505	CINHIHHI_00722	Aspartate-semialdehyde dehydrogenase	asd	NA	NA	NA	-0.681465	-0.709885
A9L49_RS15520	CINHIHHI_00726	Putative ribonuclease YwqJ	WXG100 family type VII secretion target	NA	-0.599164	NA	NA	NA
A9L49_RS15525	CINHIHHI_00727	hypothetical protein	hypothetical protein	NA	-0.596282	NA	NA	NA
A9L49_RS15555	CINHIHHI_00733	putative protein YxaL	PQQ-like beta-propeller repeat protein	NA	1.4618	NA	1.27454	1.64164
A9L49_RS15645	CINHIHHI_00752	hypothetical protein	hypothetical protein	NA	0.724171	NA	0.850243	0.529019
A9L49_RS15670	CINHIHHI_00757	hypothetical protein	DUF4435 domain-containing protein	NA	-0.906302	NA	-0.555716	-0.577154
A9L49_RS15675	CINHIHHI_00758	hypothetical protein	ATP-binding protein	NA	-0.8815	NA	-0.738381	-0.64904
A9L49_RS15750	CINHIHHI_00774	hypothetical protein	recombinase family protein	NA	0.631138	NA	NA	0.619952
A9L49_RS15775	CINHIHHI_00779	Peptidoglycan-N-acetylmuramic acid deacetylase PdaA	polysaccharide deacetylase family protein	NA	-0.699712	NA	NA	NA
A9L49_RS15780	CINHIHHI_00780	Polyribonucleotide nucleotidyltransferase	pnp	NA	-0.676627	NA	-0.728015	-0.470794
A9L49_RS15785	CINHIHHI_00781	30S ribosomal protein S15	rpsO	NA	-1.60299	NA	-1.84666	-1.75624
A9L49_RS15795	CINHIHHI_00783	tRNA pseudouridine synthase B	truB	NA	-0.987222	NA	-1.18086	-0.655054
A9L49_RS15800	CINHIHHI_00784	Ribosome-binding factor A	rbfA	NA	-1.37558	NA	-1.2675	-1.11
A9L49_RS15805	CINHIHHI_00785	hypothetical protein	DUF503 family protein	NA	-1.77004	NA	-2.06757	-1.94771
A9L49_RS15810	CINHIHHI_00786	Translation initiation factor IF-2	infB	NA	-1.00637	NA	-1.22794	-0.809937
A9L49_RS15815	CINHIHHI_00787	putative ribosomal protein YlxQ	YlxQ family RNA-binding protein	NA	-0.951937	NA	-1.09831	-0.758003
A9L49_RS15820	CINHIHHI_00788	hypothetical protein	YlxR family protein	NA	-1.60268	NA	-1.67029	-1.34661
A9L49_RS15825	CINHIHHI_00789	Transcription termination/antitermination protein NusA	nusA	NA	-0.998949	NA	-1.27584	-0.882199
A9L49_RS15830	CINHIHHI_00790	Ribosome maturation factor RimP	rimP	NA	-1.02767	NA	-1.01107	-0.844503
A9L49_RS15835	CINHIHHI_00791	DNA polymerase III PolC-type	PolC-type DNA polymerase III	NA	-0.73458	NA	-0.768603	-0.41507
A9L49_RS15840	CINHIHHI_00792	Proline--tRNA ligase	proS	NA	-0.884925	NA	-1.06358	-0.750863
A9L49_RS15845	CINHIHHI_00793	Regulator of sigma-W protease RasP	rseP	NA	-0.619687	NA	-0.788288	-0.477746
A9L49_RS15850	CINHIHHI_00794	1-deoxy-D-xylulose 5-phosphate reductoisomerase	1-deoxy-D-xylulose-5-phosphate reductoisomerase	NA	-0.8878	NA	-1.07515	-0.691028
A9L49_RS15855	CINHIHHI_00795	Phosphatidate cytidylyltransferase	cdsA	NA	-0.60975	NA	-0.807636	NA
A9L49_RS15860	CINHIHHI_00796	Ditrans%2Cpolycis-undecaprenyl-diphosphate synthase ((2E%2C6E)-farnesyl-diphosphate specific)	uppS	NA	-0.661131	NA	-0.894093	NA
A9L49_RS15865	CINHIHHI_00797	Ribosome-recycling factor	ribosome recycling factor	NA	-0.707145	NA	-0.874354	-0.552363
A9L49_RS15870	CINHIHHI_00798	Uridylate kinase	pyrH	NA	NA	NA	-0.743315	NA
A9L49_RS15875	CINHIHHI_00799	Elongation factor Ts	elongation factor Ts	NA	-0.532028	NA	-0.954423	-0.425934
A9L49_RS15880	CINHIHHI_00800	30S ribosomal protein S2	rpsB	NA	-1.3101	NA	-1.40464	-1.21459
A9L49_RS15885	CINHIHHI_00801	GTP-sensing transcriptional pleiotropic repressor CodY	codY	NA	-0.60093	NA	-0.596228	-0.411451
A9L49_RS15890	CINHIHHI_00802	ATP-dependent protease ATPase subunit ClpY	hslU	NA	-0.535574	NA	-0.516462	NA
A9L49_RS15905	CINHIHHI_00805	Methylenetetrahydrofolate--tRNA-(uracil-5-)-methyltransferase TrmFO	trmFO	0.557722	-0.578121	NA	-0.855406	NA
A9L49_RS15910	CINHIHHI_00806	DNA topoisomerase 1	topA	NA	-1.35985	NA	-1.19333	-1.0583
A9L49_RS15920	CINHIHHI_00808	Succinate--CoA ligase [ADP-forming] subunit alpha	sucD	NA	1.03223	NA	1.14731	0.991697
A9L49_RS15925	CINHIHHI_00809	Succinate--CoA ligase [ADP-forming] subunit beta	sucC	NA	0.578576	NA	0.636766	0.501792
A9L49_RS15930	CINHIHHI_00810	Ribonuclease HII	ribonuclease HII	NA	1.19259	NA	0.762258	1.32999
A9L49_RS15945	CINHIHHI_00813	50S ribosomal protein L19	rplS	NA	-1.98326	NA	-2.04073	-1.89493
A9L49_RS15950	CINHIHHI_00814	tRNA (guanine-N(1)-)-methyltransferase	trmD	NA	-1.07796	NA	-0.809651	-0.457033
A9L49_RS15955	CINHIHHI_00815	Ribosome maturation factor RimM	rimM	NA	-0.789022	NA	-1.16808	-0.882737
A9L49_RS15960	CINHIHHI_00816	hypothetical protein	KH domain-containing protein	NA	-1.81757	NA	-1.88316	-1.84402
A9L49_RS15965	CINHIHHI_00817	30S ribosomal protein S16	rpsP	NA	-1.62588	NA	-1.45188	-1.47023
A9L49_RS15970	CINHIHHI_00818	Signal recognition particle protein	signal recognition particle protein	NA	-1.52055	NA	-1.51517	-1.40464
A9L49_RS15975	CINHIHHI_00819	hypothetical protein	putative DNA-binding protein	NA	-2.1128	NA	-1.70032	-1.75908
A9L49_RS15980	CINHIHHI_00820	Signal recognition particle receptor FtsY	ftsY	NA	-0.959815	NA	-0.921868	-0.586909
A9L49_RS15985	CINHIHHI_00821	Chromosome partition protein Smc	smc	NA	NA	NA	-0.555736	NA
A9L49_RS15990	CINHIHHI_00822	Ribonuclease 3	rncS	NA	-1.33347	NA	-1.18562	-1.17197
A9L49_RS15995	CINHIHHI_00823	Acyl carrier protein	acpP	NA	-1.32273	NA	-1.01468	-1.21887
A9L49_RS16000	CINHIHHI_00824	3-oxoacyl-[acyl-carrier-protein] reductase FabG	fabG	NA	-1.05899	NA	-0.902807	-0.666983
A9L49_RS16005	CINHIHHI_00825	Malonyl CoA-acyl carrier protein transacylase	fabD	NA	-0.88198	NA	-0.858786	-0.519886
A9L49_RS16010	CINHIHHI_00826	Phosphate acyltransferase	plsX	NA	-0.575547	NA	-0.494649	NA
A9L49_RS16020	CINHIHHI_00828	ATP-dependent DNA helicase RecG	recG	NA	NA	NA	-0.488066	NA
A9L49_RS16025	CINHIHHI_00829	putative protein	DAK2 domain-containing protein	NA	-0.586977	NA	-0.801576	-0.545021
A9L49_RS16035	CINHIHHI_00831	50S ribosomal protein L28	rpmB	NA	-2.0716	NA	-1.30811	-1.36866
A9L49_RS16045	CINHIHHI_00832	Thiamine pyrophosphokinase	thiamine diphosphokinase	NA	-0.961149	NA	NA	NA
A9L49_RS16050	CINHIHHI_00833	Ribulose-phosphate 3-epimerase	ribulose-phosphate 3-epimerase	NA	-0.932088	NA	-1.03347	-0.92587
A9L49_RS16055	CINHIHHI_00834	Small ribosomal subunit biogenesis GTPase RsgA	rsgA	NA	-1.25362	NA	-1.37687	-1.04195
A9L49_RS16060	CINHIHHI_00835	Serine/threonine-protein kinase PrkC	pknB	NA	-0.793701	NA	-1.1257	-0.789457
A9L49_RS16065	CINHIHHI_00836	Protein phosphatase PrpC	Stp1/IreP family PP2C-type Ser/Thr phosphatase	NA	-0.629795	NA	-0.728121	-0.578996
A9L49_RS16070	CINHIHHI_00837	putative dual-specificity RNA methyltransferase RlmN	rlmN	NA	-0.372161	NA	-0.762256	-0.507856
A9L49_RS16075	CINHIHHI_00838	Ribosomal RNA small subunit methyltransferase B	rsmB	NA	-0.453504	NA	-0.672352	NA
A9L49_RS16080	CINHIHHI_00839	Methionyl-tRNA formyltransferase	methionyl-tRNA formyltransferase	NA	NA	NA	-0.392722	NA
A9L49_RS16100	CINHIHHI_00843	DNA-directed RNA polymerase subunit omega	rpoZ	NA	-1.53571	NA	-0.678312	-0.69058
A9L49_RS16105	CINHIHHI_00844	Guanylate kinase	guanylate kinase	NA	-0.77742	NA	-0.80076	-0.669744
A9L49_RS16110	CINHIHHI_00845	hypothetical protein	DUF370 domain-containing protein	NA	-0.823603	NA	-0.781103	-0.726028
A9L49_RS16120	CINHIHHI_00847	Calcium-transporting ATPase	calcium-translocating P-type ATPase, SERCA-type	NA	-0.878918	NA	NA	-0.926817
A9L49_RS16125	CINHIHHI_00848	putative protein YloA	fibronectin/fibrinogen-binding protein	NA	-0.690716	NA	-0.657536	-0.469015
A9L49_RS16130	CINHIHHI_00849	hypothetical protein	DUF1311 domain-containing protein	NA	-1.85919	NA	-1.4068	-1.4607
A9L49_RS16165	CINHIHHI_00857	Putative HAD-hydrolase YfnB	HAD family hydrolase	NA	0.916289	NA	0.825229	0.767913
A9L49_RS16170	CINHIHHI_00858	Orotate phosphoribosyltransferase	pyrE	NA	0.979216	NA	1.07056	0.973797
A9L49_RS16175	CINHIHHI_00859	Orotidine 5'-phosphate decarboxylase	pyrF	NA	1.00491	NA	1.11427	0.901289
A9L49_RS16180	CINHIHHI_00860	Dihydroorotate dehydrogenase B (NAD(+))%2C catalytic subunit	pyrD	NA	0.984714	NA	0.883186	0.851363
A9L49_RS16185	CINHIHHI_00861	Dihydroorotate dehydrogenase B (NAD(+))%2C electron transfer subunit	pyrK	NA	1.05785	NA	1.15945	1.13564
A9L49_RS16190	CINHIHHI_00862	Carbamoyl-phosphate synthase large chain	carB	NA	0.925607	NA	0.862352	0.954935
A9L49_RS16195	CINHIHHI_00863	Carbamoyl-phosphate synthase small chain	carA	NA	0.657036	NA	0.731736	0.849932
A9L49_RS16200	CINHIHHI_00864	Dihydroorotase	pyrC	NA	0.971891	NA	1.09796	1.26546
A9L49_RS16205	CINHIHHI_00865	Aspartate carbamoyltransferase	pyrB	NA	1.02975	NA	1.34244	1.44604
A9L49_RS16210	CINHIHHI_00866	Uracil permease	uraA	NA	NA	1.28431	NA	0.877472
A9L49_RS16215	CINHIHHI_00867	Bifunctional protein PyrR	pyrR	NA	NA	NA	0.656124	0.796147
A9L49_RS16220	CINHIHHI_00868	Ribosomal large subunit pseudouridine synthase D	RluA family pseudouridine synthase	NA	-1.45757	NA	-1.36845	-1.30142
A9L49_RS16225	CINHIHHI_00869	Lipoprotein signal peptidase	lspA	NA	-1.29322	NA	-0.915621	-1.04198
A9L49_RS16235	CINHIHHI_00871	Isoleucine--tRNA ligase	ileS2	NA	-0.919506	NA	-1.37881	-1.01349
A9L49_RS16240	CINHIHHI_00872	Septum site-determining protein DivIVA	divIVA	NA	-0.80481	NA	-0.878508	-0.823549
A9L49_RS16245	CINHIHHI_00873	hypothetical protein	RNA-binding protein	NA	-1.20632	NA	-1.27863	-1.20547
A9L49_RS16250	CINHIHHI_00874	hypothetical protein	YggT family protein	NA	NA	NA	-0.855167	-0.730758
A9L49_RS16255	CINHIHHI_00875	Cell division protein SepF	cell division protein SepF	NA	-1.2661	NA	-1.18962	-1.06409
A9L49_RS16260	CINHIHHI_00876	Pyridoxal phosphate homeostasis protein	YggS family pyridoxal phosphate-dependent enzyme	NA	-0.719919	NA	-0.940678	-0.75389
A9L49_RS16265	CINHIHHI_00877	Polyphenol oxidase	pgeF	NA	-0.464574	NA	-0.716634	-0.557877
A9L49_RS16300	CINHIHHI_00884	Cell division protein DivIB	divIB	NA	NA	NA	0.714461	0.987308
A9L49_RS16310	CINHIHHI_00886	UDP-N-acetylglucosamine--N-acetylmuramyl-(pentapeptide) pyrophosphoryl-undecaprenol N-acetylglucosamine transferase	murG	NA	-0.544854	NA	-0.625636	NA
A9L49_RS16315	CINHIHHI_00887	putative peptidoglycan glycosyltransferase FtsW	spoVE	NA	-0.636809	NA	NA	NA
A9L49_RS16320	CINHIHHI_00888	UDP-N-acetylmuramoylalanine--D-glutamate ligase	murD	NA	-1.05754	NA	-0.891894	-0.721426
A9L49_RS16325	CINHIHHI_00889	Phospho-N-acetylmuramoyl-pentapeptide-transferase	mraY	NA	-0.388512	NA	NA	NA
A9L49_RS16370	CINHIHHI_00891	Stage V sporulation protein D	stage V sporulation protein D	NA	-0.670756	NA	-0.81999	-0.571329
A9L49_RS16375	CINHIHHI_00892	Penicillin-binding protein 2B	penicillin-binding protein	NA	NA	NA	-0.721449	NA
A9L49_RS16385	CINHIHHI_00894	Ribosomal RNA small subunit methyltransferase H	rsmH	NA	0.805934	NA	NA	NA
A9L49_RS16400	CINHIHHI_00897	putative N-acetyltransferase YlbP	N-acetyltransferase	NA	1.37696	-0.811384	0.821846	0.565575
A9L49_RS16405	CINHIHHI_00898	Prespore-specific transcriptional regulator RsfA	RsfA family transcriptional regulator	NA	-1.27917	NA	-1.55689	-1.20247
A9L49_RS16410	CINHIHHI_00899	50S ribosomal protein L32	rpmF	NA	-1.1315	NA	-2.02604	-1.79912
A9L49_RS16415	CINHIHHI_00900	hypothetical protein	DUF177 domain-containing protein	NA	-1.51938	NA	-1.18195	-1.3364
A9L49_RS16420	CINHIHHI_00901	hypothetical protein	nucleotidyltransferase	NA	NA	NA	-0.592003	-0.377362
A9L49_RS16440	CINHIHHI_00905	Phosphopantetheine adenylyltransferase	coaD	NA	-0.436921	NA	NA	NA
A9L49_RS16450	CINHIHHI_00907	hypothetical protein	hypothetical protein	NA	-0.852266	NA	-0.564893	-0.638567
A9L49_RS16460	CINHIHHI_00909	hypothetical protein	YlbF family regulator	NA	NA	NA	0.465435	NA
A9L49_RS16465	CINHIHHI_00910	Phosphoserine phosphatase 1	histidine phosphatase family protein	NA	-0.536256	NA	NA	NA
A9L49_RS16480	CINHIHHI_00913	hypothetical protein	CAP domain-containing protein	NA	0.768341	NA	0.814545	0.636441
A9L49_RS16485	CINHIHHI_00914	hypothetical protein	hypothetical protein	NA	1.5481	NA	1.77854	1.42878
A9L49_RS16490	CINHIHHI_00915	Formamidase	formamidase	NA	NA	NA	1.20597	NA
A9L49_RS16495	CINHIHHI_00916	hypothetical protein	ctaG	NA	0.711343	NA	0.821897	0.501911
A9L49_RS16500	CINHIHHI_00917	Cytochrome c oxidase subunit 4B	ctaF	NA	NA	NA	1.24195	0.602981
A9L49_RS16505	CINHIHHI_00918	Cytochrome c oxidase subunit 3	ctaE	NA	0.770967	NA	1.06503	0.639391
A9L49_RS16510	CINHIHHI_00919	Cytochrome c oxidase subunit 1	ctaD	NA	1.09335	NA	1.34709	0.977917
A9L49_RS16515	CINHIHHI_00920	Cytochrome c oxidase subunit 2	coxB	NA	1.15336	NA	1.21365	0.932936
A9L49_RS16520	CINHIHHI_00921	Protoheme IX farnesyltransferase 2	ctaB	NA	0.720483	NA	0.970123	0.721694
A9L49_RS16540	CINHIHHI_00925	2-oxoglutarate carboxylase small subunit	pyc	NA	NA	NA	-0.519332	NA
A9L49_RS16555	CINHIHHI_00928	hypothetical protein	hypothetical protein	NA	-0.698297	NA	-0.796283	-0.938792
A9L49_RS16560	CINHIHHI_00929	PhoH-like protein	PhoH family protein	NA	1.82579	NA	1.40979	1.48769
A9L49_RS16565	CINHIHHI_00930	hypothetical protein	hypothetical protein	NA	1.6363	NA	1.25102	1.18914
A9L49_RS16570	CINHIHHI_00931	hypothetical protein	YlaI family protein	NA	NA	NA	1.03136	NA
A9L49_RS16585	CINHIHHI_00934	GTP-binding protein TypA/BipA	typA	NA	-0.876576	NA	-1.28699	-0.876984
A9L49_RS16590	CINHIHHI_00935	hypothetical protein	DUF5325 family protein	NA	-1.11317	NA	-0.916626	-1.35146
A9L49_RS16595	CINHIHHI_00936	Fructose-1%2C6-bisphosphatase/inositol-1-monophosphatase	inositol monophosphatase family protein	NA	0.557377	NA	0.594622	NA
A9L49_RS16615	CINHIHHI_00940	Arginine decarboxylase	speA	NA	-1.22942	NA	-0.958145	-0.910336
A9L49_RS16620	CINHIHHI_00941	Protein-glutamine gamma-glutamyltransferase	protein-glutamine gamma-glutamyltransferase	NA	1.35521	NA	2.05374	1.86434
A9L49_RS16640	CINHIHHI_00945	hypothetical protein	DUF3055 domain-containing protein	NA	0.923985	NA	2.18855	0.917148
A9L49_RS16645	CINHIHHI_00946	hypothetical protein	DUF1885 family protein	NA	1.29893	NA	1.3916	1.01902
A9L49_RS16655	CINHIHHI_00948	Dihydrolipoyl dehydrogenase	lpdA	NA	-1.49565	NA	-2.30981	-1.76048
A9L49_RS16660	CINHIHHI_00949	Dihydrolipoyllysine-residue acetyltransferase component of pyruvate dehydrogenase complex	pdhC	NA	-1.38259	NA	-2.30772	-1.63789
A9L49_RS16665	CINHIHHI_00950	Pyruvate dehydrogenase E1 component subunit beta	pdhB	NA	-1.16453	NA	-2.14794	-1.47289
A9L49_RS16670	CINHIHHI_00951	Pyruvate dehydrogenase E1 component subunit alpha	pdhA	NA	-1.42365	NA	-2.4095	-1.77294
A9L49_RS16680	CINHIHHI_00953	Peptide deformylase 2	peptide deformylase	NA	-0.611838	NA	-1.09406	-0.855098
A9L49_RS16685	CINHIHHI_00954	Putative bifunctional phosphatase/peptidyl-prolyl cis-trans isomerase	Cof-type HAD-IIB family hydrolase	NA	-0.894915	NA	-0.547256	-0.89785
A9L49_RS16695	CINHIHHI_00956	Ribonuclease J1	ribonuclease J	NA	-1.09359	NA	-1.11832	-0.976679
A9L49_RS16700	CINHIHHI_00957	Ktr system potassium uptake protein A	TrkA family potassium uptake protein	NA	NA	NA	0.363776	0.348025
A9L49_RS16705	CINHIHHI_00958	Putative cytochrome bd menaquinol oxidase subunit II	hypothetical protein	NA	0.330231	NA	0.335829	0.333354
A9L49_RS16710	CINHIHHI_00959	N-acetyldiaminopimelate deacetylase	N-acetyldiaminopimelate deacetylase	NA	-0.931185	NA	-0.634025	-0.72524
A9L49_RS16725	CINHIHHI_00962	CBS domain-containing protein YkuL	CBS domain-containing protein	NA	-0.631779	NA	NA	NA
A9L49_RS16730	CINHIHHI_00963	putative protein YkzF	abbA	NA	1.59221	NA	1.98025	1.63923
A9L49_RS16760	CINHIHHI_00969	putative EAL-domain containing protein YkuI	EAL domain-containing protein	NA	NA	NA	0.5299	NA
A9L49_RS16765	CINHIHHI_00970	putative 2%2C4-dienoyl-CoA reductase	2,4-dienoyl-CoA reductase	NA	0.724067	NA	0.893018	0.388812
A9L49_RS16780	CINHIHHI_00973	Polyphosphate kinase	polyphosphate kinase	NA	-0.604782	NA	-0.980744	-0.806719
A9L49_RS16790	CINHIHHI_00975	hypothetical protein	hypothetical protein	NA	1.80565	NA	1.39971	1.50563
A9L49_RS16795	CINHIHHI_00976	hypothetical protein	hypothetical protein	NA	NA	NA	1.68929	1.21889
A9L49_RS16815	CINHIHHI_00980	Multidrug resistance protein 3	MFS transporter	NA	-0.495044	NA	NA	NA
A9L49_RS16820	CINHIHHI_00981	hypothetical protein	PadR family transcriptional regulator	NA	1.14627	NA	0.973161	1.0553
A9L49_RS16825	CINHIHHI_00982	5-methyltetrahydropteroyltriglutamate--homocysteine methyltransferase	metE	-0.683162	-1.44657	NA	-0.487839	-1.171
A9L49_RS16830	CINHIHHI_00983	DNA-entry nuclease inhibitor	competence protein	NA	1.02375	NA	NA	0.946542
A9L49_RS16845	CINHIHHI_00986	Sporulation kinase E	kinB	NA	1.79981	NA	1.64805	1.28973
A9L49_RS16850	CINHIHHI_00987	hypothetical protein	hypothetical protein	NA	NA	NA	1.41574	NA
A9L49_RS16855	CINHIHHI_00988	Putative N-acetyl-LL-diaminopimelate aminotransferase	aminotransferase A	NA	0.688631	NA	0.354796	0.565359
A9L49_RS16860	CINHIHHI_00989	HTH-type transcriptional regulator MalR	malR	NA	-0.368488	NA	NA	-0.356615
A9L49_RS16865	CINHIHHI_00990	Maltose transport system permease protein MalG	malD	NA	-0.890369	NA	-1.06913	-1.45822
A9L49_RS16870	CINHIHHI_00991	Maltose transport system permease protein MalF	malC	NA	-1.84586	NA	-1.82143	-2.22
A9L49_RS16875	CINHIHHI_00992	Cyclodextrin-binding protein	extracellular solute-binding protein	NA	-1.07407	NA	-1.27452	-1.70171
A9L49_RS16880	CINHIHHI_00993	Neopullulanase	alpha-glycosidase	NA	-0.622548	-0.97688	-0.964377	-1.6001
A9L49_RS16895	CINHIHHI_00996	Oligo-1%2C6-glucosidase	malL	NA	-1.69991	NA	-1.58474	-2.3391
A9L49_RS16900	CINHIHHI_00997	Trehalose import ATP-binding protein SugC	ugpC	NA	-1.98377	NA	-1.71926	-2.07614
A9L49_RS16905	CINHIHHI_00998	Cyclopentanol dehydrogenase	SDR family NAD(P)-dependent oxidoreductase	NA	-3.19432	NA	-2.47158	-2.85164
A9L49_RS16925	CINHIHHI_01002	hypothetical protein	RDD family protein	NA	NA	NA	0.712764	NA
A9L49_RS16930	CINHIHHI_01003	hypothetical protein	DUF3997 domain-containing protein	NA	1.12854	NA	NA	NA
A9L49_RS16950	CINHIHHI_01007	Acetyl-CoA acetyltransferase	acetyl-CoA C-acetyltransferase	NA	1.884	NA	1.99958	1.43622
A9L49_RS16960	CINHIHHI_01009	hypothetical protein	DUF3928 family protein	NA	1.31349	NA	1.39708	1.07481
A9L49_RS16975	CINHIHHI_01012	hypothetical protein	DUF1129 domain-containing protein	NA	NA	NA	0.717218	0.883892
A9L49_RS17005	CINHIHHI_01018	Methylthioribose-1-phosphate isomerase	mtnA	NA	2.44777	NA	3.07558	2.52271
A9L49_RS17010	CINHIHHI_01019	Methylthioribose kinase	S-methyl-5-thioribose kinase	NA	2.5982	NA	2.94039	2.53703
A9L49_RS17015	CINHIHHI_01020	Omega-amidase YafV	carbon-nitrogen family hydrolase	NA	NA	NA	0.692578	NA
A9L49_RS17020	CINHIHHI_01021	Transaminase BacF	pyridoxal phosphate-dependent aminotransferase	NA	NA	NA	0.577485	NA
A9L49_RS17025	CINHIHHI_01022	2%2C3-diketo-5-methylthiopentyl-1-phosphate enolase	mtnW	NA	2.88163	NA	3.23335	2.78432
A9L49_RS17030	CINHIHHI_01023	2-hydroxy-3-keto-5-methylthiopentenyl-1-phosphate phosphatase	mtnX	NA	2.25706	NA	2.74395	2.07898
A9L49_RS17035	CINHIHHI_01024	Methylthioribulose-1-phosphate dehydratase	methylthioribulose 1-phosphate dehydratase	NA	1.63307	NA	2.20233	1.58148
A9L49_RS17040	CINHIHHI_01025	Acireductone dioxygenase	cupin domain-containing protein	NA	0.996574	NA	1.9215	1.37203
A9L49_RS17060	CINHIHHI_01029	Putative penicillin-binding protein PbpX	serine hydrolase	NA	NA	NA	0.460116	0.446669
A9L49_RS17065	CINHIHHI_01030	putative signaling protein	GGDEF domain-containing protein	NA	0.799278	NA	1.25226	1.20459
A9L49_RS17070	CINHIHHI_01031	Putative NAD(P)H nitroreductase YodC	nitroreductase family protein	NA	1.66791	NA	1.6075	1.52839
A9L49_RS17075	CINHIHHI_01032	hypothetical protein	hypothetical protein	NA	1.87515	NA	1.99551	1.48892
A9L49_RS17080	CINHIHHI_01033	hypothetical protein	DUF3915 domain-containing protein	NA	3.52875	NA	3.48931	3.56539
A9L49_RS17085	CINHIHHI_01034	Phosphoenolpyruvate-protein phosphotransferase	ptsP	NA	-1.47193	NA	-2.03749	-1.63402
A9L49_RS17090	CINHIHHI_01035	Phosphocarrier protein HPr	ptsH	NA	-1.87355	NA	-2.13184	-1.8713
A9L49_RS17095	CINHIHHI_01036	PTS system glucose-specific EIICBA component	ptsG	NA	-1.85219	NA	-2.0583	-1.61473
A9L49_RS17100	CINHIHHI_01037	PtsGHI operon antiterminator	glcT	NA	0.382745	NA	NA	NA
A9L49_RS17105	CINHIHHI_01038	HMP-PP phosphatase	Cof-type HAD-IIB family hydrolase	NA	-0.770276	NA	-0.99761	-1.00265
A9L49_RS17110	CINHIHHI_01039	HTH-type transcriptional repressor YvoA	GntR family transcriptional regulator	NA	-1.80105	NA	-1.79654	-1.95119
A9L49_RS17115	CINHIHHI_01040	Glucosamine-6-phosphate deaminase	nagB	NA	-1.51999	NA	-1.5917	-1.65416
A9L49_RS17120	CINHIHHI_01041	N-acetylglucosamine-6-phosphate deacetylase	nagA	NA	NA	NA	-0.597503	-0.452114
A9L49_RS17130	CINHIHHI_01043	Segregation and condensation protein B	scpB	NA	-1.47174	NA	-0.951724	-1.09544
A9L49_RS17135	CINHIHHI_01044	Segregation and condensation protein A	scpA	NA	-0.82577	NA	NA	-0.690644
A9L49_RS17150	CINHIHHI_01047	Protein RibT	ribT	NA	-1.78646	NA	-1.38194	-1.78565
A9L49_RS17155	CINHIHHI_01048	Peptidyl-prolyl cis-trans isomerase B	peptidylprolyl isomerase	NA	NA	NA	-0.450749	NA
A9L49_RS17160	CINHIHHI_01049	putative protein YpuA	DUF1002 domain-containing protein	NA	-0.968704	NA	-0.787477	-0.776202
A9L49_RS17215	CINHIHHI_01060	RNA polymerase sigma-F factor	sigF	NA	NA	NA	NA	-0.524638
A9L49_RS17220	CINHIHHI_01061	Anti-sigma F factor	spoIIAB	NA	NA	NA	NA	-0.557836
A9L49_RS17225	CINHIHHI_01062	Anti-sigma F factor antagonist	spoIIAA	NA	-0.617249	NA	NA	-0.800362
A9L49_RS17235	CINHIHHI_01064	HTH-type transcriptional repressor YtrA	GntR family transcriptional regulator	NA	-5.49525	NA	-5.32143	-4.5486
A9L49_RS17240	CINHIHHI_01065	ABC transporter ATP-binding protein YtrB	ABC transporter ATP-binding protein	NA	-3.92981	NA	-4.43783	-3.58805
A9L49_RS17245	CINHIHHI_01066	putative ABC transporter permease YtrC	ABC transporter permease subunit	NA	-3.33426	NA	-4.08087	-3.2783
A9L49_RS17255	CINHIHHI_01068	HTH-type transcriptional regulator MhqR	MarR family transcriptional regulator	NA	0.884146	NA	1.66	0.802347
A9L49_RS17265	CINHIHHI_01070	Guanine/hypoxanthine permease PbuO	NCS2 family permease	NA	0.743107	NA	0.664266	0.87349
A9L49_RS17270	CINHIHHI_01071	Cobalt/magnesium transport protein CorA	corA	NA	-0.421554	NA	NA	NA
A9L49_RS17275	CINHIHHI_01072	Pyrimidine-nucleoside phosphorylase	pyrimidine-nucleoside phosphorylase	NA	1.32328	NA	0.486538	0.778914
A9L49_RS17280	CINHIHHI_01073	Purine nucleoside phosphorylase 1	purine-nucleoside phosphorylase	NA	0.859736	NA	NA	NA
A9L49_RS17285	CINHIHHI_01074	Phosphopentomutase	deoB	NA	NA	NA	-0.476343	NA
A9L49_RS17290	CINHIHHI_01075	hypothetical protein	FixH family protein	NA	NA	NA	NA	-0.728187
A9L49_RS17295	CINHIHHI_01076	Tyrosine recombinase XerD	xerD	NA	0.606746	NA	NA	NA
A9L49_RS17305	CINHIHHI_01078	Ferric uptake regulation protein	transcriptional repressor	NA	-0.393624	NA	NA	-0.392818
A9L49_RS17315	CINHIHHI_01080	hypothetical protein	GNAT family N-acetyltransferase	NA	-1.5995	NA	-1.3351	-1.47449
A9L49_RS17320	CINHIHHI_01081	Methanol dehydrogenase activator	NUDIX hydrolase	NA	-1.01802	NA	-1.00481	-1.46253
A9L49_RS17335	CINHIHHI_01084	Glyoxal reductase	aldo/keto reductase	NA	0.506362	NA	NA	NA
A9L49_RS17340	CINHIHHI_01085	hypothetical protein	GrpB family protein	NA	0.691395	NA	1.07516	0.879106
A9L49_RS17350	CINHIHHI_01087	Endonuclease YhcR	bifunctional metallophosphatase/5'-nucleotidase	NA	0.952601	NA	1.38747	1.02255
A9L49_RS17360	CINHIHHI_01089	Proline iminopeptidase	alpha/beta hydrolase	NA	1.36891	NA	1.48805	1.41827
A9L49_RS17365	CINHIHHI_01090	hypothetical protein	Na+/H+ antiporter family protein	NA	NA	NA	-0.466394	NA
A9L49_RS17370	CINHIHHI_01091	HTH-type transcriptional regulator DegA	LacI family transcriptional regulator	NA	0.87267	NA	0.81252	0.67709
A9L49_RS17380	CINHIHHI_01093	putative protein	alpha/beta hydrolase	NA	0.570431	NA	NA	NA
A9L49_RS17390	CINHIHHI_01095	hypothetical protein	CDGSH iron-sulfur domain-containing protein	NA	1.49156	NA	1.49076	0.944455
A9L49_RS17395	CINHIHHI_01096	Riboflavin biosynthesis protein RibD	ribD	NA	-1.655	NA	-2.2463	-2.0309
A9L49_RS17400	CINHIHHI_01097	Riboflavin synthase	ribE	NA	-1.9793	NA	-2.73727	-2.51237
A9L49_RS17405	CINHIHHI_01098	Riboflavin biosynthesis protein RibBA	ribBA	NA	-1.44152	NA	-2.14359	-1.88851
A9L49_RS17410	CINHIHHI_01099	6%2C7-dimethyl-8-ribityllumazine synthase	ribH	NA	-1.11721	NA	-1.73437	-1.57645
A9L49_RS17455	CINHIHHI_01108	Na(+)/H(+) antiporter NhaC	nhaC	NA	-1.64966	NA	-1.17314	-1.06519
A9L49_RS17470	CINHIHHI_01111	Organic hydroperoxide resistance transcriptional regulator	MarR family transcriptional regulator	NA	0.513321	NA	NA	NA
A9L49_RS17480	CINHIHHI_01113	hypothetical protein	DUF2062 domain-containing protein	NA	-0.447969	NA	NA	-0.539868
A9L49_RS17485	CINHIHHI_01114	Ornithine carbamoyltransferase	argF	NA	4.23125	NA	4.79411	4.31056
A9L49_RS17490	CINHIHHI_01115	Acetylornithine aminotransferase	acetylornithine transaminase	NA	4.87965	NA	4.77541	4.84615
A9L49_RS17495	CINHIHHI_01116	Acetylglutamate kinase	argB	NA	5.12436	NA	5.27545	5.15796
A9L49_RS17500	CINHIHHI_01117	Arginine biosynthesis bifunctional protein ArgJ	argJ	NA	5.8978	NA	5.66777	5.64469
A9L49_RS17505	CINHIHHI_01118	N-acetyl-gamma-glutamyl-phosphate reductase	N-acetyl-gamma-glutamyl-phosphate reductase	NA	6.96074	NA	6.59258	6.60249
A9L49_RS17515	CINHIHHI_01120	putative oxidoreductase	SDR family oxidoreductase	NA	0.677369	NA	0.7743	0.528181
A9L49_RS17520	CINHIHHI_01121	Hydroxyacylglutathione hydrolase	MBL fold metallo-hydrolase	NA	1.17658	NA	1.01724	0.946521
A9L49_RS17525	CINHIHHI_01122	Pyrroline-5-carboxylate reductase	proI	NA	1.5669	NA	1.6708	NA
A9L49_RS17530	CINHIHHI_01123	L-serine dehydratase%2C alpha chain	sdaAA	NA	NA	NA	0.6439	0.521519
A9L49_RS17535	CINHIHHI_01124	L-serine dehydratase%2C beta chain	sdaAB	NA	NA	NA	0.70023	0.824827
A9L49_RS17540	CINHIHHI_01125	Ribonuclease Z	ribonuclease Z	NA	-0.872236	NA	NA	NA
A9L49_RS17555	CINHIHHI_01128	Magnesium-transporting ATPase%2C P-type 1	mgtA	NA	-1.40743	NA	-0.818456	-1.04253
A9L49_RS17560	CINHIHHI_01129	Protein MgtC	MgtC/SapB family protein	NA	-2.10189	NA	NA	-1.14288
A9L49_RS17565	CINHIHHI_01130	DNA polymerase IV	DNA polymerase IV	NA	1.10948	NA	0.735766	0.796345
A9L49_RS17575	CINHIHHI_01132	Peptidase T	M20/M25/M40 family metallo-hydrolase	NA	NA	NA	-0.601682	-0.496313
A9L49_RS17585	CINHIHHI_01134	hypothetical protein	DUF3894 domain-containing protein	NA	1.47797	NA	1.16263	NA
A9L49_RS17590	CINHIHHI_01135	Putative L%2CD-transpeptidase YkuD	L,D-transpeptidase	NA	1.27817	NA	0.993119	0.83919
A9L49_RS17595	CINHIHHI_01136	hypothetical protein	aromatic acid exporter family protein	NA	1.70179	NA	1.40706	1.40484
A9L49_RS17600	CINHIHHI_01137	Arginine transport ATP-binding protein ArtM	amino acid ABC transporter ATP-binding protein	NA	4.1493	NA	4.04035	3.82706
A9L49_RS17605	CINHIHHI_01138	Arginine transport system permease protein ArtQ	amino acid ABC transporter permease	NA	4.89573	NA	4.94538	4.56333
A9L49_RS17610	CINHIHHI_01139	Arginine-binding extracellular protein ArtP	transporter substrate-binding domain-containing protein	NA	4.64551	NA	4.96189	4.25555
A9L49_RS17620	CINHIHHI_01141	putative protein YjdF	YjdF family protein	NA	1.05321	NA	0.793891	0.722824
A9L49_RS17625	CINHIHHI_01142	NADH pyrophosphatase	NUDIX hydrolase	NA	2.8334	NA	2.16344	2.14165
A9L49_RS17640	CINHIHHI_01145	Dihydrolipoyllysine-residue acetyltransferase component of pyruvate dehydrogenase complex	2-oxo acid dehydrogenase subunit E2	NA	1.97205	NA	1.35761	1.61211
A9L49_RS17645	CINHIHHI_01146	2-oxoisovalerate dehydrogenase subunit beta	bfmBAB	NA	2.17121	NA	1.45793	1.83644
A9L49_RS17650	CINHIHHI_01147	2-oxoisovalerate dehydrogenase subunit alpha	bfmBAA	NA	1.90201	NA	1.25952	1.63972
A9L49_RS17655	CINHIHHI_01148	Dihydrolipoyl dehydrogenase	lpdA	NA	1.81842	NA	0.999262	1.54255
A9L49_RS17660	CINHIHHI_01149	Butyrate kinase 2	butyrate kinase	NA	1.62015	NA	0.966147	1.47373
A9L49_RS17665	CINHIHHI_01150	Leucine dehydrogenase	leucine dehydrogenase	NA	1.00543	NA	0.506349	0.850563
A9L49_RS17670	CINHIHHI_01151	Phosphate acetyltransferase	yqiS	NA	0.516269	NA	NA	NA
A9L49_RS17675	CINHIHHI_01152	Arginine utilization regulatory protein RocR	sigma-54-dependent transcriptional regulator	NA	-0.594962	NA	NA	-0.393136
A9L49_RS17685	CINHIHHI_01154	Glycerophosphodiester phosphodiesterase	glycerophosphodiester phosphodiesterase	NA	0.520423	NA	NA	NA
A9L49_RS17705	CINHIHHI_01158	SpoIVB peptidase	spoIVB	NA	NA	NA	0.727285	0.839016
A9L49_RS17715	CINHIHHI_01160	Arginine repressor	argR	NA	-1.10804	NA	-0.677687	-0.88226
A9L49_RS17730	CINHIHHI_01163	Farnesyl diphosphate synthase	ispA	NA	-0.770524	NA	-0.838301	-0.670574
A9L49_RS17735	CINHIHHI_01164	Exodeoxyribonuclease 7 small subunit	xseB	NA	-0.633465	NA	NA	NA
A9L49_RS17740	CINHIHHI_01165	Exodeoxyribonuclease 7 large subunit	xseA	NA	NA	NA	-0.707762	-0.388661
A9L49_RS17745	CINHIHHI_01166	Bifunctional protein FolD protein	folD	NA	-0.39305	NA	-0.551334	-0.43642
A9L49_RS17755	CINHIHHI_01168	putative protein	Asp23/Gls24 family envelope stress response protein	NA	-0.620516	NA	-0.814513	-0.764529
A9L49_RS17760	CINHIHHI_01169	Biotin carboxylase	accC	NA	-0.785326	NA	-1.10051	-0.985168
A9L49_RS17765	CINHIHHI_01170	Biotin carboxyl carrier protein of acetyl-CoA carboxylase	accB	NA	-1.33542	NA	-1.47668	-1.47043
A9L49_RS17825	CINHIHHI_01183	Elongation factor P	efp	NA	-0.855247	NA	-0.733266	-0.803703
A9L49_RS17830	CINHIHHI_01184	Aminopeptidase YpdF	pepQ	NA	-0.755182	NA	-0.742668	-0.764164
A9L49_RS17845	CINHIHHI_01187	hypothetical protein	DUF1385 domain-containing protein	NA	0.514907	NA	NA	NA
A9L49_RS17880	CINHIHHI_01194	hypothetical protein	hypothetical protein	NA	1.23879	NA	1.38046	1.63829
A9L49_RS17885	CINHIHHI_01195	Octanoyltransferase LipM	lipoate--protein ligase family protein	NA	-0.671349	NA	NA	-0.6647
A9L49_RS17890	CINHIHHI_01196	Sulfurtransferase	rhodanese-like domain-containing protein	NA	0.727653	NA	0.820467	0.747117
A9L49_RS17895	CINHIHHI_01197	hypothetical protein	hypothetical protein	NA	5.06758	NA	5.69944	5.64581
A9L49_RS17900	CINHIHHI_01198	Catabolite control protein B	LacI family DNA-binding transcriptional regulator	NA	1.2426	-0.818067	NA	NA
A9L49_RS17905	CINHIHHI_01199	Biofilm operon icaADBC HTH-type negative transcriptional regulator IcaR	TetR/AcrR family transcriptional regulator	NA	2.05457	NA	1.95421	1.52116
A9L49_RS17910	CINHIHHI_01200	Multidrug resistance protein YkkC	multidrug efflux SMR transporter	NA	2.01033	NA	2.328	2.05644
A9L49_RS17940	CINHIHHI_01206	hypothetical protein	ABC-2 transporter permease	NA	2.10564	NA	1.42117	1.66374
A9L49_RS17945	CINHIHHI_01207	hypothetical protein	ABC-2 transporter permease	NA	1.76158	NA	NA	NA
A9L49_RS18005	CINHIHHI_01208	ABC transporter ATP-binding protein YtrB	ABC transporter ATP-binding protein	NA	1.72334	NA	NA	0.79595
A9L49_RS18025	CINHIHHI_01212	putative glycine dehydrogenase (decarboxylating) subunit 2	gcvPB	NA	0.977228	NA	0.544722	0.687798
A9L49_RS18030	CINHIHHI_01213	putative glycine dehydrogenase (decarboxylating) subunit 1	gcvPA	NA	0.805963	NA	0.421949	0.575228
A9L49_RS18055	CINHIHHI_01218	hypothetical protein	hypothetical protein	NA	2.3876	NA	2.0339	1.9686
A9L49_RS18075	CINHIHHI_01222	hypothetical protein	hypothetical protein	NA	-0.515815	NA	NA	NA
A9L49_RS18115	CINHIHHI_01230	hypothetical protein	helix-turn-helix domain-containing protein	NA	NA	NA	-0.550874	NA
A9L49_RS18120	CINHIHHI_01231	hypothetical protein	DUF2626 domain-containing protein	NA	1.36288	NA	1.49272	1.30942
A9L49_RS18125	CINHIHHI_01232	L-cystine uptake protein TcyP	L-cystine transporter	NA	-2.34907	NA	-1.58688	-1.63783
A9L49_RS18140	CINHIHHI_01235	hypothetical protein	hypothetical protein	NA	1.09127	NA	0.916095	0.761145
A9L49_RS18160	CINHIHHI_01239	UDP-N-acetylglucosamine--N-acetylmuramyl-(pentapeptide) pyrophosphoryl-undecaprenol N-acetylglucosamine transferase	murG	NA	0.350309	NA	0.391946	0.38063
A9L49_RS18165	CINHIHHI_01240	Methionine synthase	metH	NA	1.86013	NA	2.48223	2.09029
A9L49_RS18170	CINHIHHI_01241	Bifunctional homocysteine S-methyltransferase/5%2C10-methylenetetrahydrofolate reductase	bifunctional homocysteine S-methyltransferase/methylenetetrahydrofolate reductase	NA	3.4939	NA	3.86091	3.19449
A9L49_RS18175	CINHIHHI_01242	Cystathionine gamma-synthase/O-acetylhomoserine (thiol)-lyase	metI	NA	2.12986	NA	3.0639	2.2381
A9L49_RS18180	CINHIHHI_01243	Cystathionine beta-lyase MetC	metC	NA	1.70014	NA	1.73913	1.35015
A9L49_RS18185	CINHIHHI_01244	Streptothricin hydrolase	cysteine hydrolase	NA	NA	NA	1.0034	NA
A9L49_RS18225	CINHIHHI_01252	50S ribosomal protein L33 1	rpmG	NA	-2.26944	NA	-2.06093	-1.98493
A9L49_RS18230	CINHIHHI_01253	UTP--glucose-1-phosphate uridylyltransferase	NTP transferase domain-containing protein	NA	1.07609	NA	1.74506	1.47329
A9L49_RS18270	CINHIHHI_01261	Superoxide dismutase [Mn] 1	sodA	NA	2.07892	-0.855022	1.22558	1.22391
A9L49_RS18280	CINHIHHI_01263	hypothetical protein	DUF1189 domain-containing protein	NA	NA	NA	NA	-0.45851
A9L49_RS18290	CINHIHHI_01265	4-hydroxy-3-methylbut-2-en-1-yl diphosphate synthase (flavodoxin)	ispG	NA	-0.768572	NA	-0.741572	-0.640082
A9L49_RS18300	CINHIHHI_01267	High-affinity zinc uptake system membrane protein ZnuB	metal ABC transporter permease	NA	NA	NA	-0.461444	NA
A9L49_RS18310	CINHIHHI_01269	hypothetical protein	YitT family protein	NA	0.335737	NA	NA	NA
A9L49_RS18325	CINHIHHI_01272	DEAD-box ATP-dependent RNA helicase CshB	DEAD/DEAH box helicase	NA	-0.883048	NA	-1.26263	-0.707772
A9L49_RS18335	CINHIHHI_01274	4-hydroxy-3-methylbut-2-enyl diphosphate reductase	ispH	NA	-0.754653	NA	-0.755737	-0.528441
A9L49_RS18340	CINHIHHI_01275	GTP cyclohydrolase 1 type 2	Nif3-like dinuclear metal center hexameric protein	NA	-0.664941	NA	-0.447659	-0.437488
A9L49_RS18345	CINHIHHI_01276	tRNA (adenine(22)-N(1))-methyltransferase	tRNA (adenine(22)-N(1))-methyltransferase TrmK	NA	-0.613744	NA	NA	NA
A9L49_RS18350	CINHIHHI_01277	Cytochrome c-550	cccA	NA	0.834941	NA	1.23084	NA
A9L49_RS18355	CINHIHHI_01278	RNA polymerase sigma factor SigA	rpoD	NA	-0.706987	NA	-0.714117	-0.591283
A9L49_RS18365	CINHIHHI_01280	Putative pyruvate%2C phosphate dikinase regulatory protein	kinase/pyrophosphorylase	NA	NA	NA	-0.378827	NA
A9L49_RS18370	CINHIHHI_01281	Transcriptional repressor CcpN	helix-turn-helix transcriptional regulator	NA	NA	NA	-0.418586	-0.352498
A9L49_RS18390	CINHIHHI_01285	Cytidine deaminase	cytidine deaminase	NA	NA	NA	NA	0.479459
A9L49_RS18400	CINHIHHI_01287	Endoribonuclease YbeY	ybeY	NA	-1.41274	NA	-0.713978	-0.811656
A9L49_RS18405	CINHIHHI_01288	Cyclic-di-AMP phosphodiesterase PgpH	HD family phosphohydrolase	NA	-0.588125	NA	-0.360302	NA
A9L49_RS18410	CINHIHHI_01289	PhoH-like protein	PhoH family protein	NA	-0.569816	NA	-0.496766	-0.621066
A9L49_RS18430	CINHIHHI_01293	putative protein YqeY	GatB/YqeY domain-containing protein	NA	-1.32821	NA	-1.29865	-1.28159
A9L49_RS18435	CINHIHHI_01294	30S ribosomal protein S21	rpsU	NA	-1.694	NA	-1.34212	-1.55538
A9L49_RS18440	CINHIHHI_01295	Threonylcarbamoyladenosine tRNA methylthiotransferase MtaB	mtaB	NA	-0.598324	NA	-0.854272	-0.428033
A9L49_RS18445	CINHIHHI_01296	Ribosomal RNA small subunit methyltransferase E	16S rRNA (uracil(1498)-N(3))-methyltransferase	NA	-0.498718	NA	-0.572958	NA
A9L49_RS18450	CINHIHHI_01297	Ribosomal protein L11 methyltransferase	prmA	NA	0.612099	NA	NA	NA
A9L49_RS18455	CINHIHHI_01298	Chaperone protein DnaJ	dnaJ	NA	1.25722	NA	0.621992	1.12055
A9L49_RS18460	CINHIHHI_01299	Chaperone protein DnaK	dnaK	NA	1.48832	NA	0.754501	1.20228
A9L49_RS18465	CINHIHHI_01300	Protein GrpE	grpE	NA	1.23925	NA	0.963503	1.21701
A9L49_RS18470	CINHIHHI_01301	Heat-inducible transcription repressor HrcA	hrcA	NA	1.8447	NA	1.65145	1.789
A9L49_RS18475	CINHIHHI_01302	Oxygen-independent coproporphyrinogen-III oxidase-like protein YqeR	oxygen-independent coproporphyrinogen III oxidase	NA	0.731501	NA	NA	0.667799
A9L49_RS18485	CINHIHHI_01304	Elongation factor 4	lepA	NA	-0.518166	NA	-0.53951	NA
A9L49_RS18500	CINHIHHI_01307	30S ribosomal protein S20	rpsT	NA	-1.96878	NA	-2.23445	-2.13232
A9L49_RS18515	CINHIHHI_01310	ComE operon protein 3	DNA internalization-related competence protein ComEC/Rec2	NA	0.790837	NA	1.12092	1.31753
A9L49_RS18520	CINHIHHI_01311	tRNA-specific adenosine deaminase	ComE operon protein 2	NA	NA	NA	NA	-0.536196
A9L49_RS18535	CINHIHHI_01314	Glycine/sarcosine N-methyltransferase	methyltransferase domain-containing protein	NA	-1.37391	NA	-1.42536	-1.28146
A9L49_RS18540	CINHIHHI_01315	Ribosomal silencing factor RsfS	rsfS	NA	-1.2851	NA	-1.51538	-1.0978
A9L49_RS18545	CINHIHHI_01316	hypothetical protein	HD domain-containing protein	NA	-1.05716	NA	-1.18941	-0.813947
A9L49_RS18550	CINHIHHI_01317	putative nicotinate-nucleotide adenylyltransferase	nadD	NA	-1.31621	NA	-1.49899	-1.0973
A9L49_RS18555	CINHIHHI_01318	RNA-binding protein	yhbY	NA	-1.71852	NA	-1.10803	-0.926421
A9L49_RS18560	CINHIHHI_01319	Shikimate dehydrogenase (NADP(+))	aroE	NA	-1.36701	NA	-1.61433	-1.22441
A9L49_RS18565	CINHIHHI_01320	putative protein YqeH	yqeH	NA	-1.19747	NA	-1.41699	-1.00027
A9L49_RS18570	CINHIHHI_01321	hypothetical protein	YqeG family HAD IIIA-type phosphatase	NA	-1.4029	NA	-1.42729	-1.25191
A9L49_RS18580	CINHIHHI_01323	Phosphatidylserine decarboxylase proenzyme	phosphatidylserine decarboxylase	NA	-0.536387	NA	NA	-0.46325
A9L49_RS18590	CINHIHHI_01325	hypothetical protein	hypothetical protein	NA	1.6952	NA	2.05783	1.88008
A9L49_RS18595	CINHIHHI_01326	hypothetical protein	DUF4901 domain-containing protein	NA	-0.867064	NA	-0.673557	-0.855398
A9L49_RS18605	CINHIHHI_01328	Putative NAD(P)H nitroreductase MhqN	nitroreductase family protein	NA	2.11703	NA	2.12427	1.94586
A9L49_RS18610	CINHIHHI_01329	GTP pyrophosphokinase YwaC	GTP pyrophosphokinase family protein	NA	-1.56853	NA	-1.35244	-1.62822
A9L49_RS18630	CINHIHHI_01333	Lipase 3	alpha/beta hydrolase	NA	NA	NA	0.763161	0.79003
A9L49_RS18705	CINHIHHI_02580	Transcriptional regulator CtsR	ctsR	NA	1.87522	NA	1.19113	1.30189
A9L49_RS18710	CINHIHHI_02581	Protein-arginine kinase activator protein	hypothetical protein	NA	2.53377	-0.721965	1.49213	1.81183
A9L49_RS18715	CINHIHHI_02582	Protein-arginine kinase	protein arginine kinase	NA	2.41472	-0.785259	1.23387	1.62947
A9L49_RS18720	CINHIHHI_02583	Negative regulator of genetic competence ClpC/MecB	ATP-dependent Clp protease ATP-binding subunit	NA	2.74334	-0.846277	1.54463	1.89707
A9L49_RS18725	CINHIHHI_02584	DNA repair protein RadA	radA	NA	1.99089	-0.530235	1.38299	1.46071
A9L49_RS18730	CINHIHHI_02585	DNA integrity scanning protein DisA	disA	NA	1.34818	NA	1.07515	1.15649
A9L49_RS18735	CINHIHHI_02586	putative PIN and TRAM-domain containing protein YacL	PIN/TRAM domain-containing protein	NA	0.540884	NA	0.322652	0.371884
A9L49_RS18750	CINHIHHI_02589	Glutamate--tRNA ligase	gltX	NA	-0.584356	NA	-0.652593	-0.565001
A9L49_RS18755	CINHIHHI_02590	Serine acetyltransferase	cysE	NA	-0.606346	NA	-1.08407	-0.935039
A9L49_RS18760	CINHIHHI_02591	Cysteine--tRNA ligase	cysS	NA	-0.737168	NA	-1.13036	-0.890617
A9L49_RS18765	CINHIHHI_02592	Mini-ribonuclease 3	Mini-ribonuclease 3	NA	-0.571771	NA	-0.655081	-0.648384
A9L49_RS18770	CINHIHHI_02593	Putative TrmH family tRNA/rRNA methyltransferase	rlmB	NA	-0.788393	NA	-1.09422	-0.840622
A9L49_RS18775	CINHIHHI_02594	putative protein YacP	NYN domain-containing protein	NA	-0.698696	NA	-0.76816	-0.540457
A9L49_RS18790	CINHIHHI_02597	Transcription termination/antitermination protein NusG	nusG	NA	-0.688382	NA	NA	NA
A9L49_RS18795	CINHIHHI_02598	50S ribosomal protein L11	rplK	NA	-1.71115	NA	-2.00328	-1.62137
A9L49_RS18800	CINHIHHI_02599	50S ribosomal protein L1	rplA	NA	-1.2467	NA	-1.56444	-1.09266
A9L49_RS18805	CINHIHHI_02600	50S ribosomal protein L10	rplJ	NA	-1.30637	NA	-1.58954	-1.12168
A9L49_RS18810	CINHIHHI_02601	50S ribosomal protein L7/L12	50S ribosomal protein L7/L12	NA	-1.20667	NA	-1.3995	-0.965653
A9L49_RS18815	CINHIHHI_02602	Ribosomal RNA small subunit methyltransferase C	class I SAM-dependent methyltransferase	NA	-1.2452	NA	-1.44663	-0.94425
A9L49_RS18820	CINHIHHI_02603	DNA-directed RNA polymerase subunit beta	rpoB	NA	-1.35313	NA	-1.49293	-1.10923
A9L49_RS18825	CINHIHHI_02604	DNA-directed RNA polymerase subunit beta'	rpoC	NA	-1.32974	NA	-1.66838	-1.14218
A9L49_RS18830	CINHIHHI_02605	Ribosome-associated protein L7Ae-like protein	50S ribosomal protein L7ae-like protein	NA	-1.35961	NA	-1.35723	-1.26961
A9L49_RS18835	CINHIHHI_02606	30S ribosomal protein S12	rpsL	NA	-1.8534	NA	-1.89935	-1.65902
A9L49_RS18840	CINHIHHI_02607	30S ribosomal protein S7	rpsG	NA	-1.78947	NA	-2.01514	-1.69276
A9L49_RS18845	CINHIHHI_02608	Elongation factor G	fusA	NA	-1.56555	NA	-1.87344	-1.41123
A9L49_RS18850	CINHIHHI_02609	Elongation factor Tu	tuf	NA	-1.3536	NA	-1.7325	-1.32429
A9L49_RS18855	CINHIHHI_02610	30S ribosomal protein S10	rpsJ	NA	-2.056	NA	-1.95581	-1.7061
A9L49_RS18860	CINHIHHI_02611	50S ribosomal protein L3	rplC	NA	-1.76503	NA	-1.98723	-1.45199
A9L49_RS18865	CINHIHHI_02612	50S ribosomal protein L4	rplD	NA	-1.39819	NA	-1.69558	-1.18161
A9L49_RS18870	CINHIHHI_02613	50S ribosomal protein L23	rplW	NA	-1.36917	NA	-1.75331	-1.21635
A9L49_RS18875	CINHIHHI_02614	50S ribosomal protein L2	rplB	NA	-1.32804	NA	-1.74821	-1.12248
A9L49_RS18880	CINHIHHI_02615	30S ribosomal protein S19	rpsS	NA	-1.24959	NA	-1.45003	-0.914071
A9L49_RS18885	CINHIHHI_02616	50S ribosomal protein L22	rplV	NA	-1.24316	NA	-1.51831	-0.899681
A9L49_RS18890	CINHIHHI_02617	30S ribosomal protein S3	rpsC	NA	-1.38794	NA	-1.77515	-1.16826
A9L49_RS18895	CINHIHHI_02618	50S ribosomal protein L16	rplP	NA	-1.40943	NA	-1.82025	-1.19733
A9L49_RS18900	CINHIHHI_02619	50S ribosomal protein L29	rpmC	NA	-1.87295	NA	-1.91511	-1.358
A9L49_RS18905	CINHIHHI_02620	30S ribosomal protein S17	rpsQ	NA	-1.46289	NA	-1.86446	-1.23601
A9L49_RS18910	CINHIHHI_02621	50S ribosomal protein L14	rplN	NA	-1.53381	NA	-1.90974	-1.35285
A9L49_RS18915	CINHIHHI_02622	50S ribosomal protein L24	rplX	NA	-1.5719	NA	-1.83054	-1.2934
A9L49_RS18920	CINHIHHI_02623	50S ribosomal protein L5	rplE	NA	-1.53224	NA	-1.98736	-1.32682
A9L49_RS18925	CINHIHHI_02624	30S ribosomal protein S14	rpsN	NA	-1.0745	NA	-1.91487	-1.07968
A9L49_RS18930	CINHIHHI_02625	30S ribosomal protein S8	rpsH	NA	-1.22706	NA	-1.6338	-0.982327
A9L49_RS18935	CINHIHHI_02626	50S ribosomal protein L6	rplF	NA	-1.58534	NA	-2.05526	-1.39241
A9L49_RS18940	CINHIHHI_02627	50S ribosomal protein L18	rplR	NA	-1.49231	NA	-1.93736	-1.27565
A9L49_RS18945	CINHIHHI_02628	30S ribosomal protein S5	rpsE	NA	-1.47351	NA	-1.87881	-1.31711
A9L49_RS18950	CINHIHHI_02629	50S ribosomal protein L30	rpmD	NA	-1.85244	NA	-2.07195	-1.52257
A9L49_RS18955	CINHIHHI_02630	50S ribosomal protein L15	rplO	NA	-1.48889	NA	-1.92677	-1.38815
A9L49_RS18960	CINHIHHI_02631	Protein translocase subunit SecY	secY	NA	-1.95661	NA	-2.26657	-1.76375
A9L49_RS18965	CINHIHHI_02632	Adenylate kinase	adenylate kinase	NA	-2.16184	NA	-2.33185	-1.94712
A9L49_RS18970	CINHIHHI_02633	Methionine aminopeptidase 1	map	NA	-2.29727	NA	-2.40823	-2.03449
A9L49_RS18975	CINHIHHI_02634	Translation initiation factor IF-1	infA	NA	-2.10176	NA	-2.04132	-1.7441
A9L49_RS18985	CINHIHHI_02636	30S ribosomal protein S13	rpsM	NA	-1.25955	NA	-1.69276	-1.20968
A9L49_RS18990	CINHIHHI_02637	30S ribosomal protein S11	rpsK	NA	-1.14353	NA	-1.87451	-1.28292
A9L49_RS18995	CINHIHHI_02638	DNA-directed RNA polymerase subunit alpha	rpoA	NA	-1.14785	NA	-1.6351	-1.10779
A9L49_RS19000	CINHIHHI_02639	50S ribosomal protein L17	rplQ	NA	-1.01178	NA	-1.40458	-0.972773
A9L49_RS19005	CINHIHHI_02640	Energy-coupling factor transporter ATP-binding protein EcfA1	energy-coupling factor ABC transporter ATP-binding protein	NA	-1.22007	NA	-0.902291	-0.889782
A9L49_RS19010	CINHIHHI_02641	Energy-coupling factor transporter ATP-binding protein EcfA2	energy-coupling factor ABC transporter ATP-binding protein	NA	-1.17289	NA	-0.809507	-0.76504
A9L49_RS19015	CINHIHHI_02642	Energy-coupling factor transporter transmembrane protein EcfT	energy-coupling factor transporter transmembrane protein EcfT	NA	-1.27351	NA	-1.23213	-1.15153
A9L49_RS19020	CINHIHHI_02643	tRNA pseudouridine synthase A	truA	NA	-1.49276	NA	-1.2643	-1.23517
A9L49_RS19025	CINHIHHI_02644	50S ribosomal protein L13	rplM	NA	-1.74254	NA	-1.70606	-1.47115
A9L49_RS19030	CINHIHHI_02645	30S ribosomal protein S9	rpsI	NA	-1.76354	NA	-1.93873	-1.62199
A9L49_RS19045	CINHIHHI_02648	Iron-sulfur cluster carrier protein	Mrp/NBP35 family ATP-binding protein	NA	0.994081	NA	0.614114	0.605702
A9L49_RS19055	CINHIHHI_02650	hypothetical protein	kbaA	NA	1.4522	NA	1.19401	1.02626
A9L49_RS19105	CINHIHHI_01340	Minor extracellular protease vpr	S8 family serine peptidase	NA	0.808006	NA	0.577236	0.603946
A9L49_RS19110	CINHIHHI_01341	Phenylalanine-4-hydroxylase	aromatic amino acid hydroxylase	NA	3.30678	NA	2.93095	3.20248
A9L49_RS19130	CINHIHHI_01345	HTH-type transcriptional regulator SutR	helix-turn-helix domain-containing protein	NA	NA	NA	0.714072	NA
A9L49_RS19140	CINHIHHI_01347	hypothetical protein	GNAT family N-acetyltransferase	NA	1.55848	NA	1.00296	NA
A9L49_RS19155	CINHIHHI_01350	putative siderophore transport system ATP-binding protein YusV	ABC transporter ATP-binding protein	NA	-2.48247	2.50804	NA	NA
A9L49_RS19160	CINHIHHI_01351	Hemin transport system permease protein HmuU	iron ABC transporter permease	NA	-1.52281	1.6409	NA	NA
A9L49_RS19165	CINHIHHI_01352	High-affinity heme uptake system protein IsdE	ABC transporter substrate-binding protein	NA	-1.45463	NA	NA	NA
A9L49_RS19180	CINHIHHI_01355	Cystathionine gamma-lyase	bifunctional cystathionine gamma-lyase/homocysteine desulfhydrase	NA	-3.11676	NA	-2.71978	-2.67938
A9L49_RS19185	CINHIHHI_01356	O-acetylserine dependent cystathionine beta-synthase	O-acetylserine dependent cystathionine beta-synthase	NA	-2.38259	NA	-2.25079	-2.21347
A9L49_RS19190	CINHIHHI_01357	5'-methylthioadenosine/S-adenosylhomocysteine nucleosidase	mtnN	NA	-1.9199	NA	-1.70053	-1.72831
A9L49_RS19195	CINHIHHI_01358	putative methyltransferase	class I SAM-dependent methyltransferase	NA	-2.50021	NA	-1.639	-1.95511
A9L49_RS19205	CINHIHHI_01360	hypothetical protein	YrrS family protein	NA	-0.794717	NA	NA	-0.677411
A9L49_RS19225	CINHIHHI_01364	Transcription elongation factor GreA	greA	NA	-1.8217	NA	-1.57706	-1.63857
A9L49_RS19230	CINHIHHI_01365	Uridine kinase	uridine kinase	NA	-1.05371	NA	-0.9022	-0.618562
A9L49_RS19235	CINHIHHI_01366	putative protease YdcP	U32 family peptidase	NA	-0.58159	NA	-0.822926	-0.510216
A9L49_RS19250	CINHIHHI_01369	Endolytic murein transglycosylase	mltG	NA	-1.3242	NA	-1.01639	-1.11343
A9L49_RS19255	CINHIHHI_01370	hypothetical protein	DUF1292 domain-containing protein	NA	NA	NA	-0.986479	-0.998248
A9L49_RS19265	CINHIHHI_01372	hypothetical protein	IreB family regulatory phosphoprotein	NA	NA	NA	-0.796685	NA
A9L49_RS19270	CINHIHHI_01373	Alanine--tRNA ligase	alaS	NA	-0.61011	NA	-1.10001	-0.665802
A9L49_RS19300	CINHIHHI_01379	ATP-dependent RecD-like DNA helicase	ATP-dependent RecD-like DNA helicase	NA	NA	NA	-0.729497	-0.50507
A9L49_RS19305	CINHIHHI_01380	TPR repeat-containing protein YrrB	tetratricopeptide repeat protein	NA	-0.836313	NA	-0.863782	-0.937397
A9L49_RS19310	CINHIHHI_01381	tRNA-specific 2-thiouridylase MnmA	mnmA	NA	-0.520998	NA	-0.712404	-0.65599
A9L49_RS19315	CINHIHHI_01382	Cysteine desulfurase IscS	cysteine desulfurase	NA	-0.868402	NA	-1.0738	-1.01465
A9L49_RS19320	CINHIHHI_01383	HTH-type transcriptional regulator CymR	Rrf2 family transcriptional regulator	NA	-0.926315	NA	-0.916734	-1.10171
A9L49_RS19325	CINHIHHI_01384	putative AAA domain-containing protein	replication-associated recombination protein A	NA	NA	NA	-0.521347	NA
A9L49_RS19330	CINHIHHI_01385	Prespore-specific transcriptional regulator RsfA	RsfA family transcriptional regulator	NA	NA	NA	-0.56686	NA
A9L49_RS19340	CINHIHHI_01386	tRNA threonylcarbamoyladenosine dehydratase	tRNA threonylcarbamoyladenosine dehydratase	NA	-1.37637	NA	-0.808795	-0.940648
A9L49_RS19345	CINHIHHI_01387	Aspartate--tRNA ligase	aspS	NA	-1.41874	NA	-1.80903	-1.35781
A9L49_RS19350	CINHIHHI_01388	Histidine--tRNA ligase	hisS	NA	-1.77168	NA	-1.88787	-1.5175
A9L49_RS19360	CINHIHHI_01390	D-aminoacyl-tRNA deacylase	D-tyrosyl-tRNA(Tyr) deacylase	NA	-0.56367	NA	-0.545881	-0.519393
A9L49_RS19370	CINHIHHI_01392	Adenine phosphoribosyltransferase	adenine phosphoribosyltransferase	NA	-0.859719	NA	-0.421264	-0.568721
A9L49_RS19375	CINHIHHI_01393	Single-stranded-DNA-specific exonuclease RecJ	recJ	NA	-0.904056	NA	-0.84334	-0.685132
A9L49_RS19385	CINHIHHI_01395	Protein translocase subunit SecDF	secDF	NA	-1.13636	NA	-1.10306	-1.00296
A9L49_RS19410	CINHIHHI_01400	Sec translocon accessory complex subunit YajC	yajC	NA	-1.39157	NA	-0.827984	-0.967989
A9L49_RS19415	CINHIHHI_01401	Queuine tRNA-ribosyltransferase	tgt	NA	-0.833842	NA	-0.864388	-0.632724
A9L49_RS19420	CINHIHHI_01402	S-adenosylmethionine:tRNA ribosyltransferase-isomerase	queA	NA	-0.418939	NA	-0.536571	NA
A9L49_RS19435	CINHIHHI_01405	Holliday junction ATP-dependent DNA helicase RuvA	ruvA	NA	0.757541	NA	0.898759	0.808003
A9L49_RS19440	CINHIHHI_01406	putative siderophore-binding lipoprotein YfiY	iron-hydroxamate ABC transporter substrate-binding protein	NA	NA	NA	NA	1.40901
A9L49_RS19450	CINHIHHI_01408	hypothetical protein	hypothetical protein	NA	0.966841	NA	NA	0.804079
A9L49_RS19475	CINHIHHI_01413	L-aspartate oxidase	nadB	NA	1.44312	NA	1.88966	1.51968
A9L49_RS19495	CINHIHHI_01417	Prephenate dehydratase	pheA	NA	1.05881	NA	0.950977	0.804245
A9L49_RS19505	CINHIHHI_01419	ABC transporter permease protein YxdM	ABC transporter permease	NA	-0.610514	NA	-0.566728	NA
A9L49_RS19510	CINHIHHI_01420	ABC transporter ATP-binding protein YxdL	ABC transporter ATP-binding protein	NA	-0.693552	NA	NA	NA
A9L49_RS19525	CINHIHHI_01423	GTPase Obg	obgE	NA	-1.61492	NA	-1.6038	-1.21202
A9L49_RS19530	CINHIHHI_01424	Sporulation initiation phosphotransferase B	sporulation protein	NA	-1.8967	NA	-1.6904	-1.33899
A9L49_RS19535	CINHIHHI_01425	50S ribosomal protein L27	rpmA	NA	-1.2845	NA	-1.43658	-1.34053
A9L49_RS19540	CINHIHHI_01426	hypothetical protein	ribosomal-processing cysteine protease Prp	NA	-1.35154	NA	-1.43425	-1.22059
A9L49_RS19545	CINHIHHI_01427	50S ribosomal protein L21	rplU	NA	-0.98944	NA	-1.25062	-1.01665
A9L49_RS19550	CINHIHHI_01428	Ribonuclease G	Rne/Rng family ribonuclease	NA	NA	NA	0.856745	0.789046
A9L49_RS19565	CINHIHHI_01431	Septum site-determining protein MinD	minD	NA	0.432376	NA	NA	NA
A9L49_RS19570	CINHIHHI_01432	Septum site-determining protein MinC	minC	NA	0.573984	NA	0.444673	0.483359
A9L49_RS19575	CINHIHHI_01433	Rod shape-determining protein MreD	mreD	NA	-0.92899	NA	-0.707463	-0.556748
A9L49_RS19580	CINHIHHI_01434	Cell shape-determining protein MreC	mreC	NA	-0.650692	NA	-0.600852	-0.390232
A9L49_RS19585	CINHIHHI_01435	Rod shape-determining protein MreB	mreB	NA	-0.427966	NA	-0.408834	NA
A9L49_RS19590	CINHIHHI_01436	Group II intron-encoded protein LtrA	ltrA	NA	NA	NA	-0.692822	NA
A9L49_RS19600	CINHIHHI_01439	Septum formation protein Maf	septum formation inhibitor Maf	NA	-0.929642	NA	-0.490613	-0.863953
A9L49_RS19610	CINHIHHI_01441	Folylpolyglutamate synthase	bifunctional folylpolyglutamate synthase/dihydrofolate synthase	NA	-0.502562	NA	-0.664407	-0.592857
A9L49_RS19615	CINHIHHI_01442	Valine--tRNA ligase	valS	NA	-1.95152	NA	-2.14967	-1.90437
A9L49_RS19640	CINHIHHI_01447	hypothetical protein	hemD	NA	0.67462	NA	0.566979	0.760011
A9L49_RS19645	CINHIHHI_01448	Porphobilinogen deaminase	hemC	NA	1.00083	NA	0.904249	1.0897
A9L49_RS19650	CINHIHHI_01449	Cytochrome c biogenesis protein CcsA	cytochrome c biogenesis protein CcsA	NA	1.4099	NA	1.31888	1.43409
A9L49_RS19655	CINHIHHI_01450	Glutamyl-tRNA reductase	hemA	NA	1.51698	NA	1.57614	1.59513
A9L49_RS19660	CINHIHHI_01451	Organic hydroperoxide resistance transcriptional regulator	MarR family transcriptional regulator	NA	4.14191	NA	3.8674	3.61309
A9L49_RS19665	CINHIHHI_01452	Organic hydroperoxide resistance protein OhrA	organic hydroperoxide resistance protein	NA	4.72552	-0.941133	3.98537	3.78454
A9L49_RS19670	CINHIHHI_01453	putative GTP-binding protein EngB	ysxC	NA	-0.295624	NA	-0.375509	NA
A9L49_RS19680	CINHIHHI_01455	Lon protease 2	lonB	NA	-0.600988	NA	-1.08096	-0.63402
A9L49_RS19685	CINHIHHI_01456	ATP-dependent Clp protease ATP-binding subunit ClpX	clpX	NA	NA	NA	-0.648704	-0.44102
A9L49_RS19690	CINHIHHI_01457	Trigger factor	trigger factor	NA	-1.31629	NA	-1.40241	-1.2628
A9L49_RS19700	CINHIHHI_01461	hypothetical protein	hypothetical protein	NA	NA	NA	0.444484	NA
A9L49_RS19720	CINHIHHI_01466	Putative metallophosphoesterase MG207	metallophosphoesterase	NA	NA	NA	-0.441267	NA
A9L49_RS19725	CINHIHHI_01467	dITP/XTP pyrophosphatase	XTP/dITP diphosphatase	NA	NA	NA	-0.742593	NA
A9L49_RS19730	CINHIHHI_01468	Ribonuclease PH	ribonuclease PH	NA	NA	NA	-0.42539	NA
A9L49_RS19740	CINHIHHI_01470	Glutamate racemase	racE	NA	-1.15146	NA	-0.863473	-0.981499
A9L49_RS19750	CINHIHHI_01472	Protein/nucleic acid deglycase HchA	type 1 glutamine amidotransferase domain-containing protein	NA	2.95907	-0.983841	2.17664	1.97632
A9L49_RS19755	CINHIHHI_01473	hypothetical protein	TetR/AcrR family transcriptional regulator	NA	1.26557	NA	NA	1.08736
A9L49_RS19770	CINHIHHI_01476	Putative purine permease YwdJ	xanthine permease	NA	1.58543	NA	2.14856	1.6557
A9L49_RS19775	CINHIHHI_01477	N-isopropylammelide isopropyl amidohydrolase	amidohydrolase family protein	NA	2.08797	NA	1.87185	1.63942
A9L49_RS19800	CINHIHHI_01482	Putative HTH-type transcriptional regulator YwnA	Rrf2 family transcriptional regulator	NA	-0.630884	NA	-0.66822	-0.739687
A9L49_RS19810	CINHIHHI_01484	ABC transporter ATP-binding protein NatA	ATP-binding cassette domain-containing protein	NA	1.01184	NA	0.86264	1.27747
A9L49_RS19815	CINHIHHI_01485	Lipoprotein E	5'-nucleotidase, lipoprotein e(P4) family	NA	-1.06416	NA	-0.931399	-0.485024
A9L49_RS19820	CINHIHHI_01486	Motility protein B	motB	NA	-0.908791	NA	-0.783962	-0.695163
A9L49_RS19825	CINHIHHI_01487	Chemotaxis protein PomA	motA	NA	-0.459229	NA	-0.700193	-0.470408
A9L49_RS19835	CINHIHHI_01489	hypothetical protein	acyl-CoA thioesterase	NA	2.1175	NA	2.31812	1.69472
A9L49_RS19840	CINHIHHI_01490	Fumarate reductase iron-sulfur subunit	sdhB	NA	0.475156	NA	NA	NA
A9L49_RS19850	CINHIHHI_01492	Succinate dehydrogenase cytochrome b558 subunit	sdhC	NA	NA	NA	-0.377195	-0.463198
A9L49_RS19855	CINHIHHI_01493	putative protein YslB	YslB family protein	NA	-0.713674	NA	NA	NA
A9L49_RS19860	CINHIHHI_01494	UvrABC system protein C	uvrC	NA	0.663114	NA	0.360088	0.454867
A9L49_RS19865	CINHIHHI_01495	Thioredoxin	trxA	NA	NA	NA	-0.583883	-0.863328
A9L49_RS19870	CINHIHHI_01496	Electron transfer flavoprotein subunit alpha	etfA	NA	1.20865	NA	1.04352	0.767971
A9L49_RS19875	CINHIHHI_01497	Electron transfer flavoprotein subunit beta	etfB	NA	1.19846	NA	0.991291	0.796692
A9L49_RS19880	CINHIHHI_01498	putative enoyl-CoA hydratase	enoyl-CoA hydratase	NA	0.922331	NA	0.849144	0.535288
A9L49_RS19885	CINHIHHI_01499	Fatty acid metabolism regulator protein	TetR family transcriptional regulator	NA	0.833987	NA	0.787263	NA
A9L49_RS19890	CINHIHHI_01500	Long-chain-fatty-acid--CoA ligase	long-chain-fatty-acid--CoA ligase	NA	2.79983	-0.863456	2.37479	1.93651
A9L49_RS19900	CINHIHHI_01502	Fe(3+)-citrate-binding protein YfmC	iron-siderophore ABC transporter substrate-binding protein	NA	1.05529	0.986048	2.34146	2.04146
A9L49_RS19905	CINHIHHI_01503	Iron(3+)-hydroxamate import system permease protein FhuB	fhuB	NA	NA	0.753654	0.912176	1.10203
A9L49_RS19915	CINHIHHI_01505	hypothetical protein	hypothetical protein	NA	0.517085	NA	NA	NA
A9L49_RS19920	CINHIHHI_01506	hypothetical protein	spore coat protein C	NA	NA	NA	1.1011	NA
A9L49_RS19930	CINHIHHI_01508	hypothetical protein	DUF4097 family beta strand repeat protein	NA	NA	NA	0.700805	NA
A9L49_RS19945	CINHIHHI_01512	Alkaline phosphatase synthesis sensor protein PhoR	HAMP domain-containing histidine kinase	NA	-0.504302	NA	NA	-0.521619
A9L49_RS19975	CINHIHHI_01518	hypothetical protein	srtB	NA	NA	NA	1.07015	NA
A9L49_RS19985	CINHIHHI_01520	putative heme-iron transport system permease protein IsdF	iron ABC transporter permease	NA	NA	NA	NA	1.39345
A9L49_RS19990	CINHIHHI_01521	High-affinity heme uptake system protein IsdE	isdE	NA	NA	1.68644	1.81696	1.43371
A9L49_RS19995	CINHIHHI_01522	Iron-regulated surface determinant protein A	sortase B protein-sorting domain-containing protein	NA	NA	NA	1.72164	1.58815
A9L49_RS20005	CINHIHHI_01524	Iron-regulated surface determinant protein C	isdC	NA	NA	NA	1.11407	NA
A9L49_RS20010	CINHIHHI_01525	Branched-chain amino acid transport system 2 carrier protein	brnQ	0.8603	0.592854	NA	NA	0.79212
A9L49_RS20020	CINHIHHI_01528	Endonuclease MutS2	endonuclease MutS2	NA	NA	NA	-0.487574	NA
A9L49_RS20025	CINHIHHI_01529	DNA polymerase/3'-5' exonuclease PolX	polX	NA	0.649993	NA	NA	0.745806
A9L49_RS20030	CINHIHHI_01530	hypothetical protein	CvpA family protein	NA	NA	NA	0.593116	NA
A9L49_RS20045	CINHIHHI_01533	hypothetical protein	hypothetical protein	NA	2.42463	NA	2.27247	2.28154
A9L49_RS20050	CINHIHHI_01534	hypothetical protein	hypothetical protein	NA	1.65881	NA	1.56015	1.20775
A9L49_RS20060	CINHIHHI_01536	Asparagine--tRNA ligase	asnS	NA	-1.87168	NA	-2.13088	-1.8663
A9L49_RS20065	CINHIHHI_01537	Phenylalanine--tRNA ligase beta subunit	pheT	NA	-1.6087	NA	-1.95245	-1.59406
A9L49_RS20070	CINHIHHI_01538	Phenylalanine--tRNA ligase alpha subunit	pheS	NA	-2.00738	NA	-2.25512	-1.91161
A9L49_RS20085	CINHIHHI_01541	hypothetical protein	HD domain-containing protein	NA	2.03618	NA	1.85317	1.75176
A9L49_RS20090	CINHIHHI_01542	hypothetical protein	CPBP family intramembrane metalloprotease	NA	1.87391	NA	2.06733	2.11086
A9L49_RS20095	CINHIHHI_01543	hypothetical protein	hypothetical protein	NA	NA	NA	1.30407	1.1826
A9L49_RS20105	CINHIHHI_01545	Multidrug export protein EmrB	DHA2 family efflux MFS transporter permease subunit	NA	-3.17063	NA	-3.33418	-2.91913
A9L49_RS20110	CINHIHHI_01546	putative multidrug resistance protein EmrK	HlyD family secretion protein	NA	-2.5032	NA	-2.84047	-2.72787
A9L49_RS20120	CINHIHHI_01548	Putative aminopeptidase YsdC	M42 family metallopeptidase	NA	NA	NA	NA	-0.378045
A9L49_RS20125	CINHIHHI_01549	hypothetical protein	hypothetical protein	NA	-1.12254	NA	-0.906092	-1.05947
A9L49_RS20130	CINHIHHI_01550	50S ribosomal protein L20	rplT	NA	-1.73767	NA	-1.80668	-1.5283
A9L49_RS20135	CINHIHHI_01551	50S ribosomal protein L35	rpmI	NA	-2.03362	NA	-1.71868	-1.27275
A9L49_RS20140	CINHIHHI_01552	Translation initiation factor IF-3	infC	NA	-2.03898	NA	-1.70215	-1.5393
A9L49_RS20145	CINHIHHI_01553	Threonine--tRNA ligase 1	thrS	NA	-0.585683	NA	-1.3534	-0.81837
A9L49_RS20175	CINHIHHI_01559	Replication initiation and membrane attachment protein	Replication initiation and membrane attachment protein	NA	0.796428	NA	0.490214	0.77952
A9L49_RS20180	CINHIHHI_01560	Transcriptional repressor NrdR	nrdR	NA	NA	NA	0.539695	NA
A9L49_RS20185	CINHIHHI_01561	S-adenosylmethionine decarboxylase proenzyme	speH1	NA	-1.01808	NA	-0.641356	-0.690775
A9L49_RS20195	CINHIHHI_01563	Dephospho-CoA kinase	coaE	NA	NA	NA	-0.642902	NA
A9L49_RS20200	CINHIHHI_01564	manganese efflux pump MntP	ytaF	NA	0.79791	NA	NA	0.536036
A9L49_RS20205	CINHIHHI_01565	Formamidopyrimidine-DNA glycosylase	mutM	NA	0.541697	NA	NA	NA
A9L49_RS20210	CINHIHHI_01566	DNA polymerase I	polA	NA	0.693751	NA	NA	0.496589
A9L49_RS20215	CINHIHHI_01567	Alkaline phosphatase synthesis sensor protein PhoR	phoR	NA	0.577447	NA	0.394845	0.611212
A9L49_RS20230	CINHIHHI_01571	(R)-specific enoyl-CoA hydratase	enoyl-CoA hydratase	NA	1.99256	NA	2.31191	1.73207
A9L49_RS20235	CINHIHHI_01572	Malate dehydrogenase	mdh	NA	0.437718	NA	NA	NA
A9L49_RS20255	CINHIHHI_01576	Sodium-lithium/proton antiporter	ytvI	NA	0.429125	NA	NA	NA
A9L49_RS20265	CINHIHHI_01578	Pyruvate kinase	pyk	NA	-0.710965	NA	-1.08849	-0.759805
A9L49_RS20270	CINHIHHI_01579	ATP-dependent 6-phosphofructokinase	pfkA	NA	-0.724375	NA	-1.0657	-0.817023
A9L49_RS20275	CINHIHHI_01580	Acetyl-coenzyme A carboxylase carboxyl transferase subunit alpha	accA	NA	-1.00119	NA	-1.18935	-0.922781
A9L49_RS20280	CINHIHHI_01581	Acetyl-coenzyme A carboxylase carboxyl transferase subunit beta	acetyl-CoA carboxylase carboxyltransferase subunit beta	NA	-0.994179	NA	-1.13245	-0.843938
A9L49_RS20285	CINHIHHI_01582	HTH-type transcriptional regulator LutR	FadR family transcriptional regulator	NA	-0.928942	NA	-1.27696	-1.08753
A9L49_RS20290	CINHIHHI_01583	NAD-dependent malic enzyme	NAD-dependent malic enzyme 4	NA	-0.889293	NA	-1.14304	-0.924217
A9L49_RS20310	CINHIHHI_01587	Bifunctional oligoribonuclease and PAP phosphatase NrnA	bifunctional oligoribonuclease/PAP phosphatase NrnA	NA	-0.959887	NA	-0.90788	-0.947949
A9L49_RS20325	CINHIHHI_01590	Cobalt-dependent inorganic pyrophosphatase	CBS domain-containing protein	NA	1.2107	NA	0.717171	0.818753
A9L49_RS20340	CINHIHHI_01593	putative peptidase	pepQ	NA	NA	NA	-0.512212	-0.406578
A9L49_RS20355	CINHIHHI_01596	hypothetical protein	DUF2785 domain-containing protein	NA	2.35352	NA	2.68892	2.38863
A9L49_RS20380	CINHIHHI_01601	Alanine dehydrogenase	ald	NA	NA	NA	-0.736244	-0.769614
A9L49_RS20385	CINHIHHI_01602	3-oxoacyl-[acyl-carrier-protein] reductase FabG	SDR family oxidoreductase	NA	0.795439	NA	0.801439	0.663468
A9L49_RS20390	CINHIHHI_01603	Putative universal stress protein	universal stress protein	NA	1.36583	NA	0.711602	0.799617
A9L49_RS20395	CINHIHHI_01604	hypothetical protein	hypothetical protein	NA	NA	NA	1.01784	NA
A9L49_RS20405	CINHIHHI_01606	Argininosuccinate lyase	argH	NA	4.29389	NA	4.2792	4.1893
A9L49_RS20410	CINHIHHI_01607	Argininosuccinate synthase	argG	NA	4.39017	NA	4.21931	4.15356
A9L49_RS20425	CINHIHHI_01611	hypothetical protein	membrane protein	NA	NA	NA	NA	-0.577501
A9L49_RS20430	CINHIHHI_01612	hypothetical protein	EcsC family protein	NA	0.903281	NA	0.857167	0.66656
A9L49_RS20445	CINHIHHI_01615	Acetate kinase	ackA	NA	-0.629218	NA	-1.48612	-0.862787
A9L49_RS20450	CINHIHHI_01616	hypothetical protein	class I SAM-dependent methyltransferase	NA	NA	NA	0.767623	0.64848
A9L49_RS20455	CINHIHHI_01617	Thiol peroxidase	thiol peroxidase	NA	NA	-0.582744	-0.513292	-0.670098
A9L49_RS20470	CINHIHHI_01620	NAD kinase	NAD kinase	NA	1.95577	NA	1.8349	1.47941
A9L49_RS20480	CINHIHHI_01622	putative protein	VOC family protein	NA	NA	NA	NA	-0.520559
A9L49_RS20485	CINHIHHI_01623	Acetyl-coenzyme A synthetase	acyl--CoA ligase	NA	2.77663	NA	2.4366	2.25226
A9L49_RS20495	CINHIHHI_01625	putative tRNA sulfurtransferase	thiI	0.549357	-0.542755	NA	-0.923705	-0.374364
A9L49_RS20520	CINHIHHI_01630	putative HTH-type transcriptional regulator YttP	forespore capture DNA-binding protein RefZ	NA	1.08593	NA	0.827229	0.591116
A9L49_RS20525	CINHIHHI_01631	Free methionine-R-sulfoxide reductase	GAF domain-containing protein	NA	-0.890048	NA	-1.03137	-1.10241
A9L49_RS20530	CINHIHHI_01632	L-methionine gamma-lyase	megL	NA	1.33648	NA	1.57926	1.02959
A9L49_RS20535	CINHIHHI_01633	30S ribosomal protein S4	rpsD	NA	-1.59667	NA	-1.8015	-1.48384
A9L49_RS20550	CINHIHHI_01636	Tyrosine--tRNA ligase 1	tyrS	NA	-0.880331	NA	-0.873981	-0.708238
A9L49_RS20560	CINHIHHI_01638	ECF RNA polymerase sigma factor RpoE	RNA polymerase sigma factor	NA	1.11128	NA	0.955032	1.06563
A9L49_RS20565	CINHIHHI_01639	hypothetical protein	hypothetical protein	NA	0.733791	NA	1.07895	1.10048
A9L49_RS20570	CINHIHHI_01640	Maltose O-acetyltransferase	acetyltransferase	NA	0.607191	NA	0.604955	0.332392
A9L49_RS20580	CINHIHHI_01642	Acetyl-coenzyme A synthetase	acsA	NA	0.668294	NA	NA	NA
A9L49_RS20585	CINHIHHI_01643	Acetoin utilization protein AcuA	acuA	NA	1.80922	NA	1.76211	1.40698
A9L49_RS20590	CINHIHHI_01644	Inosine-5'-monophosphate dehydrogenase	CBS domain-containing protein	NA	1.68088	NA	1.52763	1.24951
A9L49_RS20595	CINHIHHI_01645	Acetoin utilization protein AcuC	acuC	NA	2.62092	NA	2.75914	2.19389
A9L49_RS20600	CINHIHHI_01646	2-hydroxy-6-oxononadienedioate/2-hydroxy-6-oxononatrienedioate hydrolase	alpha/beta fold hydrolase	NA	4.20196	NA	3.42504	3.62936
A9L49_RS20610	CINHIHHI_01648	Transcriptional regulatory protein SrrA	response regulator transcription factor	NA	NA	NA	-0.92973	-0.726242
A9L49_RS20615	CINHIHHI_01649	Sensor histidine kinase WalK	HAMP domain-containing histidine kinase	NA	-0.605087	NA	-0.844056	-0.746547
A9L49_RS20625	CINHIHHI_01651	Putative oxidoreductase YceM	Gfo/Idh/MocA family oxidoreductase	NA	NA	NA	-0.414041	NA
A9L49_RS20630	CINHIHHI_01652	Large-conductance mechanosensitive channel	mscL	NA	NA	NA	-0.977457	-0.708566
A9L49_RS20635	CINHIHHI_01653	hypothetical protein	DUF3917 domain-containing protein	NA	1.2369	NA	NA	0.879249
A9L49_RS20680	CINHIHHI_01661	hypothetical protein	ytxJ	NA	0.3605	NA	NA	NA
A9L49_RS20690	CINHIHHI_01663	Aminopeptidase PepS	aminopeptidase	NA	-0.736243	NA	-0.908079	-0.853301
A9L49_RS20700	CINHIHHI_01665	putative N-acetyltransferase	GNAT family N-acetyltransferase	NA	1.61997	NA	1.76902	1.04471
A9L49_RS20720	CINHIHHI_01669	UDP-N-acetylmuramate--L-alanine ligase	murC	NA	-0.760191	NA	-0.81116	-0.658878
A9L49_RS20725	CINHIHHI_01670	Nicotinate phosphoribosyltransferase pncB2	nicotinate phosphoribosyltransferase	NA	-1.6578	NA	-1.64304	-1.53567
A9L49_RS20730	CINHIHHI_01671	DNA translocase SftA	DNA translocase FtsK	NA	-0.617973	NA	-0.898522	-0.624385
A9L49_RS20745	CINHIHHI_01674	Phenylalanine--tRNA ligase beta subunit	DUF4479 domain-containing protein	NA	-0.834066	NA	-1.19506	-1.02506
A9L49_RS20750	CINHIHHI_01675	hypothetical protein	DUF1444 domain-containing protein	NA	-0.610873	NA	-0.724487	-0.785548
A9L49_RS20755	CINHIHHI_01676	Thioredoxin-like protein YtpP	thioredoxin family protein	NA	0.723537	NA	0.7709	NA
A9L49_RS20765	CINHIHHI_01678	Putative aminopeptidase YsdC	M42 family metallopeptidase	NA	NA	NA	-0.341673	NA
A9L49_RS20770	CINHIHHI_01679	hypothetical protein	peptidase M4	NA	-0.832514	NA	NA	-0.74584
A9L49_RS20805	CINHIHHI_01686	Putative dipeptidase	pepV	NA	-0.687524	NA	-0.54059	-0.698592
A9L49_RS20810	CINHIHHI_01687	putative HTH-type transcriptional regulator YtzE	DeoR family transcriptional regulator	NA	0.691685	NA	NA	NA
A9L49_RS20815	CINHIHHI_01688	Ribosomal small subunit pseudouridine synthase A	rRNA pseudouridine synthase	NA	-1.35284	0.810856	-0.7444	-0.54188
A9L49_RS20820	CINHIHHI_01689	Lipid II flippase MurJ	polysaccharide biosynthesis protein	NA	-1.13955	NA	-1.04902	-0.959607
A9L49_RS20825	CINHIHHI_01690	putative protein	NAD(P)/FAD-dependent oxidoreductase	NA	-0.789706	NA	-0.883117	-0.633708
A9L49_RS20830	CINHIHHI_01691	Multidrug resistance protein 3	MFS transporter	NA	-0.863376	NA	-0.816866	-0.678385
A9L49_RS20890	CINHIHHI_01703	Molybdopterin-guanine dinucleotide biosynthesis adapter protein	mobB	NA	NA	NA	-0.756411	NA
A9L49_RS20895	CINHIHHI_01704	Molybdopterin molybdenumtransferase	moeA	NA	NA	NA	-0.45436	NA
A9L49_RS20900	CINHIHHI_01705	Cyclic pyranopterin monophosphate synthase	moaC	NA	-1.07422	NA	-0.857625	-1.20374
A9L49_RS20910	CINHIHHI_01707	GTP 3'%2C8-cyclase	moaA	NA	0.759613	NA	0.67878	0.55613
A9L49_RS20940	CINHIHHI_01713	Homoserine O-acetyltransferase	homoserine O-acetyltransferase	NA	1.00849	NA	0.874633	1.04194
A9L49_RS20965	CINHIHHI_01718	hypothetical protein	hypothetical protein	NA	-1.22752	NA	-1.01019	-1.04614
A9L49_RS20985	CINHIHHI_01722	Leucine--tRNA ligase	leuS	NA	-1.17778	NA	-1.65014	-1.30384
A9L49_RS20990	CINHIHHI_01723	Multidrug resistance protein MdtH	MFS transporter	NA	NA	NA	NA	0.581248
A9L49_RS20995	CINHIHHI_01724	K(+)/H(+) antiporter subunit KhtU	cation:proton antiporter	NA	3.06815	NA	2.6647	2.54814
A9L49_RS21000	CINHIHHI_01725	K(+)/H(+) antiporter subunit KhtT	cation:proton antiporter regulatory subunit	NA	2.50202	NA	1.97893	2.14832
A9L49_RS21005	CINHIHHI_01726	Tyrosine recombinase XerD	tyrosine-type recombinase/integrase	NA	2.59963	NA	2.4499	2.1577
A9L49_RS21010	CINHIHHI_01727	Bacitracin export permease protein BceB	ABC transporter permease	NA	-4.39967	NA	-3.71053	-4.06101
A9L49_RS21015	CINHIHHI_01728	ABC transporter ATP-binding protein YxdL	ABC transporter ATP-binding protein	NA	-3.55358	NA	-4.85927	-5.31727
A9L49_RS21035	CINHIHHI_01732	Biotin synthase	TIGR01212 family radical SAM protein	NA	-0.777177	NA	NA	NA
A9L49_RS21040	CINHIHHI_01733	Ribosomal RNA small subunit methyltransferase H	methyltransferase domain-containing protein	NA	-0.567013	NA	-0.654828	NA
A9L49_RS21065	CINHIHHI_01738	Tetraprenyl-beta-curcumene synthase	tetraprenyl-beta-curcumene synthase family protein	NA	-0.373918	NA	NA	-0.437488
A9L49_RS21075	CINHIHHI_01740	Protein YrdA	gamma carbonic anhydrase family protein	NA	-1.31063	NA	-0.761364	-1.00607
A9L49_RS21090	CINHIHHI_01743	putative molybdenum cofactor guanylyltransferase	molybdenum cofactor guanylyltransferase	NA	-1.0907	NA	-1.04029	-0.984788
A9L49_RS21095	CINHIHHI_01744	Molybdenum cofactor biosynthesis protein B	MogA/MoaB family molybdenum cofactor biosynthesis protein	NA	-0.816723	NA	-1.11978	-0.964018
A9L49_RS21105	CINHIHHI_01746	S-adenosylmethionine synthase	metK	NA	-1.50937	NA	-1.63443	-1.3292
A9L49_RS21110	CINHIHHI_01747	Phosphoenolpyruvate carboxykinase (ATP)	pckA	NA	-1.12509	NA	-0.901692	-0.867499
A9L49_RS21135	CINHIHHI_01752	GTP cyclohydrolase 1 type 2	hypothetical protein	NA	1.10601	NA	1.04663	0.762449
A9L49_RS21140	CINHIHHI_01753	hypothetical protein	collagen-like protein	NA	1.85179	NA	2.00941	2.18056
A9L49_RS21145	CINHIHHI_01754	hypothetical protein	DUF916 and DUF3324 domain-containing protein	NA	3.38465	NA	3.69306	3.57881
A9L49_RS21150	CINHIHHI_01755	hypothetical protein	WxL domain-containing protein	NA	4.26976	NA	4.40621	4.48943
A9L49_RS21155	CINHIHHI_01756	hypothetical protein	WxL domain-containing protein	NA	5.31755	NA	4.76212	5.33899
A9L49_RS21165	CINHIHHI_01758	hypothetical protein	cell surface protein	NA	6.77052	NA	7.07032	6.49067
A9L49_RS21175	CINHIHHI_01760	Sporulation kinase D	two-component sensor histidine kinase	NA	NA	NA	1.4798	1.13446
A9L49_RS21230	CINHIHHI_01771	hypothetical protein	DUF3267 domain-containing protein	NA	NA	NA	1.02092	NA
A9L49_RS21235	CINHIHHI_01772	Putative 8-oxo-dGTP diphosphatase YtkD	mutTA	NA	-0.560657	NA	NA	NA
A9L49_RS21265	CINHIHHI_01777	S-ribosylhomocysteine lyase	luxS	NA	-3.61425	0.940513	-2.05494	-2.67372
A9L49_RS21275	CINHIHHI_01779	Beta-carbonic anhydrase 1	carbonic anhydrase	NA	-2.42867	NA	-2.32522	-2.70348
A9L49_RS21280	CINHIHHI_01780	Cytochrome bd-I ubiquinol oxidase subunit 1	cydA	NA	0.667463	NA	NA	NA
A9L49_RS21285	CINHIHHI_01781	Cytochrome bd-I ubiquinol oxidase subunit 2	cydB	NA	0.931508	NA	NA	0.63986
A9L49_RS21305	CINHIHHI_01785	hypothetical protein	YitT family protein	NA	-0.540964	NA	NA	NA
A9L49_RS21310	CINHIHHI_01786	hypothetical protein	hypothetical protein	NA	1.5703	NA	1.06774	1.38579
A9L49_RS21320	CINHIHHI_01788	hypothetical protein	DUF4178 domain-containing protein	NA	-0.529929	NA	-0.364394	-0.363206
A9L49_RS21330	CINHIHHI_01790	Protein LiaH	PspA/IM30 family protein	NA	-1.05278	NA	-1.02335	-1.14583
A9L49_RS21335	CINHIHHI_01791	hypothetical protein	hypothetical protein	NA	-4.11412	NA	-2.29714	-2.83663
A9L49_RS21365	CINHIHHI_01797	Thiamine transporter ThiT	energy-coupled thiamine transporter ThiT	NA	1.36644	NA	1.65431	1.59036
A9L49_RS21370	CINHIHHI_01798	Sensor histidine kinase ResE	HAMP domain-containing protein	NA	-2.66382	NA	-1.68648	-2.14471
A9L49_RS21375	CINHIHHI_01799	Transcriptional regulatory protein WalR	response regulator transcription factor	NA	-2.65233	NA	-2.22955	-2.41247
A9L49_RS21380	CINHIHHI_01800	hypothetical protein	class D sortase	NA	-3.24458	NA	-2.86104	-3.06158
A9L49_RS21385	CINHIHHI_01801	hypothetical protein	LPXTG cell wall anchor domain-containing protein	-1.41241	-5.61847	NA	-3.23488	-4.65702
A9L49_RS21390	CINHIHHI_01802	hypothetical protein	hypothetical protein	NA	-3.45695	NA	-3.16887	-3.67597
A9L49_RS21400	CINHIHHI_01804	Hypoxanthine phosphoribosyltransferase	hpt	NA	-2.11326	NA	-1.80481	-1.7904
A9L49_RS21405	CINHIHHI_01805	Putative lipid kinase BmrU	YegS/Rv2252/BmrU family lipid kinase	NA	-1.28115	NA	-0.839803	-1.01044
A9L49_RS21410	CINHIHHI_01806	hypothetical protein	DUF2199 domain-containing protein	NA	NA	NA	1.14207	0.704043
A9L49_RS21415	CINHIHHI_01807	hypothetical protein	hypothetical protein	NA	0.663233	NA	1.20546	0.811777
A9L49_RS21420	CINHIHHI_01808	hypothetical protein	Rpn family recombination-promoting nuclease/putative transposase	NA	3.04661	NA	2.71695	2.75739
A9L49_RS21440	CINHIHHI_01813	Bacitracin export permease protein BceB	ABC transporter permease	NA	-4.6425	NA	-4.29315	-4.50156
A9L49_RS21445	CINHIHHI_01814	Bacitracin export ATP-binding protein BceA	ABC transporter ATP-binding protein	NA	-4.92992	NA	-3.86176	-4.29996
A9L49_RS21450	CINHIHHI_01815	Transposon Tn10 TetD protein	AraC family transcriptional regulator	NA	NA	NA	0.447032	NA
A9L49_RS21455	CINHIHHI_01816	Immunity protein SdpI	DUF1648 domain-containing protein	NA	NA	NA	-0.763839	-0.57747
A9L49_RS21460	CINHIHHI_01817	Immunity protein SdpI	SdpI family protein	NA	NA	NA	NA	-0.528596
A9L49_RS21470	CINHIHHI_01819	Response regulator protein GraR	response regulator transcription factor	NA	-0.702953	NA	NA	-0.491843
A9L49_RS21475	CINHIHHI_01820	Sensor histidine kinase GraS	sensor histidine kinase	NA	-0.743489	NA	-0.945317	-0.980451
A9L49_RS21480	CINHIHHI_01821	ABC transporter permease protein YxdM	ABC transporter permease	NA	-0.908057	NA	-0.565483	-0.516042
A9L49_RS21485	CINHIHHI_01822	ABC transporter permease protein YxdM	ABC transporter permease	NA	-1.01758	NA	-1.07812	-0.876503
A9L49_RS21490	CINHIHHI_01823	ABC transporter ATP-binding protein YxdL	ABC transporter ATP-binding protein	NA	-1.1286	NA	-1.21008	-0.926099
A9L49_RS21495	CINHIHHI_01824	ABC transporter permease protein YxdM	ABC transporter permease	NA	-2.13001	NA	-1.3312	-1.17961
A9L49_RS21505	CINHIHHI_01826	High-affinity gluconate transporter	gntP	NA	1.3572	NA	0.96749	0.99249
A9L49_RS21510	CINHIHHI_01827	putative HTH-type transcriptional regulator YurK	GntR family transcriptional regulator	NA	1.08861	NA	0.733849	0.852941
A9L49_RS21515	CINHIHHI_01828	2-dehydro-3-deoxygluconokinase	sugar kinase	NA	1.44905	NA	0.709283	1.06438
A9L49_RS21520	CINHIHHI_01829	2-dehydro-3-deoxy-phosphogluconate aldolase	KDGP aldolase family protein	NA	1.39877	NA	NA	0.891749
A9L49_RS21525	CINHIHHI_01830	D-glucosaminate-6-phosphate ammonia lyase	DgaE family pyridoxal phosphate-dependent ammonia lyase	NA	0.746423	NA	NA	0.618712
A9L49_RS21535	CINHIHHI_01832	D-alanyl-D-alanine carboxypeptidase	M15 family metallopeptidase	NA	0.875159	NA	0.774508	1.22618
A9L49_RS21545	CINHIHHI_01834	Transcriptional regulatory protein WalR	response regulator transcription factor	NA	NA	NA	0.78588	NA
A9L49_RS21560	CINHIHHI_01837	1%2C4-dihydroxy-2-naphthoyl-CoA synthase	menB	NA	-0.993811	NA	-1.2111	-1.12551
A9L49_RS21565	CINHIHHI_01838	2-(acetamidomethylene)succinate hydrolase	menH	NA	-0.897198	NA	-1.00008	NA
A9L49_RS21570	CINHIHHI_01839	2-succinyl-5-enolpyruvyl-6-hydroxy-3-cyclohexene-1-carboxylate synthase	menD	NA	-0.674937	NA	-0.939601	-0.657744
A9L49_RS21590	CINHIHHI_01843	Cold shock-like protein CspD	cold-shock protein	NA	-2.18697	NA	-2.49396	-2.28069
A9L49_RS21595	CINHIHHI_01844	putative protein	TIGR00266 family protein	NA	NA	NA	0.494988	NA
A9L49_RS21615	CINHIHHI_01849	Glycogen phosphorylase	glgP	NA	-2.21976	NA	-1.92807	-2.28227
A9L49_RS21620	CINHIHHI_01850	Glycogen synthase	glgA	NA	-2.16203	NA	-1.81222	-2.13672
A9L49_RS21625	CINHIHHI_01851	Glycogen biosynthesis protein GlgD	glgD	NA	-2.0031	NA	-1.41086	-1.8394
A9L49_RS21630	CINHIHHI_01852	Glucose-1-phosphate adenylyltransferase	glgC	NA	-1.61505	NA	-1.20872	-1.60214
A9L49_RS21635	CINHIHHI_01853	1%2C4-alpha-glucan branching enzyme GlgB	glgB	NA	-1.03075	NA	-0.949905	-1.23743
A9L49_RS21650	CINHIHHI_01856	L-lactate dehydrogenase 1	L-lactate dehydrogenase	NA	-2.12808	NA	-2.68154	-2.18897
A9L49_RS21675	CINHIHHI_01885	Glucose-6-phosphate isomerase	glucose-6-phosphate isomerase	NA	-0.797419	NA	-1.12088	-0.985104
A9L49_RS21685	CINHIHHI_01887	General stress protein 13	yugI	NA	-0.772446	NA	-0.673049	-1.02042
A9L49_RS21690	CINHIHHI_01888	Putative N-acetyl-LL-diaminopimelate aminotransferase	aminotransferase	NA	NA	NA	NA	-0.522323
A9L49_RS21695	CINHIHHI_01889	DNA-binding transcriptional activator DecR	Lrp/AsnC family transcriptional regulator	NA	1.10901	NA	1.03588	1.40805
A9L49_RS21730	CINHIHHI_01896	Kinase-associated lipoprotein B	kinase	NA	-0.490846	NA	-0.524471	-0.710276
A9L49_RS21735	CINHIHHI_01897	hypothetical protein	kapD	NA	0.869883	NA	NA	NA
A9L49_RS21740	CINHIHHI_01898	putative transporter	ArsB/NhaD family transporter	NA	-0.97492	NA	-0.857174	-0.797333
A9L49_RS21750	CINHIHHI_01900	hypothetical protein	DNA alkylation repair protein	NA	1.17892	NA	0.583304	0.783896
A9L49_RS21755	CINHIHHI_01901	Glycine--tRNA ligase	glyS	NA	-1.17115	NA	-1.39235	-1.08655
A9L49_RS21770	CINHIHHI_01904	Biotin transporter BioY	biotin transporter BioY	NA	0.770931	NA	NA	NA
A9L49_RS21775	CINHIHHI_01905	hypothetical protein	hypothetical protein	NA	NA	NA	1.06621	0.778765
A9L49_RS21780	CINHIHHI_01906	UTP--glucose-1-phosphate uridylyltransferase	galU	NA	NA	NA	-0.491126	-0.347518
A9L49_RS21785	CINHIHHI_01907	Phosphoglucomutase	phospho-sugar mutase	NA	-0.599552	NA	-0.844304	-0.592403
A9L49_RS21820	CINHIHHI_01913	Cytosol aminopeptidase	pepA	NA	NA	NA	-0.46923	NA
A9L49_RS21830	CINHIHHI_01915	hypothetical protein	hypothetical protein	NA	1.02715	NA	0.956469	NA
A9L49_RS21835	CINHIHHI_01916	NADH pyrophosphatase	NUDIX hydrolase	NA	1.06076	NA	1.6794	0.609501
A9L49_RS21840	CINHIHHI_01917	NADH dehydrogenase-like protein	NAD(P)/FAD-dependent oxidoreductase	NA	NA	NA	-0.821227	NA
A9L49_RS21855	CINHIHHI_01920	hypothetical protein	AraC family transcriptional regulator	NA	-1.20442	NA	-1.15345	-1.41114
A9L49_RS21860	CINHIHHI_01921	Putative bacilysin exporter BacE	MFS transporter	NA	-0.704004	NA	NA	NA
A9L49_RS21885	CINHIHHI_01927	hypothetical protein	hypothetical protein	NA	NA	NA	NA	0.954241
A9L49_RS21895	CINHIHHI_01929	Protein	iron-sulfur cluster assembly accessory protein	NA	0.831567	NA	NA	NA
A9L49_RS21905	CINHIHHI_01931	hypothetical protein	YuzB family protein	NA	-1.06922	NA	NA	NA
A9L49_RS21910	CINHIHHI_01932	NADH dehydrogenase-like protein YjlD	NAD(P)/FAD-dependent oxidoreductase	NA	0.492657	NA	NA	NA
A9L49_RS21920	CINHIHHI_01933	Glutamine transport ATP-binding protein GlnQ	ABC transporter ATP-binding protein	NA	1.16553	NA	0.760604	0.962561
A9L49_RS21925	CINHIHHI_01934	putative iron export permease protein FetB	fetB	NA	0.906321	NA	0.902228	1.08767
A9L49_RS21940	CINHIHHI_01936	hypothetical protein	DUF2628 domain-containing protein	NA	2.9482	NA	3.4353	3.36694
A9L49_RS21980	CINHIHHI_01943	hypothetical protein	hypothetical protein	NA	-1.90768	NA	-0.891851	-1.60629
A9L49_RS21985	CINHIHHI_01944	Spore coat protein S	cotS	NA	NA	NA	NA	-0.498348
A9L49_RS21990	CINHIHHI_01945	putative protein YpjQ	phosphatidylglycerophosphatase A	NA	-0.494234	NA	-0.803284	-0.795468
A9L49_RS22020	CINHIHHI_01951	Glutathione-regulated potassium-efflux system ancillary protein KefF	NAD(P)H-dependent oxidoreductase	NA	0.919636	NA	1.00941	0.771854
A9L49_RS22030	CINHIHHI_01953	Acid sugar phosphatase	TIGR01457 family HAD-type hydrolase	NA	-0.60583	NA	-0.778237	-0.721031
A9L49_RS22035	CINHIHHI_01954	hypothetical protein	transcriptional regulator	NA	NA	NA	0.736001	0.683866
A9L49_RS22045	CINHIHHI_01956	Fructose-1%2C6-bisphosphatase class 2	glpX	NA	-1.66035	NA	-1.39622	-1.32196
A9L49_RS22050	CINHIHHI_01957	hypothetical protein	DUF3055 domain-containing protein	NA	-1.75627	NA	-1.36894	-1.2005
A9L49_RS22060	CINHIHHI_01959	putative protein YutD	YutD family protein	NA	-0.90653	NA	NA	-0.807629
A9L49_RS22070	CINHIHHI_01961	HTH-type transcriptional activator mta	MerR family transcriptional regulator	NA	1.52037	NA	NA	0.925587
A9L49_RS22085	CINHIHHI_01964	2%2C3-bisphosphoglycerate-dependent phosphoglycerate mutase	histidine phosphatase family protein	-0.670122	NA	NA	NA	-0.451538
A9L49_RS22090	CINHIHHI_01965	Prolyl-tRNA editing protein ProX	YbaK/EbsC family protein	NA	-0.931386	NA	NA	-0.692942
A9L49_RS22095	CINHIHHI_01966	Lipoyl synthase	lipA	NA	0.374216	NA	NA	NA
A9L49_RS22115	CINHIHHI_01970	Endonuclease YhcR	bifunctional metallophosphatase/5'-nucleotidase	NA	-0.606576	NA	-0.562716	-0.574162
A9L49_RS22120	CINHIHHI_01971	hypothetical protein	sufB	NA	NA	NA	-0.78658	-0.498545
A9L49_RS22125	CINHIHHI_01972	Zinc-dependent sulfurtransferase SufU	sufU	NA	-0.633589	NA	-0.896461	-0.670076
A9L49_RS22130	CINHIHHI_01973	Cysteine desulfurase SufS	sufS	NA	-0.457433	NA	-0.918401	-0.588551
A9L49_RS22135	CINHIHHI_01974	hypothetical protein	sufD	NA	-0.382895	NA	-0.747846	-0.553009
A9L49_RS22140	CINHIHHI_01975	Vegetative protein 296	sufC	NA	NA	NA	-0.402429	NA
A9L49_RS22150	CINHIHHI_01977	Methionine-binding lipoprotein MetQ	MetQ/NlpA family ABC transporter substrate-binding protein	NA	-0.680444	NA	-0.814102	-0.654858
A9L49_RS22155	CINHIHHI_01978	Methionine import system permease protein MetP	ABC transporter permease	NA	-0.900142	NA	-0.927079	-0.723647
A9L49_RS22160	CINHIHHI_01979	Methionine import ATP-binding protein MetN	methionine ABC transporter ATP-binding protein	NA	NA	NA	-0.782588	NA
A9L49_RS22180	CINHIHHI_01983	Glycine cleavage system H protein	gcvH	NA	-1.44266	NA	-1.36792	-1.5149
A9L49_RS22185	CINHIHHI_01984	Regulatory protein MgsR	arsenate reductase family protein	NA	-0.683096	NA	-0.567474	-0.669999
A9L49_RS22195	CINHIHHI_01986	hypothetical protein	DUF4176 domain-containing protein	NA	-1.88372	NA	-1.30256	-1.40904
A9L49_RS22205	CINHIHHI_01988	Protein YukE	WXG100 family type VII secretion target	NA	-1.22586	NA	NA	-0.818955
A9L49_RS22210	CINHIHHI_01989	hypothetical protein	hypothetical protein	NA	0.672816	NA	NA	NA
A9L49_RS22215	CINHIHHI_01990	putative protein YnbD	phosphatase PAP2 family protein	NA	NA	NA	1.08478	0.75941
A9L49_RS22220	CINHIHHI_01991	hypothetical protein	PTS sugar transporter subunit IIC	NA	-0.730495	NA	-1.19873	-0.699777
A9L49_RS22225	CINHIHHI_01992	L-lactate dehydrogenase 2	L-lactate dehydrogenase	NA	-1.5626	NA	-1.83882	-1.45223
A9L49_RS22240	CINHIHHI_01995	hypothetical protein	CPBP family intramembrane metalloprotease	NA	-2.00572	NA	NA	-0.780113
A9L49_RS22250	CINHIHHI_01998	putative metallo-hydrolase YflN	MBL fold metallo-hydrolase	NA	NA	NA	NA	0.526476
A9L49_RS22255	CINHIHHI_01999	putative acyl-CoA dehydrogenase	acyl-CoA dehydrogenase	NA	2.64976	NA	2.22254	2.00559
A9L49_RS22260	CINHIHHI_02000	3-ketoacyl-CoA thiolase	acetyl-CoA C-acetyltransferase	NA	2.83564	NA	2.30623	2.19645
A9L49_RS22265	CINHIHHI_02001	putative 3-hydroxyacyl-CoA dehydrogenase	3-hydroxyacyl-CoA dehydrogenase/enoyl-CoA hydratase family protein	NA	2.58983	NA	2.20116	2.06654
A9L49_RS22275	CINHIHHI_02003	D-alanyl-D-alanine carboxypeptidase DacB	D-alanyl-D-alanine carboxypeptidase	NA	-0.669215	NA	NA	NA
A9L49_RS22280	CINHIHHI_02004	Proline dehydrogenase 1	proline dehydrogenase	NA	1.2763	NA	0.83138	0.933442
A9L49_RS22290	CINHIHHI_02006	hypothetical protein	MTH1187 family thiamine-binding protein	NA	-0.546375	NA	NA	-0.593954
A9L49_RS22295	CINHIHHI_02007	Methyl-accepting chemotaxis protein McpC	methyl-accepting chemotaxis protein	NA	0.425526	NA	NA	0.50385
A9L49_RS22310	CINHIHHI_02010	Purine efflux pump PbuE	MFS transporter	NA	3.09889	NA	3.11114	2.85004
A9L49_RS22315	CINHIHHI_02011	Serine/threonine exchanger SteT	amino acid permease	NA	-0.680274	NA	-1.008	NA
A9L49_RS22330	CINHIHHI_02014	Membrane protein insertase YidC 2	yidC	NA	-0.775152	NA	-1.06064	-0.999391
A9L49_RS22340	CINHIHHI_02016	hypothetical protein	YitT family protein	NA	-1.39968	NA	-1.20149	-1.07325
A9L49_RS22345	CINHIHHI_02017	hypothetical protein	GNAT family N-acetyltransferase	NA	0.576575	NA	NA	NA
A9L49_RS22350	CINHIHHI_02018	hypothetical protein	DUF3938 domain-containing protein	NA	2.3247	NA	2.06257	1.734
A9L49_RS22360	CINHIHHI_02020	hypothetical protein	hypothetical protein	NA	NA	NA	NA	0.421203
A9L49_RS22390	CINHIHHI_02026	Sensory transduction protein regX3	response regulator transcription factor	NA	0.641942	NA	0.553212	0.52998
A9L49_RS22395	CINHIHHI_02027	Alkaline phosphatase synthesis sensor protein PhoR	HAMP domain-containing histidine kinase	NA	0.416316	NA	NA	0.540515
A9L49_RS22400	CINHIHHI_02028	hypothetical protein	DMT family transporter	NA	0.941551	NA	1.12652	1.2607
[truncated: 745 more rows]

## Sheet: F_DEG
geneID.ncbi	geneID.ncbi.old_locus	function.prokka	log2FC.FvBF	log2FC.BFvBFP	log2FC.FvFP	log2FC.FPvBFP	log2FC.FvBFP
FJOH_RS00015	Fjoh_0001	Riboflavin biosynthesis protein RibD	NA	-0.42965	-0.454842	NA	-0.362189
FJOH_RS00020	Fjoh_0002	D-ribitol-5-phosphate phosphatase	NA	NA	-1.17494	0.943081	NA
FJOH_RS00025	Fjoh_0003	IMPACT family member YigZ	NA	-0.975514	-0.623657	NA	-1.00568
FJOH_RS00030	Fjoh_0004	Acyl-CoA thioester hydrolase YbgC	NA	NA	NA	NA	NA
FJOH_RS00035	Fjoh_0005	Chromosomal replication initiator protein DnaA	-0.465106	-1.15751	-1.97919	NA	-1.62278
FJOH_RS00040	Fjoh_0006	Low molecular weight protein-tyrosine-phosphatase YfkJ	NA	-1.27493	-2.76211	1.04168	-1.71803
FJOH_RS00045	Fjoh_0007	Ribosomal RNA small subunit methyltransferase I	0.855867	-1.43119	-1.97499	1.39624	-0.576538
FJOH_RS00050	NO_OLD_TAG_1	hypothetical protein	0.920158	-1.60213	-1.50286	NA	-0.685683
FJOH_RS00055	Fjoh_0009	Methionine aminotransferase	1.26981	-1.71836	-1.44289	0.992154	-0.449679
FJOH_RS00060	Fjoh_0010	putative 2,4-dienoyl-CoA reductase	NA	1.00401	1.42925	NA	1.14675
FJOH_RS00065	Fjoh_0011	Uridine kinase	-1.37193	NA	-1.30592	NA	-0.953722
FJOH_RS00070	Fjoh_0012	Cell division protein FtsL	NA	NA	NA	NA	NA
FJOH_RS00075	Fjoh_0013	Methylmalonyl-CoA mutase	1.61812	NA	1.14607	NA	1.42365
FJOH_RS00080	Fjoh_0014	Methylmalonyl-CoA mutase large subunit	2.03365	-0.487686	1.22977	NA	1.54601
FJOH_RS00085	Fjoh_0015	hypothetical protein	-0.637256	NA	1.22121	-1.70223	-0.481626
FJOH_RS00090	Fjoh_0016	Endolytic murein transglycosylase	NA	NA	NA	NA	NA
FJOH_RS00095	Fjoh_0017	Spermidine N(1)-acetyltransferase	NA	-0.548046	NA	NA	NA
FJOH_RS00100	Fjoh_0018	Diaminopimelate epimerase	NA	NA	0.866998	-1.00524	NA
FJOH_RS00105	Fjoh_0019	Periplasmic pH-dependent serine endoprotease DegQ	1.27594	3.4359	5.4696	-0.757497	4.71219
FJOH_RS00110	Fjoh_0020	Glyceraldehyde-3-phosphate dehydrogenase-like protein	2.14731	NA	1.43273	NA	1.64182
FJOH_RS00115	Fjoh_0021	Leucine-responsive regulatory protein	NA	NA	NA	NA	NA
FJOH_RS00120	Fjoh_0022	Alanine dehydrogenase	-2.58409	1.38196	-1.20891	NA	-1.20188
FJOH_RS00125	Fjoh_0023	Alkaline phosphatase PafA	NA	NA	NA	NA	0.317699
FJOH_RS00130	#N/A	#N/A	NA	NA	NA	NA	NA
FJOH_RS00135	#N/A	#N/A	NA	NA	NA	NA	NA
FJOH_RS00140	#N/A	#N/A	NA	NA	NA	NA	NA
FJOH_RS00145	#N/A	#N/A	NA	NA	NA	NA	NA
FJOH_RS00150	#N/A	#N/A	NA	NA	NA	NA	NA
FJOH_RS00160	Fjoh_0024	Threonine--tRNA ligase	NA	NA	-0.601085	NA	-0.368869
FJOH_RS00175	Fjoh_0026	50S ribosomal protein L35	NA	NA	-1.07966	NA	-1.1746
FJOH_RS00180	Fjoh_0027	50S ribosomal protein L20	-0.881403	NA	-1.31926	NA	-1.30343
FJOH_RS00185	Fjoh_0028	hypothetical protein	NA	-0.81549	NA	-0.932214	NA
FJOH_RS00190	Fjoh_0029	Alkyl hydroperoxide reductase AhpD	1.49571	NA	1.80377	NA	NA
FJOH_RS00195	Fjoh_0030	Sensor histidine kinase ComP	NA	NA	-0.963784	NA	NA
FJOH_RS00200	Fjoh_0031	Sensor histidine kinase ComP	NA	NA	NA	NA	NA
FJOH_RS00205	Fjoh_0032	Photosystem I assembly protein Ycf3	NA	NA	NA	NA	NA
FJOH_RS00210	Fjoh_0033	hypothetical protein	-0.912822	NA	-1.8014	NA	-1.18024
FJOH_RS00215	NO_OLD_TAG_3	hypothetical protein	NA	NA	NA	NA	NA
FJOH_RS00220	Fjoh_0034	Deoxyribonuclease	-1.06846	NA	-1.37459	NA	-1.78681
FJOH_RS00225	Fjoh_0035	hypothetical protein	NA	NA	0.806234	-0.716955	NA
FJOH_RS00230	Fjoh_0036	Oxygen regulatory protein NreC	NA	-0.678228	NA	NA	-0.431371
FJOH_RS00235	NO_OLD_TAG_4	Sensor histidine kinase LiaS	NA	-0.698468	-1.15728	0.836547	NA
FJOH_RS00240	Fjoh_0039	hypothetical protein	NA	NA	-1.73319	NA	-1.07385
FJOH_RS00245	Fjoh_0040	hypothetical protein	0.514284	-0.534524	-0.387292	NA	NA
FJOH_RS00250	Fjoh_0041	Replicative DNA helicase	-0.559982	NA	-1.50917	0.651607	-0.857495
FJOH_RS00255	Fjoh_0042	Acetyl-coenzyme A carboxylase carboxyl transferase subunit alpha	NA	NA	-0.466244	NA	-0.610905
FJOH_RS00260	Fjoh_0043	hypothetical protein	-0.676566	-0.686725	-2.04002	0.675211	-1.36421
FJOH_RS00265	Fjoh_0044	Lipopolysaccharide export system permease protein LptG	-0.675983	NA	-1.40245	NA	-1.11096
FJOH_RS00270	Fjoh_0045	Queuine tRNA-ribosyltransferase	-0.518641	-0.577826	-1.03105	NA	-1.09677
FJOH_RS00275	Fjoh_0046	Carbohydrate deacetylase	NA	1.75167	1.84041	NA	1.99614
FJOH_RS00280	Fjoh_0047	hypothetical protein	NA	1.67861	2.08805	NA	1.97625
FJOH_RS00285	Fjoh_0048	Transketolase	NA	-0.49639	-0.65854	NA	-0.410236
FJOH_RS00290	Fjoh_0049	1-deoxy-D-xylulose-5-phosphate synthase	NA	-0.524883	-0.821617	0.353559	-0.468041
FJOH_RS00295	Fjoh_0050	hypothetical protein	-0.801802	NA	-0.498611	NA	-0.506697
FJOH_RS00300	Fjoh_0051	Heat shock protein 15	NA	NA	NA	NA	NA
FJOH_RS00305	Fjoh_0052	Bifunctional protein pyrR	NA	NA	-0.661626	NA	-0.57494
FJOH_RS00310	Fjoh_0053	Shikimate kinase	NA	-1.68411	-3.12155	NA	-1.72994
FJOH_RS00315	#N/A	#N/A	NA	NA	NA	NA	NA
FJOH_RS00320	#N/A	#N/A	NA	NA	NA	NA	NA
FJOH_RS00325	#N/A	#N/A	NA	NA	NA	NA	NA
FJOH_RS00330	Fjoh_0054	hypothetical protein	NA	NA	-0.922641	NA	-1.12723
FJOH_RS00335	#N/A	#N/A	NA	NA	NA	NA	NA
FJOH_RS00340	Fjoh_0055	hypothetical protein	-2.31271	0.887804	-1.5798	NA	-1.42424
FJOH_RS00345	Fjoh_0056	HTH-type transcriptional repressor CarH	NA	-1.5628	-2.00457	NA	-1.47962
FJOH_RS00350	Fjoh_0057	Dehydrosqualene desaturase	-0.867589	NA	NA	NA	-0.86583
FJOH_RS00355	Fjoh_0058	All-trans-phytoene synthase	-0.631309	NA	-0.478914	NA	-0.555393
FJOH_RS00360	Fjoh_0059	hypothetical protein	NA	NA	NA	NA	-0.842296
FJOH_RS00365	Fjoh_0060	hypothetical protein	-1.04211	NA	NA	NA	NA
FJOH_RS00370	Fjoh_0061	Deoxyribodipyrimidine photo-lyase	NA	NA	-0.824773	NA	-0.729252
FJOH_RS00375	Fjoh_0062	putative protein kinase UbiB	2.24234	1.54706	3.59834	NA	3.78971
FJOH_RS00380	Fjoh_0063	hypothetical protein	2.0086	2.09264	4.24281	NA	4.10177
FJOH_RS00385	Fjoh_0064	Epimerase family protein	NA	NA	NA	NA	NA
FJOH_RS00390	Fjoh_0065	hypothetical protein	0.966227	0.974667	3.01446	-1.07301	1.94148
FJOH_RS00395	Fjoh_0066	hypothetical protein	-0.714647	0.819378	1.0848	-0.978687	NA
FJOH_RS00400	Fjoh_0067	putative acyl-CoA thioester hydrolase	NA	NA	1.33174	-1.03484	NA
FJOH_RS00405	Fjoh_0068	hypothetical protein	-0.932807	1.37901	1.73539	-1.2886	NA
FJOH_RS00410	Fjoh_0069	hypothetical protein	3.22319	-2.7036	-1.36097	1.8605	NA
FJOH_RS00415	Fjoh_0070	hypothetical protein	NA	NA	NA	NA	NA
FJOH_RS00420	Fjoh_0071	ECF RNA polymerase sigma factor SigW	2.11284	-1.77047	NA	NA	NA
FJOH_RS00425	Fjoh_0072	hypothetical protein	0.889926	-1.38783	-0.864735	NA	NA
FJOH_RS00430	Fjoh_0073	hypothetical protein	NA	NA	0.517267	NA	NA
FJOH_RS00435	Fjoh_0074	hypothetical protein	0.7848	-1.82673	-0.921297	NA	-1.0428
FJOH_RS00440	Fjoh_0075	Dihydroanticapsin 7-dehydrogenase	0.966248	2.96998	5.5189	-1.58244	3.93651
FJOH_RS00445	NO_OLD_TAG_5	hypothetical protein	NA	3.66265	4.37122	-0.975687	3.39654
FJOH_RS00450	NO_OLD_TAG_6	hypothetical protein	NA	NA	NA	NA	NA
FJOH_RS00455	Fjoh_0077	Ribosomal large subunit pseudouridine synthase E	-0.491646	NA	NA	-0.597743	-0.636014
FJOH_RS00460	Fjoh_0078	tRNA (cytidine(34)-2'-O)-methyltransferase	NA	NA	NA	NA	-0.539244
FJOH_RS00465	Fjoh_0079	hypothetical protein	-0.900702	NA	-0.684913	NA	-0.927757
FJOH_RS00470	Fjoh_0080	Fe(3+) dicitrate transport ATP-binding protein FecE	NA	NA	-0.768492	NA	-0.525791
FJOH_RS00475	Fjoh_0081	hypothetical protein	NA	-0.839042	-1.73129	1.0351	-0.692401
FJOH_RS00480	Fjoh_0082	Hemin transport system permease protein HmuU	NA	NA	-1.41988	NA	-0.633311
FJOH_RS00485	Fjoh_0083	hypothetical protein	NA	NA	-0.352265	NA	NA
FJOH_RS00490	Fjoh_0084	hypothetical protein	NA	NA	NA	NA	NA
FJOH_RS00495	Fjoh_0085	hypothetical protein	NA	NA	NA	NA	NA
FJOH_RS00500	Fjoh_0086	Bifunctional adenosylcobalamin biosynthesis protein CobP	NA	NA	NA	NA	NA
FJOH_RS00505	Fjoh_0087	Nicotinate-nucleotide--dimethylbenzimidazole phosphoribosyltransferase	-1.19699	NA	NA	-0.95571	-1.2416
FJOH_RS00510	Fjoh_0088	hypothetical protein	NA	NA	NA	NA	NA
FJOH_RS00515	Fjoh_0089	Adenosylcobinamide-GDP ribazoletransferase	NA	-0.805788	-1.08037	NA	-0.962112
FJOH_RS00520	Fjoh_0090	Putative phosphoserine phosphatase 2	NA	NA	-0.769322	NA	-0.87351
FJOH_RS00525	Fjoh_0091	Vitamin B12 transporter BtuB	0.681561	-1.71026	-1.40427	NA	-1.0299
FJOH_RS00530	Fjoh_0092	hypothetical protein	NA	-1.58792	-2.31055	0.701405	-1.60901
FJOH_RS00535	Fjoh_0093	hypothetical protein	-0.499442	0.831534	1.07227	-0.740038	NA
FJOH_RS00540	Fjoh_0094	ECF RNA polymerase sigma factor SigE	NA	1.7401	2.50455	-0.891968	1.61259
FJOH_RS00545	Fjoh_0095	hypothetical protein	NA	0.906079	2.35744	-0.906584	1.45072
FJOH_RS00550	Fjoh_0096	hypothetical protein	0.800831	NA	1.83843	-0.739387	1.09885
FJOH_RS00555	Fjoh_0097	hypothetical protein	NA	0.560452	1.18379	NA	0.937924
FJOH_RS00560	Fjoh_0098	Inner membrane protein YiaA	-1.25281	NA	-1.05693	NA	-1.0236
FJOH_RS00565	Fjoh_0099	Carbamoyl-phosphate synthase large chain	NA	-0.91781	-1.64382	0.429895	-1.2139
FJOH_RS00570	Fjoh_0100	50S ribosomal protein L34	NA	NA	NA	NA	NA
FJOH_RS00575	Fjoh_0101	hypothetical protein	-1.01059	NA	-1.00824	NA	-1.20532
FJOH_RS00580	Fjoh_0102	hypothetical protein	NA	3.31107	3.22759	NA	2.73087
FJOH_RS00585	Fjoh_0103	hypothetical protein	2.25753	-1.2038	1.30092	NA	1.05082
FJOH_RS00590	Fjoh_0104	Putative malate transporter YflS	1.90633	-2.57437	NA	NA	NA
FJOH_RS00595	Fjoh_0105	hypothetical protein	NA	NA	NA	NA	NA
FJOH_RS00600	Fjoh_0106	putative ABC transporter ATP-binding protein YbiT	-1.31058	NA	-1.5572	NA	-1.48594
FJOH_RS00605	Fjoh_0107	hypothetical protein	NA	1.47285	1.87748	NA	1.75217
FJOH_RS00610	Fjoh_0108	Bifunctional protein GlmU	-1.11154	NA	-1.35157	NA	-1.11308
FJOH_RS00615	Fjoh_0109	50S ribosomal protein L31 type B	-1.578	NA	-2.04129	NA	-2.16721
FJOH_RS00620	Fjoh_0110	hypothetical protein	NA	-0.904916	-1.05735	NA	-1.25678
FJOH_RS00625	Fjoh_0111	Dodecaprenyl-phosphate galacturonate synthase	-0.529279	NA	-1.05726	NA	-0.84553
FJOH_RS00630	Fjoh_0112	Phosphoglucomutase	-0.406449	NA	-0.377495	NA	-0.298515
FJOH_RS00635	Fjoh_0113	putative HTH-type transcriptional regulator YybR	NA	2.72887	4.77386	-2.38542	2.38906
FJOH_RS00640	Fjoh_0114	Oxygen-insensitive NAD(P)H nitroreductase	NA	2.28484	3.65806	-1.55655	2.10175
FJOH_RS00645	Fjoh_0115	Putative multidrug export ATP-binding/permease protein	NA	NA	NA	NA	NA
FJOH_RS00650	Fjoh_0116	hypothetical protein	1.30454	NA	2.04993	NA	1.54926
FJOH_RS00655	Fjoh_0117	hypothetical protein	NA	NA	0.627664	-0.417439	NA
FJOH_RS00660	Fjoh_0118	hypothetical protein	-0.654557	NA	-0.892476	NA	-0.509328
FJOH_RS00665	Fjoh_0119	Murein DD-endopeptidase MepM	-0.881355	1.09692	0.705207	NA	NA
FJOH_RS00670	Fjoh_0120	hypothetical protein	NA	-1.43989	NA	-0.942287	-1.22419
FJOH_RS00675	Fjoh_0121	hypothetical protein	NA	NA	0.988211	-0.990557	NA
FJOH_RS00680	Fjoh_0122	Ribonuclease Y	NA	0.363172	0.419471	NA	NA
FJOH_RS00685	Fjoh_0123	Alkaline phosphatase synthesis sensor protein PhoR	NA	1.45325	2.00546	NA	1.83255
FJOH_RS00690	Fjoh_0124	Tyrosine recombinase XerD	NA	NA	NA	NA	NA
FJOH_RS00695	Fjoh_0125	hypothetical protein	-0.914987	-1.21393	-2.32813	NA	-2.12932
FJOH_RS00700	Fjoh_0126	hypothetical protein	NA	NA	NA	NA	NA
FJOH_RS00705	Fjoh_0127	hypothetical protein	-1.31862	2.00705	1.66032	-0.971366	0.688907
FJOH_RS00710	Fjoh_0128	3-dehydroquinate dehydratase	NA	NA	NA	NA	NA
FJOH_RS00715	Fjoh_0129	TonB-dependent receptor SusC	0.674164	1.09652	1.30024	0.470801	1.77128
FJOH_RS00720	Fjoh_0130	Ferrous-iron efflux pump FieF	NA	-0.523065	-1.42283	0.959713	-0.461951
FJOH_RS00725	Fjoh_0131	UDP-N-acetylglucosamine 1-carboxyvinyltransferase	NA	NA	-0.563397	NA	NA
FJOH_RS00730	Fjoh_0132	hypothetical protein	0.763527	NA	0.571859	NA	0.666647
FJOH_RS00735	Fjoh_0133	hypothetical protein	NA	NA	0.898722	NA	NA
FJOH_RS00740	Fjoh_0134	hypothetical protein	-0.928118	NA	NA	NA	NA
FJOH_RS00750	Fjoh_0136	hypothetical protein	-0.513405	-1.40865	-1.70241	NA	-1.92347
FJOH_RS00755	Fjoh_0137	ATP-dependent DNA helicase RecQ	NA	-0.667682	-0.804885	NA	-0.472691
FJOH_RS00760	Fjoh_0138	Methionyl-tRNA formyltransferase	NA	-0.660276	-1.22092	NA	-0.775878
FJOH_RS00765	Fjoh_0139	DNA-binding protein HU-beta	1.49259	-1.46788	NA	NA	NA
FJOH_RS00770	Fjoh_0140	hypothetical protein	NA	0.928178	1.80345	NA	1.28411
FJOH_RS00775	Fjoh_0141	D-alanine aminotransferase	-1.00707	-0.530819	-1.25342	NA	-1.53828
FJOH_RS00780	Fjoh_0142	hypothetical protein	NA	-0.65344	-1.00562	NA	-0.913621
FJOH_RS00785	#N/A	#N/A	NA	NA	NA	NA	NA
FJOH_RS00790	Fjoh_0143	hypothetical protein	NA	NA	NA	NA	NA
FJOH_RS00795	Fjoh_0144	hypothetical protein	NA	NA	1.39861	NA	NA
FJOH_RS00800	Fjoh_0145	2-aminoadipate transaminase	-0.779177	0.968034	1.02346	-0.833006	NA
FJOH_RS00805	Fjoh_0146	putative N-acetyltransferase	NA	NA	NA	NA	NA
FJOH_RS00810	Fjoh_0147	ECF RNA polymerase sigma-E factor	NA	NA	NA	NA	NA
FJOH_RS00815	Fjoh_0148	hypothetical protein	NA	NA	NA	NA	NA
FJOH_RS00820	Fjoh_0149	hypothetical protein	1.75157	-1.21612	0.497504	NA	0.534851
FJOH_RS00825	Fjoh_0150	TonB-dependent receptor SusC	0.827609	-0.915872	-0.64781	0.559338	NA
FJOH_RS00830	Fjoh_0151	hypothetical protein	NA	NA	-1.14395	1.03028	NA
FJOH_RS00835	Fjoh_0152	hypothetical protein	NA	NA	NA	NA	NA
FJOH_RS00840	Fjoh_0153	Aurachin B dehydrogenase	NA	1.90706	2.03698	NA	1.20032
FJOH_RS00845	Fjoh_0154	hypothetical protein	NA	NA	2.38184	NA	1.41095
FJOH_RS00850	Fjoh_0155	putative protein	NA	NA	NA	NA	NA
FJOH_RS00855	Fjoh_0156	Exoenzyme S synthesis regulatory protein ExsA	NA	NA	NA	NA	NA
FJOH_RS00860	Fjoh_0157	putative protein YyaP	NA	NA	NA	NA	0.869273
FJOH_RS00865	Fjoh_0158	Methionine aminopeptidase 2	NA	NA	1.0664	-0.587167	0.479082
FJOH_RS00870	Fjoh_0159	hypothetical protein	NA	NA	1.03078	-0.720322	NA
FJOH_RS00875	Fjoh_0160	putative RNA polymerase sigma factor FecI	NA	NA	-2.11351	NA	-0.974297
FJOH_RS00880	Fjoh_0161	hypothetical protein	0.709804	-0.897483	NA	NA	NA
FJOH_RS00885	NO_OLD_TAG_7	hypothetical protein	NA	NA	-2.30905	1.55063	NA
FJOH_RS00885	NO_OLD_TAG_7	hypothetical protein	NA	NA	-2.30905	1.55063	NA
FJOH_RS00890	Fjoh_0163	hypothetical protein	NA	NA	NA	NA	NA
FJOH_RS00895	Fjoh_0164	hypothetical protein	NA	NA	NA	NA	NA
FJOH_RS00900	Fjoh_0165	hypothetical protein	NA	NA	NA	NA	NA
FJOH_RS00905	Fjoh_0166	hypothetical protein	NA	NA	NA	NA	NA
FJOH_RS00910	Fjoh_0167	Protein YceI	NA	NA	NA	NA	NA
FJOH_RS00915	Fjoh_0168	Aldo-keto reductase IolS	1.63676	-1.34743	NA	NA	NA
FJOH_RS00920	Fjoh_0169	Bifunctional transcriptional activator/DNA repair enzyme AdaA	0.789618	NA	0.841358	NA	NA
FJOH_RS00925	Fjoh_0170	Sodium, potassium, lithium and rubidium/H(+) antiporter	1.6336	-1.40279	NA	NA	NA
FJOH_RS00930	Fjoh_0171	1,4-beta-mannosyl-N-acetylglucosamine phosphorylase	NA	1.60811	2.19232	NA	1.96807
FJOH_RS00935	Fjoh_0172	hypothetical protein	NA	NA	NA	NA	NA
FJOH_RS00940	Fjoh_0173	HTH-type quorum sensing-dependent transcriptional regulator VjbR	NA	NA	NA	NA	-0.773376
FJOH_RS00945	Fjoh_0174	hypothetical protein	NA	NA	0.578241	NA	NA
FJOH_RS00950	Fjoh_0175	hypothetical protein	NA	NA	NA	NA	NA
FJOH_RS00955	Fjoh_0176	hypothetical protein	-0.783171	0.951911	NA	NA	NA
FJOH_RS00960	Fjoh_0177	hypothetical protein	NA	NA	NA	NA	NA
FJOH_RS00965	Fjoh_0178	hypothetical protein	NA	NA	NA	NA	NA
FJOH_RS00970	NO_OLD_TAG_8	hypothetical protein	NA	NA	NA	NA	NA
FJOH_RS00975	Fjoh_0179	hypothetical protein	NA	NA	NA	NA	NA
FJOH_RS00980	Fjoh_0180	HTH-type transcriptional activator Btr	-0.72092	NA	-0.595295	NA	-0.623223
FJOH_RS00985	Fjoh_0181	hypothetical protein	NA	NA	NA	NA	NA
FJOH_RS00990	Fjoh_0182	Pentapeptide repeat protein	-2.10872	NA	-3.55761	NA	-2.77871
FJOH_RS00995	Fjoh_0183	hypothetical protein	4.1262	-2.46996	1.08988	NA	1.65589
FJOH_RS01000	Fjoh_0184	hypothetical protein	4.27059	-2.22171	1.70568	NA	2.049
FJOH_RS01005	Fjoh_0185	TonB-dependent receptor SusC	4.34563	-1.95739	2.30848	NA	2.38844
FJOH_RS01010	Fjoh_0186	Putative transporter AraJ	-1.04084	1.89627	2.32143	-1.46435	0.856892
FJOH_RS01015	Fjoh_0187	HTH-type transcriptional activator RhaS	NA	2.6374	3.31745	NA	2.93273
FJOH_RS01020	Fjoh_0188	hypothetical protein	NA	1.10952	2.09265	-0.794483	1.29796
FJOH_RS01025	Fjoh_0189	hypothetical protein	NA	2.64048	3.57974	-0.813409	2.76642
FJOH_RS01030	Fjoh_0190	HTH-type transcriptional activator RhaR	NA	1.54943	1.85838	NA	2.03657
FJOH_RS01035	Fjoh_0191	Copper-exporting P-type ATPase	NA	3.28008	2.34348	NA	2.73055
FJOH_RS01040	Fjoh_0192	Copper resistance protein A	NA	3.53791	3.25898	0.8648	4.12381
FJOH_RS01045	Fjoh_0193	hypothetical protein	NA	0.554375	1.14273	-0.567157	0.575528
FJOH_RS01050	Fjoh_0194	hypothetical protein	NA	NA	NA	NA	NA
FJOH_RS01055	Fjoh_0195	hypothetical protein	NA	NA	NA	NA	NA
FJOH_RS01060	Fjoh_0196	hypothetical protein	0.743675	NA	NA	NA	0.366776
FJOH_RS01065	Fjoh_0197	hypothetical protein	0.644042	-0.779646	NA	NA	NA
FJOH_RS01070	Fjoh_0198	hypothetical protein	-0.903883	0.676268	NA	-0.536738	NA
FJOH_RS01075	Fjoh_0199	Thioredoxin reductase	-0.845459	0.946054	0.772657	-0.671925	NA
FJOH_RS01080	#N/A	#N/A	NA	NA	NA	NA	NA
FJOH_RS01085	Fjoh_0200	Exo-beta-1,3-glucanase	NA	NA	0.772761	NA	0.567091
FJOH_RS01090	Fjoh_0201	Endolytic peptidoglycan transglycosylase RlpA	NA	NA	NA	NA	NA
FJOH_RS01095	Fjoh_0202	Sporulation initiation inhibitor protein Soj	NA	NA	NA	NA	-0.320486
FJOH_RS01100	Fjoh_0203	putative chromosome-partitioning protein ParB	NA	NA	-0.761175	NA	-0.470032
FJOH_RS01105	Fjoh_0204	hypothetical protein	NA	NA	NA	NA	NA
FJOH_RS01110	Fjoh_0205	4-hydroxy-tetrahydrodipicolinate reductase	NA	NA	NA	NA	NA
FJOH_RS01115	Fjoh_0206	Signal peptidase I	NA	NA	-0.617669	NA	NA
FJOH_RS01120	Fjoh_0207	putative protein	NA	-1.07	-1.45615	NA	-1.28956
FJOH_RS01125	Fjoh_0208	hypothetical protein	NA	NA	NA	NA	0.444657
FJOH_RS01130	Fjoh_0209	hypothetical protein	NA	NA	NA	NA	NA
FJOH_RS01135	Fjoh_0210	Rhomboid protease GluP	NA	NA	NA	NA	NA
FJOH_RS01140	Fjoh_0211	DNA mismatch repair protein MutL	NA	NA	NA	NA	-0.335657
FJOH_RS01145	Fjoh_0212	6,7-dimethyl-8-ribityllumazine synthase	NA	-1.00355	-0.782252	NA	-0.797439
FJOH_RS01150	Fjoh_0213	hypothetical protein	-1.17829	-0.670745	-2.14817	NA	-1.84918
FJOH_RS01155	Fjoh_0214	DNA replication and repair protein RecF	NA	-1.1154	-1.15975	NA	-1.48332
FJOH_RS01160	Fjoh_0215	hypothetical protein	NA	NA	-0.848543	NA	-0.739435
FJOH_RS01165	Fjoh_0216	GDP-mannose-dependent alpha-(1-6)-phosphatidylinositol monomannoside mannosyltransferase	NA	-1.0682	-2.08572	0.889547	-1.19508
FJOH_RS01170	Fjoh_0217	Putative phenylalanine aminotransferase	1.8234	-1.65898	NA	NA	NA
FJOH_RS01175	Fjoh_0218	UDP-N-acetylenolpyruvoylglucosamine reductase	0.481211	-0.745398	-0.715541	0.450979	NA
FJOH_RS01180	Fjoh_0219	hypothetical protein	NA	NA	NA	NA	NA
FJOH_RS01185	Fjoh_0220	Protease synthase and sporulation protein PAI 2	NA	NA	NA	NA	NA
FJOH_RS01190	Fjoh_0221	Poly-beta-1,6-N-acetyl-D-glucosamine synthase	-0.886772	-1.12969	-1.76758	NA	-2.01698
FJOH_RS01195	Fjoh_0222	ECF RNA polymerase sigma factor SigW	NA	-1.00012	-1.89294	NA	-1.49988
FJOH_RS01200	Fjoh_0223	hypothetical protein	2.67201	1.84571	4.95086	-0.432935	4.51809
FJOH_RS01205	Fjoh_0224	hypothetical protein	0.916402	NA	0.999359	NA	NA
FJOH_RS01210	Fjoh_0225	Metalloprotease LoiP	NA	0.353448	0.64019	NA	0.344755
FJOH_RS01215	Fjoh_0226	putative metalloprotease YcaL	NA	NA	NA	NA	NA
FJOH_RS01220	Fjoh_0227	Lipoyl synthase	NA	0.611052	1.53258	-0.75092	0.781648
FJOH_RS01225	Fjoh_0228	Glyceraldehyde-3-phosphate dehydrogenase	0.519407	NA	0.633811	NA	0.440886
FJOH_RS01230	Fjoh_0229	Aerobic respiration control sensor protein ArcB	1.28839	-0.819039	NA	NA	NA
FJOH_RS01235	Fjoh_0230	Tetraacyldisaccharide 4'-kinase	NA	NA	0.386728	-0.59821	NA
FJOH_RS01240	Fjoh_0231	Toxin RelK	NA	NA	1.82207	-1.32024	NA
FJOH_RS01245	Fjoh_0232	hypothetical protein	NA	NA	1.68654	-1.18825	NA
FJOH_RS01250	Fjoh_0233	GTP cyclohydrolase 1 type 2	NA	0.62933	0.704921	NA	0.658122
FJOH_RS01255	Fjoh_0234	Chromosome partition protein Smc	NA	-0.532432	-0.99735	NA	-0.772138
FJOH_RS01260	Fjoh_0235	2-succinyl-6-hydroxy-2,4-cyclohexadiene-1-carboxylate synthase	NA	NA	NA	NA	NA
FJOH_RS01265	Fjoh_0236	23S rRNA pseudouridine(2604) synthase	NA	NA	0.563989	-0.462027	NA
FJOH_RS01270	Fjoh_0237	Outer membrane protein assembly factor BamB	-0.533712	-1.22675	-2.88434	1.12353	-1.76063
FJOH_RS01275	Fjoh_0238	hypothetical protein	NA	NA	NA	NA	NA
FJOH_RS01280	Fjoh_0239	hypothetical protein	NA	NA	NA	NA	NA
FJOH_RS01285	Fjoh_0240	hypothetical protein	NA	NA	NA	NA	NA
FJOH_RS01290	Fjoh_0241	hypothetical protein	-1.94765	NA	-2.3518	NA	-1.55308
FJOH_RS01295	Fjoh_0242	Cobalt/magnesium transport protein CorA	-1.73082	1.41163	NA	NA	NA
FJOH_RS01300	Fjoh_0243	Bifunctional protein FolD protein	NA	-0.798801	-1.7659	1.01866	-0.746518
FJOH_RS01305	Fjoh_0244	Signal recognition particle protein	NA	-0.796352	-1.28923	NA	-1.05671
FJOH_RS01310	Fjoh_0245	Peptidoglycan O-acetyltransferase	-1.08285	NA	-1.64191	NA	-1.125
FJOH_RS01315	Fjoh_0246	Spore protein YkvP	-0.572839	NA	-0.512347	NA	-0.605711
FJOH_RS01320	Fjoh_0247	hypothetical protein	-0.511471	-0.639919	-0.668429	NA	-1.15209
FJOH_RS01325	Fjoh_0248	hypothetical protein	-3.02274	2.65246	0.505859	-0.86774	NA
FJOH_RS01330	Fjoh_0249	Ferrienterobactin receptor	-3.30591	3.90924	2.46886	-1.85446	0.61404
FJOH_RS01335	NO_OLD_TAG_9	hypothetical protein	-3.35809	3.83617	1.84939	-1.36395	0.485214
FJOH_RS01335	NO_OLD_TAG_9	hypothetical protein	-3.35809	3.83617	1.84939	-1.36395	0.485214
FJOH_RS01340	Fjoh_0251	Arginine--tRNA ligase	-0.417944	-0.691638	-1.363	NA	-1.1097
FJOH_RS01345	Fjoh_0252	hypothetical protein	0.963655	-1.94931	-1.20138	NA	-0.986242
FJOH_RS01350	Fjoh_0253	Copper homeostasis protein CutC	-0.559627	NA	-0.493245	NA	NA
FJOH_RS01355	Fjoh_0254	hypothetical protein	NA	NA	NA	NA	NA
FJOH_RS01360	Fjoh_0255	3-oxoacyl-[acyl-carrier-protein] synthase 3	NA	NA	NA	NA	NA
FJOH_RS01370	Fjoh_0257	Fe(3+) ions import ATP-binding protein FbpC 2	-0.73872	-0.779051	-0.694808	-0.823135	-1.51857
FJOH_RS01375	Fjoh_0258	putative lipoprotein YiaD	-0.699255	NA	-0.388033	NA	-0.644216
FJOH_RS01380	Fjoh_0259	hypothetical protein	-0.834845	NA	NA	-0.472947	-0.501581
FJOH_RS01385	Fjoh_0260	Chaperone protein HtpG	-0.49221	1.24579	1.37871	-0.625057	0.753645
FJOH_RS01390	Fjoh_0261	hypothetical protein	NA	NA	NA	NA	NA
FJOH_RS01395	Fjoh_0262	hypothetical protein	NA	NA	NA	NA	NA
FJOH_RS01400	Fjoh_0263	hypothetical protein	NA	NA	NA	NA	NA
FJOH_RS01405	Fjoh_0264	hypothetical protein	-1.13639	NA	-1.75707	NA	-1.37576
FJOH_RS01410	#N/A	#N/A	NA	NA	NA	NA	NA
FJOH_RS01415	#N/A	#N/A	NA	NA	NA	NA	NA
FJOH_RS01420	Fjoh_0265	hypothetical protein	NA	-0.978467	NA	NA	-0.722264
FJOH_RS01425	Fjoh_0266	putative mannose-6-phosphate isomerase GmuF	NA	0.496034	0.534595	NA	0.566676
FJOH_RS01430	Fjoh_0267	Putative peroxiredoxin bcp	NA	0.700868	1.22839	-0.568342	0.659868
FJOH_RS01435	Fjoh_0268	6-carboxy-5,6,7,8-tetrahydropterin synthase	NA	0.954602	1.31249	-0.618096	0.694264
FJOH_RS01440	Fjoh_0269	Isopentenyl-diphosphate Delta-isomerase	NA	NA	0.804654	-0.818301	NA
FJOH_RS01445	Fjoh_0270	Peptide methionine sulfoxide reductase MsrB	1.47251	2.63232	4.71347	-0.606853	4.10727
FJOH_RS01450	Fjoh_0271	Peptide methionine sulfoxide reductase MsrA 2	0.827413	3.3958	4.68529	-0.460442	4.22527
FJOH_RS01455	Fjoh_0272	hypothetical protein	NA	NA	NA	NA	NA
FJOH_RS01460	Fjoh_0273	hypothetical protein	NA	NA	1.80197	NA	1.26338
FJOH_RS01465	Fjoh_0274	hypothetical protein	NA	-0.905902	NA	NA	-0.531515
FJOH_RS01470	Fjoh_0275	hypothetical protein	NA	2.73057	2.85098	NA	2.33647
FJOH_RS01475	Fjoh_0276	Xaa-Pro aminopeptidase	0.425268	-0.384792	0.336098	NA	NA
FJOH_RS01480	Fjoh_0277	Quinone oxidoreductase 1	0.599046	NA	0.69436	-0.462125	NA
FJOH_RS01485	Fjoh_0278	hypothetical protein	-0.984254	0.564224	NA	-0.443389	-0.419647
FJOH_RS01490	Fjoh_0279	Putative thiazole biosynthetic enzyme	-0.70573	-0.735269	-1.64807	NA	-1.44153
FJOH_RS01495	Fjoh_0280	hypothetical protein	NA	NA	NA	NA	NA
FJOH_RS01500	Fjoh_0281	ATP-dependent DNA helicase RecQ	0.947071	-0.678673	0.585816	NA	NA
FJOH_RS01505	Fjoh_0282	Arabinose 5-phosphate isomerase KdsD	NA	-0.99193	-1.11445	NA	-0.835654
FJOH_RS01510	Fjoh_0283	Sec-independent protein translocase protein TatCy	NA	-1.376	-1.68176	0.66829	-1.01305
FJOH_RS01515	Fjoh_0284	Alkyl hydroperoxide reductase AhpD	NA	-0.62742	-2.11243	1.24237	-0.86764
FJOH_RS01520	Fjoh_0285	Lipopolysaccharide export system ATP-binding protein LptB	NA	-0.551921	-0.834856	0.519747	-0.31494
FJOH_RS01525	NO_OLD_TAG_10	hypothetical protein	NA	NA	NA	NA	NA
FJOH_RS01530	Fjoh_0286	Lysozyme M1	-1.0666	NA	-1.51991	NA	-1.29682
FJOH_RS01535	Fjoh_0287	hypothetical protein	NA	-0.554008	-0.68664	NA	-0.91608
FJOH_RS01540	Fjoh_0288	hypothetical protein	NA	NA	-1.09172	NA	-0.723907
FJOH_RS01545	Fjoh_0289	hypothetical protein	NA	NA	-1.06926	NA	-0.536041
FJOH_RS01550	Fjoh_0290	UDP-N-acetylgalactosamine-undecaprenyl-phosphate N-acetylgalactosaminephosphotransferase	-0.625584	-0.723905	-1.25235	NA	-1.35041
FJOH_RS01555	Fjoh_0291	hypothetical protein	-0.746496	NA	-0.660921	NA	-1.07277
FJOH_RS01560	Fjoh_0292	Putative glycosyltransferase EpsF	NA	NA	-1.08584	NA	-0.750656
FJOH_RS01565	Fjoh_0293	Glycosyltransferase Gtf1	-0.717552	NA	-1.84782	NA	-1.08204
FJOH_RS01570	Fjoh_0294	Serine acetyltransferase	NA	NA	-1.51165	NA	-1.35029
FJOH_RS01575	Fjoh_0295	hypothetical protein	NA	NA	-1.01298	NA	-0.849736
FJOH_RS01580	Fjoh_0296	hypothetical protein	-0.719865	NA	-1.18194	NA	-1.05119
FJOH_RS01585	Fjoh_0297	hypothetical protein	-0.738876	-0.627894	-2.20815	0.838807	-1.36807
FJOH_RS01590	Fjoh_0298	hypothetical protein	-1.15359	NA	-1.62818	NA	-1.45598
FJOH_RS01595	Fjoh_0299	Alpha-maltose-1-phosphate synthase	-1.18876	NA	-1.97582	NA	-1.51461
FJOH_RS01600	Fjoh_0300	hypothetical protein	-1.0881	NA	-1.17476	NA	-0.882591
FJOH_RS01605	Fjoh_0301	hypothetical protein	-1.5254	NA	-1.57096	NA	-1.33906
FJOH_RS01610	Fjoh_0302	Peptidoglycan O-acetyltransferase	-0.848283	-0.656423	-2.4522	0.944642	-1.50604
FJOH_RS01615	Fjoh_0303	hypothetical protein	-0.739109	-1.15143	-2.38879	NA	-1.8922
FJOH_RS01620	Fjoh_0304	UDP-N-acetylglucosamine 2-epimerase	NA	-0.796416	-1.45974	0.691479	-0.767612
FJOH_RS01625	Fjoh_0305	N,N'-diacetyllegionaminic acid synthase	-0.580985	NA	-1.1729	NA	-0.776159
FJOH_RS01630	Fjoh_0306	O-acetyltransferase OatA	-0.954957	NA	-1.2788	NA	NA
FJOH_RS01635	Fjoh_0307	CMP-N,N'-diacetyllegionaminic acid synthase	NA	NA	-0.769875	NA	-0.629204
FJOH_RS01640	Fjoh_0308	GDP-mannose-dependent monoacylated alpha-(1-6)-phosphatidylinositol monomannoside mannosyltransferase	NA	-0.486377	-1.03582	NA	-0.594211
FJOH_RS01645	Fjoh_0309	hypothetical protein	-0.601839	NA	-1.42847	NA	-0.926017
FJOH_RS01650	Fjoh_0310	PGL/p-HBAD biosynthesis glycosyltransferase	-0.827562	NA	-0.793485	NA	-1.31642
FJOH_RS01655	Fjoh_0311	hypothetical protein	NA	-0.63955	NA	NA	-0.536864
FJOH_RS01660	Fjoh_0312	hypothetical protein	NA	-0.580549	-1.08254	NA	-0.904294
FJOH_RS01665	Fjoh_0313	O-antigen biosynthesis glycosyltransferase WbnK	NA	NA	-2.09713	1.24634	-0.847072
FJOH_RS01675	Fjoh_0315	hypothetical protein	-0.81867	NA	-0.930154	NA	-1.23378
FJOH_RS01680	Fjoh_0316	hypothetical protein	-0.878984	-0.828641	-1.47754	NA	-1.71117
FJOH_RS01685	NO_OLD_TAG_11	Putative teichuronic acid biosynthesis glycosyltransferase TuaG	-0.550353	NA	-0.857951	NA	-1.02703
FJOH_RS01690	Fjoh_0318	putative protein	NA	-0.532506	-1.04677	NA	-0.897753
FJOH_RS01695	Fjoh_0319	putative protein	NA	-0.788975	-0.83103	NA	-0.90172
FJOH_RS01700	Fjoh_0320	UDP-N-acetylbacillosamine N-acetyltransferase	NA	-0.961442	-1.19247	NA	-1.05288
FJOH_RS01705	Fjoh_0321	hypothetical protein	NA	-0.774054	-1.16879	NA	-1.268
FJOH_RS01710	Fjoh_0322	putative protein	NA	-1.20613	-0.805966	NA	-1.04215
FJOH_RS01715	Fjoh_0323	dTDP-4-amino-4,6-dideoxy-D-glucose transaminase	NA	-0.763243	-1.09124	NA	-0.656867
FJOH_RS01720	Fjoh_0324	hypothetical protein	NA	-0.933227	-0.867156	NA	-0.622753
FJOH_RS01725	Fjoh_0325	Teichoic acids export ATP-binding protein TagH	NA	-0.72658	-1.11016	NA	-0.824978
FJOH_RS01730	Fjoh_0326	N-acetylgalactosamine-N,N'-diacetylbacillosaminyl-diphospho-undecaprenol 4-alpha-N-acetylgalactosaminyltransferase	NA	-1.4056	-1.20543	NA	-1.35254
FJOH_RS01735	Fjoh_0327	hypothetical protein	NA	-1.01938	-1.0663	NA	-0.760797
FJOH_RS01740	Fjoh_0328	UDP-N-acetyl-alpha-D-glucosamine C6 dehydratase	NA	NA	NA	NA	NA
FJOH_RS01745	Fjoh_0329	GDP-L-fucose synthase	-0.584911	NA	-0.658054	NA	-0.439109
FJOH_RS01750	Fjoh_0330	GDP-mannose 4,6-dehydratase	-0.615995	NA	-0.469257	NA	-0.48954
FJOH_RS01755	Fjoh_0331	Glucose-1-phosphate thymidylyltransferase 1	-0.588088	NA	-0.684989	NA	-0.669337
FJOH_RS01760	Fjoh_0332	dTDP-4-dehydrorhamnose reductase	-0.846377	NA	-1.1288	NA	-0.705429
FJOH_RS01765	Fjoh_0333	dTDP-4-dehydrorhamnose 3,5-epimerase	-0.587297	NA	-1.01204	NA	-0.664168
FJOH_RS01770	Fjoh_0334	Putative pyridoxal phosphate-dependent aminotransferase EpsN	-0.723794	NA	-1.29204	0.527638	-0.764147
FJOH_RS01775	Fjoh_0335	hypothetical protein	-0.983276	NA	-1.55801	NA	-1.43352
FJOH_RS01780	Fjoh_0336	putative undecaprenyl-phosphate N-acetylglucosaminyl 1-phosphate transferase	-0.552968	-0.591581	-1.22684	NA	-1.14596
FJOH_RS01785	Fjoh_0337	N-acetyl-alpha-D-glucosaminyl-diphospho-ditrans,octacis-undecaprenol 4-epimerase	-1.02038	NA	-1.13508	NA	-0.782731
FJOH_RS01790	Fjoh_0338	hypothetical protein	-1.05407	NA	-1.02042	NA	-0.802281
FJOH_RS01795	Fjoh_0339	Ubiquinone biosynthesis O-methyltransferase	-0.883549	NA	-0.852461	NA	-0.978881
FJOH_RS01800	Fjoh_0340	D-inositol 3-phosphate glycosyltransferase	-1.35345	0.723395	-0.493227	NA	-0.629742
FJOH_RS01805	Fjoh_0341	Alpha-D-kanosaminyltransferase	-1.44258	NA	-1.36726	NA	-1.53088
FJOH_RS01810	Fjoh_0342	hypothetical protein	-1.36501	NA	-1.26709	NA	-1.27997
FJOH_RS01820	Fjoh_0344	hypothetical protein	-1.37201	NA	-1.60547	NA	-1.55576
FJOH_RS01825	Fjoh_0345	hypothetical protein	-1.50305	NA	-1.60576	NA	-1.5946
FJOH_RS01830	Fjoh_0346	hypothetical protein	-1.06525	NA	-1.42651	NA	-1.10771
FJOH_RS01835	Fjoh_0347	hypothetical protein	-1.07314	NA	-1.3639	NA	-1.10436
FJOH_RS01840	Fjoh_0348	hypothetical protein	NA	NA	-0.77603	NA	-0.546115
FJOH_RS01845	Fjoh_0349	Bifunctional protein GlmU	-0.650759	NA	-1.18511	NA	-0.987034
FJOH_RS01850	Fjoh_0350	Phosphorylated carbohydrates phosphatase	-0.801707	NA	-0.870688	NA	-0.60052
FJOH_RS01855	Fjoh_0351	hypothetical protein	-0.880404	NA	-1.05726	NA	-1.04069
FJOH_RS01860	Fjoh_0352	hypothetical protein	-0.940405	NA	-0.857671	NA	-0.979446
FJOH_RS01865	Fjoh_0353	Polysialic acid transport protein KpsD	-0.709001	NA	-0.708405	NA	-0.50098
FJOH_RS01870	Fjoh_0354	dTDP-glucose 4,6-dehydratase	-0.866191	NA	-1.33138	NA	-1.07906
FJOH_RS01875	Fjoh_0355	Alginate biosynthesis protein AlgA	-0.660351	NA	-1.156	0.432272	-0.723632
FJOH_RS01880	Fjoh_0356	UDP-N-acetyl-D-glucosamine 6-dehydrogenase	-1.04654	-0.445008	-1.35675	NA	-1.49176
FJOH_RS01885	Fjoh_0357	Transcription antitermination protein RfaH	NA	0.959362	0.968111	NA	0.85659
FJOH_RS01890	Fjoh_0358	UDP-glucose 6-dehydrogenase	NA	-0.523306	-0.905836	0.42252	-0.483264
FJOH_RS01895	Fjoh_0359	UDP-N-acetylglucosamine 4-epimerase	NA	-0.499909	-0.930103	0.71172	NA
FJOH_RS01900	Fjoh_0360	Tyrosine-protein kinase wzc	NA	NA	-0.77794	0.668583	NA
FJOH_RS01905	Fjoh_0361	hypothetical protein	NA	NA	-0.578712	NA	NA
FJOH_RS01910	Fjoh_0362	Recombination protein RecR	NA	-0.431713	NA	NA	NA
FJOH_RS01915	Fjoh_0363	hypothetical protein	NA	NA	NA	NA	NA
FJOH_RS01920	Fjoh_0364	hypothetical protein	NA	NA	NA	NA	NA
FJOH_RS01925	Fjoh_0365	hypothetical protein	NA	0.480477	NA	NA	0.441874
FJOH_RS01930	Fjoh_0366	Arginine deiminase	-0.381417	0.55813	NA	NA	NA
FJOH_RS01935	Fjoh_0367	Citrate synthase 1	NA	0.626396	1.05205	-0.312304	0.739743
FJOH_RS01940	Fjoh_0368	Enolase	-1.30992	NA	-1.51089	NA	-1.39331
FJOH_RS01945	Fjoh_0369	Carbamoyl-phosphate synthase small chain	NA	-0.732353	NA	NA	-0.486778
FJOH_RS01950	Fjoh_0370	50S ribosomal protein L17	-1.38544	NA	-1.23393	NA	-1.15471
FJOH_RS01955	Fjoh_0371	DNA-directed RNA polymerase subunit alpha	-0.989519	NA	-2.1737	0.80386	-1.36982
FJOH_RS01960	Fjoh_0372	30S ribosomal protein S4	-0.879536	NA	-1.35983	NA	-1.02453
FJOH_RS01965	Fjoh_0373	30S ribosomal protein S11	-0.855451	NA	-0.924617	NA	-0.570646
FJOH_RS01970	Fjoh_0374	30S ribosomal protein S13	-0.509684	0.498512	NA	NA	NA
FJOH_RS01975	Fjoh_0376	Translation initiation factor IF-1	NA	NA	NA	NA	NA
FJOH_RS01980	Fjoh_0377	Protein translocase subunit SecY	-0.741366	NA	-1.8722	0.882007	-0.990168
FJOH_RS01985	Fjoh_0378	50S ribosomal protein L15	-0.710344	NA	-0.953268	NA	-0.56272
FJOH_RS01990	Fjoh_0379	50S ribosomal protein L30	NA	NA	NA	NA	NA
FJOH_RS01995	Fjoh_0380	30S ribosomal protein S5	-0.619741	NA	-0.645641	NA	NA
FJOH_RS02000	Fjoh_0381	50S ribosomal protein L18	NA	NA	-0.711722	0.731585	NA
FJOH_RS02005	Fjoh_0382	50S ribosomal protein L6	-0.810605	0.708174	-0.666526	NA	NA
FJOH_RS02010	Fjoh_0383	30S ribosomal protein S8	-0.872339	NA	-0.608878	NA	NA
FJOH_RS02015	Fjoh_0384	Alternate 30S ribosomal protein S14	-0.939695	1.42535	NA	NA	0.485882
FJOH_RS02020	Fjoh_0385	50S ribosomal protein L5	-0.961283	1.28223	NA	NA	NA
FJOH_RS02025	Fjoh_0386	50S ribosomal protein L24	-0.622219	1.11729	NA	NA	0.495555
FJOH_RS02030	Fjoh_0387	50S ribosomal protein L14	NA	1.33028	NA	NA	0.710287
FJOH_RS02035	Fjoh_0388	30S ribosomal protein S17	NA	1.12789	NA	NA	NA
FJOH_RS02040	Fjoh_0389	50S ribosomal protein L29	NA	1.09208	NA	NA	NA
FJOH_RS02045	Fjoh_0390	50S ribosomal protein L16	-0.719745	1.2611	NA	0.647326	0.541462
FJOH_RS02050	Fjoh_0391	30S ribosomal protein S3	NA	1.15012	NA	NA	NA
FJOH_RS02055	Fjoh_0392	50S ribosomal protein L22	-0.663189	1.3144	NA	NA	0.651336
FJOH_RS02060	Fjoh_0393	30S ribosomal protein S19	-0.63294	0.947797	NA	0.673964	NA
FJOH_RS02065	Fjoh_0394	50S ribosomal protein L2	-0.774141	0.983034	NA	NA	NA
FJOH_RS02070	Fjoh_0395	50S ribosomal protein L23	-0.737228	0.757237	NA	NA	NA
FJOH_RS02075	Fjoh_0396	50S ribosomal protein L4	-0.981646	0.904547	-0.564931	NA	NA
FJOH_RS02080	Fjoh_0397	50S ribosomal protein L3	-1.02946	0.827804	NA	NA	NA
FJOH_RS02085	Fjoh_0398	30S ribosomal protein S10	-1.61526	NA	-1.35125	NA	-1.12232
FJOH_RS02090	Fjoh_0399	Elongation factor G	-1.67516	0.62464	-1.989	0.938476	-1.05052
FJOH_RS02095	Fjoh_0400	30S ribosomal protein S7	-1.62671	NA	-1.7559	0.552452	-1.20343
FJOH_RS02100	Fjoh_0401	30S ribosomal protein S12	-1.3895	NA	-1.82317	0.741053	-1.08188
FJOH_RS02105	Fjoh_0402	hypothetical protein	NA	NA	NA	NA	NA
FJOH_RS02110	Fjoh_0403	TonB-dependent receptor SusC	0.727467	-0.958199	-1.19558	0.964845	NA
FJOH_RS02115	Fjoh_0404	hypothetical protein	NA	-0.873851	-1.24319	0.881249	NA
FJOH_RS02120	Fjoh_0405	hypothetical protein	NA	-0.718245	-0.866601	NA	-0.425928
FJOH_RS02125	Fjoh_0406	Putative TrmH family tRNA/rRNA methyltransferase	-0.813472	0.45617	NA	-0.512951	-0.357144
FJOH_RS02130	Fjoh_0407	hypothetical protein	NA	NA	NA	NA	NA
FJOH_RS02135	Fjoh_0408	hypothetical protein	NA	1.6167	2.08392	NA	1.83581
FJOH_RS02140	Fjoh_0409	hypothetical protein	NA	1.46273	1.7969	-0.603375	1.19349
FJOH_RS02145	Fjoh_0410	Replication-associated recombination protein A	0.38174	NA	0.60494	NA	0.445309
FJOH_RS02150	Fjoh_0411	hypothetical protein	NA	1.5017	1.82272	NA	1.78843
FJOH_RS02155	Fjoh_0412	Pyrimidine 5'-nucleotidase YjjG	NA	2.27608	2.3551	NA	2.18588
FJOH_RS02160	Fjoh_0413	hypothetical protein	NA	NA	NA	NA	NA
FJOH_RS02165	Fjoh_0414	UDP-N-acetylmuramate--L-alanyl-gamma-D-glutamyl-meso-2,6-diaminoheptandioate ligase	NA	NA	NA	NA	NA
FJOH_RS02175	Fjoh_0416	Dipeptidyl-peptidase 7	-0.732642	NA	-1.57656	0.737808	-0.838717
FJOH_RS02180	Fjoh_0417	hypothetical protein	NA	NA	NA	NA	NA
FJOH_RS02185	Fjoh_0418	GTPase Obg	NA	-0.51638	-0.999032	NA	-0.701402
FJOH_RS02190	Fjoh_0419	hypothetical protein	NA	-0.4454	-1.10072	0.683526	-0.417033
FJOH_RS02195	Fjoh_0420	Adenylate kinase	NA	NA	-0.496442	0.49934	NA
FJOH_RS02200	Fjoh_0421	Hypoxanthine phosphoribosyltransferase	NA	NA	NA	NA	NA
FJOH_RS02205	Fjoh_0422	hypothetical protein	1.98392	1.63296	3.39519	NA	3.61784
FJOH_RS02210	Fjoh_0423	Colicin I receptor	1.99426	NA	1.85854	NA	2.37766
FJOH_RS02215	Fjoh_0424	hypothetical protein	1.00988	-0.860972	NA	NA	NA
FJOH_RS02220	Fjoh_0425	N5-carboxyaminoimidazole ribonucleotide synthase	-0.58314	NA	NA	NA	-0.421467
FJOH_RS02225	Fjoh_0426	N5-carboxyaminoimidazole ribonucleotide mutase	-0.412021	NA	NA	NA	-0.575961
FJOH_RS02230	Fjoh_0427	hypothetical protein	NA	2.10666	3.21734	NA	2.69599
FJOH_RS02235	Fjoh_0428	hypothetical protein	NA	1.51141	2.05321	NA	1.60403
FJOH_RS02240	Fjoh_0429	Oligopeptidase A	0.708103	1.08242	2.1308	NA	1.79062
FJOH_RS02245	Fjoh_0430	hypothetical protein	-2.57918	NA	-2.00031	NA	-2.194
FJOH_RS02250	Fjoh_0431	hypothetical protein	NA	NA	NA	NA	-1.44737
FJOH_RS02255	Fjoh_0432	hypothetical protein	NA	NA	NA	NA	NA
FJOH_RS02260	Fjoh_0433	Na(+)/H(+) antiporter NhaP	-1.54456	1.06606	-0.518154	NA	-0.477876
FJOH_RS02265	Fjoh_0434	hypothetical protein	NA	NA	NA	NA	NA
FJOH_RS02270	Fjoh_0435	hypothetical protein	NA	NA	NA	NA	NA
FJOH_RS02280	Fjoh_0437	hypothetical protein	NA	NA	NA	NA	NA
FJOH_RS02285	Fjoh_0438	hypothetical protein	NA	NA	NA	NA	NA
FJOH_RS02290	Fjoh_0439	hypothetical protein	NA	2.3429	3.09003	-1.64794	1.44181
FJOH_RS02295	Fjoh_0440	hypothetical protein	-4.5772	3.1777	3.11648	-4.48609	-1.37253
FJOH_RS02300	Fjoh_0441	hypothetical protein	-3.19708	2.138	2.97681	-3.98875	-1.02152
FJOH_RS02305	Fjoh_0442	hypothetical protein	-2.88317	NA	2.37514	-3.88129	-1.51883
FJOH_RS02310	Fjoh_0443	Epimerase family protein	-2.35661	1.46582	2.06068	-2.94585	-0.886955
FJOH_RS02315	Fjoh_0444	hypothetical protein	NA	NA	-1.05049	NA	NA
FJOH_RS02320	Fjoh_0445	Glycine dehydrogenase (decarboxylating)	-0.541113	-0.875601	-2.02529	0.608477	-1.41678
FJOH_RS02325	Fjoh_0446	3-oxoacyl-[acyl-carrier-protein] synthase 3 protein 1	-1.41091	NA	-1.20745	NA	-1.2836
FJOH_RS02330	Fjoh_0447	hypothetical protein	NA	-0.776728	-1.25609	NA	-1.19542
FJOH_RS02335	Fjoh_0448	Hyaluronan synthase	-0.439251	-0.798068	-1.39513	NA	-1.23809
FJOH_RS02340	Fjoh_0449	putative phospholipid ABC transporter permease protein MlaE	-0.46743	NA	-0.559245	NA	-0.622154
FJOH_RS02345	Fjoh_0450	putative ribonucleotide transport ATP-binding protein mkl	-0.435351	NA	-0.986013	NA	-0.721459
FJOH_RS02350	Fjoh_0451	Protein SprT	NA	NA	-0.580459	NA	NA
FJOH_RS02355	NO_OLD_TAG_12	hypothetical protein	NA	-0.716575	-1.90217	0.803202	-1.09834
FJOH_RS02360	Fjoh_0453	Cyclic-di-GMP-binding biofilm dispersal mediator protein	NA	NA	NA	NA	-0.554974
FJOH_RS02365	Fjoh_0454	Bacterial leucyl aminopeptidase	0.536623	-0.670066	-0.419525	NA	NA
FJOH_RS02370	Fjoh_0455	Acyl-CoA dehydrogenase	1.7096	-0.629426	1.13578	NA	1.08017
FJOH_RS02375	Fjoh_0456	hypothetical protein	1.18033	-0.823657	NA	NA	NA
FJOH_RS02380	Fjoh_0457	NAD-specific glutamate dehydrogenase	NA	0.4479	0.723993	NA	0.748991
FJOH_RS02385	Fjoh_0458	hypothetical protein	NA	NA	1.68729	-1.01722	0.669579
FJOH_RS02390	Fjoh_0459	hypothetical protein	NA	NA	NA	NA	NA
FJOH_RS02395	Fjoh_0460	Protein TolQ	-0.430386	0.656562	0.547096	NA	NA
FJOH_RS02400	Fjoh_0461	Folylpolyglutamate synthase	NA	NA	NA	NA	NA
FJOH_RS02405	#N/A	#N/A	NA	NA	NA	NA	NA
FJOH_RS02410	Fjoh_0462	Trans-aconitate 2-methyltransferase	NA	NA	1.05412	-0.997723	NA
FJOH_RS02415	Fjoh_0463	hypothetical protein	NA	NA	NA	NA	NA
FJOH_RS02420	Fjoh_0464	Transcriptional regulator SlyA	NA	NA	NA	NA	NA
FJOH_RS02425	Fjoh_0465	hypothetical protein	NA	0.899649	1.22663	NA	0.871045
FJOH_RS02430	Fjoh_0466	HTH-type transcriptional regulator HmrR	NA	NA	1.36879	-1.74244	NA
FJOH_RS02435	Fjoh_0467	Protein flp	NA	NA	NA	NA	NA
FJOH_RS02440	Fjoh_0468	hypothetical protein	NA	NA	-0.942088	NA	NA
FJOH_RS02445	Fjoh_0469	Sensor protein ZraS	NA	NA	NA	NA	NA
FJOH_RS02450	Fjoh_0470	Alginate biosynthesis transcriptional regulatory protein AlgB	NA	NA	NA	NA	NA
FJOH_RS02455	Fjoh_0471	putative ABC transporter ATP-binding protein YknY	NA	NA	NA	NA	NA
FJOH_RS02460	Fjoh_0472	Macrolide export ATP-binding/permease protein MacB	NA	NA	NA	NA	NA
FJOH_RS02465	Fjoh_0473	Macrolide export ATP-binding/permease protein MacB	NA	NA	-1.07305	NA	NA
FJOH_RS02470	Fjoh_0474	putative oxidoreductase UxuB	NA	NA	NA	NA	NA
FJOH_RS02475	Fjoh_0475	hypothetical protein	NA	NA	NA	NA	NA
FJOH_RS02480	Fjoh_0476	hypothetical protein	NA	NA	NA	NA	NA
FJOH_RS02485	Fjoh_0477	HTH-type transcriptional activator Btr	NA	NA	NA	NA	NA
FJOH_RS02490	Fjoh_0478	hypothetical protein	NA	NA	NA	NA	NA
FJOH_RS02495	Fjoh_0479	3-oxoacyl-[acyl-carrier-protein] reductase FabG	-1.06688	NA	NA	NA	-1.19742
FJOH_RS02500	Fjoh_0480	Endonuclease V	NA	NA	-1.01459	NA	-0.619672
FJOH_RS02505	Fjoh_0481	hypothetical protein	NA	NA	NA	NA	NA
FJOH_RS02510	NO_OLD_TAG_13	hypothetical protein	NA	NA	-0.801291	NA	NA
FJOH_RS02510	NO_OLD_TAG_13	hypothetical protein	NA	NA	-0.801291	NA	NA
FJOH_RS02515	NO_OLD_TAG_14	hypothetical protein	NA	NA	NA	NA	NA
FJOH_RS02520	#N/A	#N/A	NA	NA	NA	NA	NA
FJOH_RS02525	#N/A	#N/A	NA	NA	NA	NA	NA
FJOH_RS02530	#N/A	#N/A	NA	NA	NA	NA	NA
FJOH_RS02535	#N/A	#N/A	NA	NA	NA	NA	NA
FJOH_RS02540	#N/A	#N/A	NA	NA	NA	NA	NA
FJOH_RS02550	Fjoh_0483	Lipoprotein-releasing system transmembrane protein LolE	-0.436558	NA	-0.484551	NA	NA
FJOH_RS02555	Fjoh_0484	hypothetical protein	NA	NA	-1.56851	NA	-1.08741
FJOH_RS02560	Fjoh_0485	Ubiquinone biosynthesis O-methyltransferase	NA	NA	-0.569942	NA	NA
FJOH_RS02565	Fjoh_0486	Putative metal-dependent hydrolase YfiT	NA	NA	-0.629786	NA	NA
FJOH_RS02570	Fjoh_0487	7-carboxy-7-deazaguanine synthase	-0.698254	NA	NA	-0.685502	-0.946746
FJOH_RS02575	Fjoh_0488	Lipopolysaccharide assembly protein B	NA	2.23498	2.54089	-0.541929	1.99897
FJOH_RS02580	Fjoh_0489	Phosphate-binding protein PstS	NA	NA	0.727651	NA	0.426052
FJOH_RS02585	NO_OLD_TAG_16	hypothetical protein	NA	NA	NA	NA	NA
FJOH_RS02590	Fjoh_0490	hypothetical protein	NA	NA	0.515785	NA	NA
FJOH_RS02595	Fjoh_0491	hypothetical protein	NA	NA	NA	NA	NA
FJOH_RS02600	Fjoh_0492	hypothetical protein	0.694325	-0.565842	-0.869463	0.997856	NA
FJOH_RS02605	Fjoh_0493	Protein TolQ	0.533704	-0.568396	-0.811743	0.777025	NA
FJOH_RS02610	Fjoh_0494	hypothetical protein	NA	0.789946	NA	NA	0.426318
FJOH_RS02615	Fjoh_0495	Kynurenine 3-monooxygenase	0.398357	-0.934992	NA	NA	-0.536809
FJOH_RS02620	Fjoh_0496	Putative ribosomal N-acetyltransferase YdaF	NA	NA	NA	NA	NA
FJOH_RS02625	Fjoh_0497	HTH-type transcriptional activator RhaS	NA	NA	NA	NA	NA
FJOH_RS02630	Fjoh_0498	D-alanyl-D-alanine carboxypeptidase	2.10346	NA	NA	0.921498	1.51282
FJOH_RS02635	Fjoh_0499	hypothetical protein	2.02644	-1.10543	NA	NA	0.918807
FJOH_RS02640	Fjoh_0500	Putative penicillin-binding protein PbpX	2.27921	-0.737533	1.08478	NA	1.54174
FJOH_RS02645	Fjoh_0501	hypothetical protein	-2.03597	NA	-2.26935	NA	-1.75043
FJOH_RS02650	Fjoh_0502	Acyl-homoserine lactone acylase QuiP	NA	NA	NA	0.425712	0.420359
FJOH_RS02655	Fjoh_0503	hypothetical protein	-2.17763	4.34539	2.3245	NA	2.17505
FJOH_RS02665	Fjoh_0504	hypothetical protein	-1.48587	-1.56526	-3.5618	NA	-3.05144
FJOH_RS02670	Fjoh_0505	hypothetical protein	NA	1.9579	2.27439	NA	1.75274
FJOH_RS02675	Fjoh_0506	Kynureninase	NA	-0.435205	NA	NA	NA
FJOH_RS02680	Fjoh_0507	S-adenosylmethionine:tRNA ribosyltransferase-isomerase	-0.460228	-0.737885	-0.920757	NA	-1.19826
FJOH_RS02690	Fjoh_0508	3-phosphoshikimate 1-carboxyvinyltransferase	NA	NA	NA	NA	-0.379017
FJOH_RS02695	Fjoh_0509	putative protein YpjD	NA	NA	NA	NA	-0.47978
FJOH_RS02700	Fjoh_0510	hypothetical protein	NA	-1.00766	-1.18482	NA	NA
FJOH_RS02705	Fjoh_0511	hypothetical protein	-0.695516	-0.83467	-1.39801	NA	-1.53371
FJOH_RS02710	Fjoh_0512	D-aminoacyl-tRNA deacylase	NA	-0.956604	-1.43222	NA	-1.02661
FJOH_RS02715	Fjoh_0513	Small ribosomal subunit biogenesis GTPase RsgA	NA	-0.61405	-0.418254	NA	-0.637512
FJOH_RS02720	Fjoh_0514	Phospho-2-dehydro-3-deoxyheptonate aldolase	-0.491133	1.54389	0.872849	NA	1.05305
FJOH_RS02725	Fjoh_0515	Cyclohexadienyl dehydrogenase	NA	1.67826	1.56202	NA	1.86491
FJOH_RS02730	Fjoh_0516	LL-diaminopimelate aminotransferase	0.635197	0.969632	1.39394	NA	1.60564
FJOH_RS02735	Fjoh_0517	P-protein	NA	NA	1.05219	NA	0.628521
FJOH_RS02740	Fjoh_0518	hypothetical protein	1.49884	1.79387	3.44358	NA	3.30669
FJOH_RS02745	Fjoh_0519	hypothetical protein	2.04034	1.67571	4.4282	-0.707317	3.72332
FJOH_RS02750	Fjoh_0520	hypothetical protein	NA	NA	NA	NA	NA
FJOH_RS02755	Fjoh_0521	Ribonucleoside-diphosphate reductase 1 subunit alpha	-0.532079	NA	NA	NA	-0.485544
FJOH_RS02760	Fjoh_0522	Ribonucleoside-diphosphate reductase subunit beta	NA	-0.33128	NA	NA	-0.437709
FJOH_RS02765	Fjoh_0523	hypothetical protein	-0.665529	NA	1.23535	-1.41241	NA
FJOH_RS02770	Fjoh_0524	hypothetical protein	-2.69037	NA	-1.03103	NA	-1.75529
FJOH_RS02775	Fjoh_0525	hypothetical protein	NA	NA	NA	NA	NA
FJOH_RS02780	Fjoh_0526	Ferredoxin--NADP reductase	NA	NA	0.594196	NA	0.394142
FJOH_RS02785	Fjoh_0527	hypothetical protein	NA	1.45997	2.46605	-0.89652	1.56947
FJOH_RS02790	Fjoh_0528	hypothetical protein	NA	NA	1.3991	NA	0.908882
FJOH_RS02795	Fjoh_0529	Carboxy-terminal processing protease CtpB	NA	NA	0.495044	NA	NA
FJOH_RS02800	Fjoh_0530	Riboflavin biosynthesis protein RibD	-0.544103	NA	NA	NA	-0.392439
FJOH_RS02805	Fjoh_0531	hypothetical protein	-0.639515	NA	NA	NA	-0.76639
FJOH_RS02810	Fjoh_0532	hypothetical protein	-0.435792	2.38373	2.70819	-0.760033	1.94816
FJOH_RS02815	Fjoh_0533	Fructose-1,6-bisphosphatase class 1	2.84258	-0.76355	1.77091	NA	2.07917
FJOH_RS02820	Fjoh_0534	hypothetical protein	NA	NA	NA	NA	NA
FJOH_RS02825	Fjoh_0535	Lysine-sensitive aspartokinase 3	0.413344	NA	NA	NA	NA
FJOH_RS02830	Fjoh_0536	hypothetical protein	NA	NA	NA	NA	NA
FJOH_RS02835	Fjoh_0537	hypothetical protein	NA	NA	NA	NA	NA
FJOH_RS02840	Fjoh_0538	HTH-type transcriptional activator RhaR	NA	NA	NA	NA	NA
FJOH_RS02845	Fjoh_0539	hypothetical protein	NA	NA	NA	NA	NA
FJOH_RS02850	Fjoh_0540	hypothetical protein	1.86815	-1.64856	0.509223	NA	NA
FJOH_RS02855	Fjoh_0541	UDP-N-acetylglucosamine--N-acetylmuramyl-(pentapeptide) pyrophosphoryl-undecaprenol N-acetylglucosamine transferase	NA	NA	NA	NA	NA
FJOH_RS02860	Fjoh_0542	hypothetical protein	NA	-1.06463	-0.873898	NA	-1.05296
FJOH_RS02865	Fjoh_0543	Alkaline phosphatase synthesis sensor protein PhoR	NA	NA	NA	NA	NA
FJOH_RS02870	Fjoh_0544	Alkaline phosphatase synthesis transcriptional regulatory protein PhoP	0.366936	NA	0.546207	NA	0.504934
FJOH_RS02875	Fjoh_0545	TonB-dependent receptor SusC	-1.03737	NA	NA	NA	NA
FJOH_RS02880	Fjoh_0546	hypothetical protein	-0.998946	1.72293	2.00832	-1.27749	0.729947
FJOH_RS02885	Fjoh_0547	hypothetical protein	NA	NA	1.95757	-1.22658	0.730806
FJOH_RS02890	Fjoh_0548	hypothetical protein	NA	-0.512978	-0.872536	0.454822	-0.417589
FJOH_RS02895	Fjoh_0549	hypothetical protein	NA	NA	NA	NA	NA
FJOH_RS02900	Fjoh_0550	Tyrosine--tRNA ligase 1	-0.998611	NA	-0.881469	NA	-0.809995
FJOH_RS02905	Fjoh_0551	Aurachin B dehydrogenase	-0.542901	NA	NA	NA	-0.516958
FJOH_RS02910	Fjoh_0552	hypothetical protein	NA	NA	-0.942876	NA	NA
FJOH_RS02915	Fjoh_0553	Allantoinase	-0.406481	NA	-0.637208	NA	-0.500454
FJOH_RS02920	Fjoh_0554	Polyprenol monophosphomannose synthase	NA	NA	-0.397386	NA	-0.565341
FJOH_RS02925	Fjoh_0555	hypothetical protein	0.705264	-0.524753	NA	NA	NA
FJOH_RS02930	Fjoh_0556	hypothetical protein	-0.983314	-0.601731	-1.72365	NA	-1.58514
FJOH_RS02935	Fjoh_0557	Regulatory protein AsnC	NA	NA	0.858095	NA	0.562453
FJOH_RS02940	Fjoh_0558	hypothetical protein	NA	2.38987	3.41154	-0.954364	2.45722
FJOH_RS02945	Fjoh_0559	Response regulator UvrY	NA	NA	NA	NA	NA
FJOH_RS02950	Fjoh_0560	Oxygen sensor histidine kinase NreB	-0.537451	NA	-0.758301	NA	-0.739764
FJOH_RS02955	Fjoh_0561	hypothetical protein	NA	NA	NA	NA	NA
FJOH_RS02960	Fjoh_0562	hypothetical protein	1.73302	NA	0.96706	NA	NA
FJOH_RS02965	Fjoh_0563	ECF RNA polymerase sigma factor SigW	NA	NA	NA	NA	NA
FJOH_RS02970	Fjoh_0564	putative protein	NA	NA	NA	NA	NA
FJOH_RS02975	Fjoh_0565	Leucine--tRNA ligase	-1.27406	NA	-1.57836	NA	-1.32787
FJOH_RS02980	Fjoh_0566	hypothetical protein	NA	NA	1.11385	-1.48269	NA
FJOH_RS02985	Fjoh_0567	Cell division protein FtsX	-1.05079	0.529692	NA	-0.661547	-0.520997
FJOH_RS02990	Fjoh_0568	hypothetical protein	NA	NA	NA	NA	NA
FJOH_RS02995	Fjoh_0569	Undecaprenyl-diphosphatase	-0.592644	NA	-0.541776	NA	NA
FJOH_RS03000	Fjoh_0570	tRNA pseudouridine synthase B	NA	NA	-0.890867	0.655169	NA
FJOH_RS03005	Fjoh_0571	hypothetical protein	NA	-0.70831	-0.931561	NA	-1.23525
FJOH_RS03010	Fjoh_0572	hypothetical protein	NA	NA	NA	NA	NA
FJOH_RS03015	Fjoh_0573	hypothetical protein	NA	NA	NA	NA	NA
FJOH_RS03020	Fjoh_0574	Uridylate kinase	-1.22445	NA	-1.2495	NA	-1.28515
FJOH_RS03025	Fjoh_0575	Ribosome-recycling factor	-1.26687	NA	-1.00509	NA	-1.20001
FJOH_RS03030	Fjoh_0576	hypothetical protein	0.715533	-1.36929	-1.00943	NA	-0.654372
FJOH_RS03035	Fjoh_0577	hypothetical protein	NA	NA	NA	NA	NA
FJOH_RS03040	Fjoh_0578	Na(+)/H(+)-K(+) antiporter GerN	NA	1.3265	0.497668	NA	0.850033
FJOH_RS03045	Fjoh_0579	Transcriptional regulatory protein NatR	NA	NA	-0.897302	NA	-0.638458
FJOH_RS03050	Fjoh_0580	hypothetical protein	NA	NA	-0.68661	NA	-0.507363
FJOH_RS03055	Fjoh_0581	hypothetical protein	-0.565729	-0.85767	-1.40125	NA	-1.42373
FJOH_RS03060	Fjoh_0582	hypothetical protein	-1.07408	-1.19238	-1.91377	NA	-2.27536
FJOH_RS03065	Fjoh_0583	Asparagine--tRNA ligase	-0.439096	NA	-0.645852	NA	-0.521879
FJOH_RS03070	Fjoh_0584	RNA polymerase sigma-54 factor	-0.909298	NA	-1.55192	NA	-1.18343
FJOH_RS03075	Fjoh_0585	hypothetical protein	NA	NA	NA	NA	NA
FJOH_RS03080	Fjoh_0586	Thymidine kinase	-0.535568	NA	-0.340879	-0.383045	-0.724086
FJOH_RS03085	Fjoh_0587	hypothetical protein	NA	NA	1.02357	NA	0.871877
FJOH_RS03090	Fjoh_0588	Ribosomal RNA small subunit methyltransferase I	NA	NA	0.512417	NA	NA
FJOH_RS03095	Fjoh_0589	hypothetical protein	NA	NA	NA	NA	NA
FJOH_RS03100	Fjoh_0590	Single-stranded-DNA-specific exonuclease RecJ	0.50825	-0.542841	NA	NA	NA
FJOH_RS03105	Fjoh_0591	Enterobactin exporter EntS	0.642891	-0.698682	NA	NA	NA
FJOH_RS03110	Fjoh_0592	Proline iminopeptidase	0.463615	-0.727342	-0.607547	NA	NA
FJOH_RS03115	Fjoh_0593	hypothetical protein	-1.90701	2.95853	2.95813	-1.90365	1.05432
FJOH_RS03120	Fjoh_0594	hypothetical protein	NA	NA	1.70999	-1.78428	NA
FJOH_RS03125	Fjoh_0595	UDP-2,3-diacylglucosamine hydrolase	-1.66826	NA	-2.1248	NA	-2.10929
FJOH_RS03130	Fjoh_0596	hypothetical protein	-0.823072	-0.817946	-1.63671	NA	-1.6419
FJOH_RS03135	Fjoh_0598	putative polyketide biosynthesis enoyl-CoA hydratase PksH	NA	NA	0.766792	NA	NA
FJOH_RS03140	#N/A	#N/A	NA	NA	NA	NA	NA
FJOH_RS03145	Fjoh_0599	hypothetical protein	-3.99356	NA	-4.90282	NA	-4.00859
FJOH_RS03150	Fjoh_0600	hypothetical protein	-3.56929	NA	-5.57841	NA	-4.12433
FJOH_RS03155	Fjoh_0601	hypothetical protein	-2.70305	NA	-3.93275	1.00957	-2.92262
FJOH_RS03160	Fjoh_0602	Internalin-A	-2.66805	NA	-3.84723	0.95479	-2.89199
FJOH_RS03165	Fjoh_0603	hypothetical protein	-2.20573	NA	-2.41622	NA	-2.2914
FJOH_RS03170	Fjoh_0604	Internalin-A	-2.12417	NA	-2.76695	NA	-2.2013
FJOH_RS03175	Fjoh_0605	hypothetical protein	-1.79755	NA	-2.71222	NA	-3.032
FJOH_RS03185	Fjoh_0607	hypothetical protein	-1.09762	0.836482	NA	NA	NA
FJOH_RS03190	Fjoh_0608	Tyrosine recombinase XerC	-0.725805	NA	-0.921297	NA	-0.904493
FJOH_RS03195	Fjoh_0609	hypothetical protein	-0.868621	0.997542	0.617244	-0.487539	NA
FJOH_RS03200	Fjoh_0610	hypothetical protein	-1.30552	-1.12938	-4.29845	1.85103	-2.43835
FJOH_RS03205	Fjoh_0611	hypothetical protein	-1.40942	NA	-3.7803	1.96046	-1.80805
FJOH_RS03210	Fjoh_0612	hypothetical protein	NA	NA	NA	NA	NA
FJOH_RS03215	Fjoh_0613	hypothetical protein	NA	NA	NA	NA	NA
FJOH_RS03220	Fjoh_0614	Putative type II secretion system protein F	-1.82324	NA	-2.31697	NA	-2.21359
FJOH_RS03225	Fjoh_0615	hypothetical protein	-2.58885	NA	-5.32035	NA	-3.12452
FJOH_RS03235	Fjoh_0617	Putative type II secretion system protein E	-2.1171	NA	-4.36099	1.60883	-2.74485
FJOH_RS03240	Fjoh_0618	Type II secretion system protein D	-2.16909	NA	-3.30365	1.29657	-2.00498
FJOH_RS03245	Fjoh_0619	hypothetical protein	-2.19093	NA	-2.57275	NA	-1.65079
FJOH_RS03250	Fjoh_0620	hypothetical protein	-1.70167	NA	-2.65263	NA	-1.95924
FJOH_RS03255	Fjoh_0621	hypothetical protein	-2.62471	0.903288	-2.16253	NA	-1.71928
FJOH_RS03260	Fjoh_0622	hypothetical protein	-3.20159	1.42568	-2.63787	NA	-1.75856
FJOH_RS03265	Fjoh_0623	hypothetical protein	NA	NA	NA	NA	NA
FJOH_RS03270	NO_OLD_TAG_20	hypothetical protein	NA	NA	NA	NA	NA
FJOH_RS03280	Fjoh_0625	hypothetical protein	-0.98862	NA	-1.30095	0.854853	NA
FJOH_RS03285	Fjoh_0626	hypothetical protein	NA	NA	-0.922111	NA	NA
FJOH_RS03290	Fjoh_0627	hypothetical protein	NA	NA	-0.991045	NA	NA
FJOH_RS03295	Fjoh_0628	hypothetical protein	NA	NA	-1.18033	NA	-0.677652
FJOH_RS03300	Fjoh_0629	hypothetical protein	NA	NA	NA	NA	NA
FJOH_RS03305	Fjoh_0630	hypothetical protein	NA	NA	NA	NA	NA
FJOH_RS03310	Fjoh_0631	Internalin-J	NA	NA	NA	NA	NA
FJOH_RS03315	Fjoh_0632	HTH-type transcriptional regulator PrtR	-0.930325	0.717608	0.461686	-0.673192	NA
FJOH_RS03320	Fjoh_0633	hypothetical protein	NA	NA	-0.696025	NA	NA
FJOH_RS03325	Fjoh_0634	Biosynthetic peptidoglycan transglycosylase	-0.520849	0.690082	NA	NA	NA
FJOH_RS03330	Fjoh_0635	hypothetical protein	NA	0.924775	1.25064	NA	1.08216
FJOH_RS03340	Fjoh_0636	Dipeptidyl-peptidase 5	NA	NA	NA	NA	NA
FJOH_RS03345	Fjoh_0637	Autoinducer 2 sensor kinase/phosphatase LuxQ	-1.08429	NA	-0.733752	NA	-0.704435
FJOH_RS03350	Fjoh_0638	Transcriptional regulatory protein ZraR	NA	1.28188	1.14577	NA	1.14235
FJOH_RS03355	Fjoh_0639	hypothetical protein	NA	NA	NA	NA	NA
FJOH_RS03360	Fjoh_0640	hypothetical protein	NA	NA	NA	NA	NA
FJOH_RS03365	Fjoh_0641	hypothetical protein	NA	NA	NA	NA	NA
FJOH_RS03370	Fjoh_0642	hypothetical protein	NA	NA	NA	NA	NA
FJOH_RS03375	Fjoh_0643	hypothetical protein	2.84665	NA	4.56577	-1.30453	3.27721
FJOH_RS03380	Fjoh_0644	Biotin carboxylase	-1.26925	NA	-2.08069	0.727473	-1.35317
FJOH_RS03385	Fjoh_0645	Biotin carboxyl carrier protein of acetyl-CoA carboxylase	-0.85581	-0.561682	-2.49681	1.07839	-1.41786
FJOH_RS03390	Fjoh_0646	3-oxoacyl-[acyl-carrier-protein] synthase 3	-0.880227	-0.884728	-2.50604	0.740704	-1.76519
FJOH_RS03395	Fjoh_0647	50S ribosomal protein L32	-1.19922	NA	-2.04829	NA	-1.51353
FJOH_RS03400	Fjoh_0648	hypothetical protein	-0.775642	-0.712653	-1.03972	-0.448708	-1.48861
FJOH_RS03405	Fjoh_0649	D-threonate 4-phosphate dehydrogenase	NA	NA	NA	NA	NA
FJOH_RS03410	Fjoh_0650	Riboflavin synthase	NA	NA	NA	NA	NA
FJOH_RS03415	Fjoh_0651	hypothetical protein	NA	NA	NA	NA	NA
FJOH_RS03420	Fjoh_0652	Modification methylase HhaI	-0.46733	NA	NA	NA	-0.428034
FJOH_RS03425	Fjoh_0653	hypothetical protein	-0.789737	NA	NA	-1.16494	-1.3008
FJOH_RS03430	Fjoh_0654	Very short patch repair protein	NA	NA	NA	-1.2147	NA
FJOH_RS03435	Fjoh_0655	hypothetical protein	NA	NA	NA	NA	NA
FJOH_RS03440	Fjoh_0656	hypothetical protein	NA	NA	NA	NA	NA
FJOH_RS03445	Fjoh_0657	hypothetical protein	-0.834303	NA	-1.10865	NA	-1.20134
FJOH_RS03450	Fjoh_0658	hypothetical protein	-1.1426	NA	-2.30922	NA	-1.61919
FJOH_RS03455	#N/A	#N/A	NA	NA	NA	NA	NA
FJOH_RS03460	Fjoh_0659	hypothetical protein	NA	NA	NA	NA	NA
FJOH_RS03465	Fjoh_0660	hypothetical protein	NA	NA	NA	NA	NA
FJOH_RS03470	Fjoh_0661	hypothetical protein	-0.742581	NA	NA	NA	NA
FJOH_RS03475	Fjoh_0662	hypothetical protein	-1.42466	NA	-0.872145	NA	-1.34769
FJOH_RS03480	Fjoh_0663	hypothetical protein	-0.488942	-0.479434	-1.16771	NA	-0.968563
FJOH_RS03485	Fjoh_0664	Omega-amidase YafV	NA	0.430023	0.695784	-0.391474	NA
FJOH_RS03490	Fjoh_0665	TonB-dependent receptor SusC	NA	-1.24881	NA	NA	NA
FJOH_RS03495	Fjoh_0666	hypothetical protein	NA	NA	NA	NA	NA
FJOH_RS03500	Fjoh_0667	Gnt-II system L-idonate transporter	NA	-0.948956	NA	NA	NA
FJOH_RS03505	Fjoh_0668	hypothetical protein	NA	NA	1.54348	NA	1.33618
FJOH_RS03510	Fjoh_0669	2-dehydro-3-deoxygluconokinase	NA	NA	NA	NA	NA
FJOH_RS03515	Fjoh_0670	KHG/KDPG aldolase	NA	NA	NA	NA	NA
FJOH_RS03520	Fjoh_0671	D-threonine aldolase	0.95272	NA	NA	NA	NA
FJOH_RS03525	Fjoh_0672	hypothetical protein	NA	NA	NA	NA	NA
FJOH_RS03530	Fjoh_0673	putative HTH-type transcriptional regulator YdjF	NA	NA	0.833229	-0.820366	NA
FJOH_RS03535	Fjoh_0674	Beta-hexosaminidase	1.00692	NA	NA	NA	0.862843
FJOH_RS03540	Fjoh_0675	Fumarate reductase iron-sulfur subunit	NA	-0.868089	-0.821033	NA	-0.729434
FJOH_RS03545	Fjoh_0676	Fumarate reductase flavoprotein subunit	NA	-1.04335	-1.18609	NA	-0.865811
FJOH_RS03550	Fjoh_0677	hypothetical protein	NA	-1.26902	-1.27909	NA	-0.942594
FJOH_RS03555	Fjoh_0678	Hydroxymethylglutaryl-CoA synthase	-0.545158	-0.776256	-1.66809	NA	-1.32177
FJOH_RS03565	NO_OLD_TAG_22	hypothetical protein	NA	NA	NA	NA	NA
FJOH_RS03570	Fjoh_0680	hypothetical protein	NA	NA	0.660736	-0.910307	NA
FJOH_RS03575	Fjoh_0681	hypothetical protein	NA	NA	NA	NA	NA
FJOH_RS03580	Fjoh_0682	hypothetical protein	NA	NA	NA	NA	NA
FJOH_RS03585	Fjoh_0683	Aminoalkylphosphonate N-acetyltransferase	NA	NA	-1.15035	NA	NA
FJOH_RS03590	Fjoh_0684	hypothetical protein	NA	NA	NA	NA	NA
FJOH_RS03595	Fjoh_0685	hypothetical protein	-0.862876	NA	NA	NA	NA
FJOH_RS03600	Fjoh_0686	hypothetical protein	NA	NA	NA	NA	NA
FJOH_RS03605	Fjoh_0687	hypothetical protein	NA	NA	-0.679323	NA	-0.614061
FJOH_RS03610	Fjoh_0688	Xaa-Pro aminopeptidase	0.663011	1.10864	1.99515	NA	1.77172
FJOH_RS03615	Fjoh_0689	Proline iminopeptidase	0.836544	0.485505	0.939311	NA	1.32216
FJOH_RS03620	Fjoh_0690	putative bacterial non-heme ferritin	0.828636	-2.28202	-1.10835	NA	-1.45361
FJOH_RS03625	Fjoh_0691	hypothetical protein	-1.02892	1.83706	0.938099	NA	0.810523
FJOH_RS03630	Fjoh_0692	putative protein	3.05938	-1.39677	2.94472	-1.28202	1.66255
FJOH_RS03635	Fjoh_0693	3-oxoadipate enol-lactonase 2	NA	0.586443	0.906686	-0.675206	NA
FJOH_RS03640	Fjoh_0694	hypothetical protein	NA	-1.28219	-1.51506	NA	-1.50488
FJOH_RS03645	Fjoh_0695	hypothetical protein	NA	-1.70704	-2.8193	1.47299	-1.33721
FJOH_RS03650	Fjoh_0696	hypothetical protein	NA	-1.0592	-0.942328	NA	-0.839091
FJOH_RS03655	Fjoh_0697	Outer membrane porin F	0.375711	-0.417141	NA	NA	NA
FJOH_RS03660	Fjoh_0698	2-amino-3-ketobutyrate coenzyme A ligase	NA	-0.730351	-1.14474	0.537314	-0.607372
FJOH_RS03665	Fjoh_0699	ATP-dependent helicase/nuclease subunit A	NA	-0.422971	-0.557987	NA	-0.448614
FJOH_RS03670	Fjoh_0700	Lipoprotein signal peptidase	-0.548441	-1.30475	-1.74687	NA	-1.85424
FJOH_RS03675	NO_OLD_TAG_23	hypothetical protein	NA	NA	NA	NA	NA
FJOH_RS03680	Fjoh_0701	hypothetical protein	NA	-1.41956	NA	NA	-0.809476
FJOH_RS03685	Fjoh_0702	hypothetical protein	1.78423	-1.15746	0.677696	NA	0.626113
FJOH_RS03690	Fjoh_0703	General stress protein 16O	NA	2.74374	3.42429	-0.860008	2.5643
FJOH_RS03695	Fjoh_0704	Isoleucine--tRNA ligase	NA	-0.41837	-1.30559	0.684819	-0.62074
FJOH_RS03700	Fjoh_0705	hypothetical protein	-0.97819	NA	-1.48499	NA	-1.21678
FJOH_RS03705	Fjoh_0706	DNA repair protein RecO	NA	-0.950667	-0.615207	NA	NA
FJOH_RS03710	Fjoh_0707	hypothetical protein	NA	-0.568016	NA	NA	NA
FJOH_RS03715	Fjoh_0708	NAD-specific glutamate dehydrogenase	1.17337	-0.602897	0.507564	NA	0.570459
FJOH_RS03720	Fjoh_0709	hypothetical protein	NA	-0.509058	-1.14193	NA	-0.82118
FJOH_RS03725	Fjoh_0710	Cystathionine beta-lyase	-0.497701	0.334408	NA	NA	NA
FJOH_RS03730	Fjoh_0711	hypothetical protein	-0.740039	NA	0.66909	-1.14282	NA
FJOH_RS03735	Fjoh_0712	hypothetical protein	1.4488	NA	0.719485	0.910878	1.63085
FJOH_RS03740	Fjoh_0713	Serine 3-dehydrogenase	0.620447	NA	0.480594	NA	0.72994
FJOH_RS03745	Fjoh_0714	Oxidoreductase YdhF	0.526862	0.360835	0.940501	NA	0.88773
FJOH_RS03750	Fjoh_0715	hypothetical protein	NA	1.11751	1.2427	NA	1.37559
FJOH_RS03755	Fjoh_0716	putative protein	0.42181	0.559121	0.487752	0.493249	0.981136
FJOH_RS03760	Fjoh_0717	hypothetical protein	NA	0.653163	0.544861	NA	0.702351
FJOH_RS03765	Fjoh_0718	hypothetical protein	0.466525	0.934528	1.18976	NA	1.40128
FJOH_RS03770	Fjoh_0719	hypothetical protein	NA	1.09698	0.991646	NA	1.24548
FJOH_RS03775	Fjoh_0720	hypothetical protein	NA	0.97767	0.898628	NA	1.09998
FJOH_RS03780	Fjoh_0721	hypothetical protein	0.873454	1.36136	2.11723	NA	2.2371
FJOH_RS03785	Fjoh_0722	hypothetical protein	NA	1.10799	1.02303	NA	1.23171
FJOH_RS03790	Fjoh_0723	hypothetical protein	NA	0.646935	0.540858	NA	0.645052
FJOH_RS03795	Fjoh_0724	5-formyltetrahydrofolate cyclo-ligase	NA	NA	NA	NA	NA
FJOH_RS03800	Fjoh_0725	N-alpha-acetyl-L-2,4-diaminobutyric acid deacetylase	NA	NA	NA	NA	NA
FJOH_RS03805	Fjoh_0726	UvrABC system protein C	NA	NA	0.329776	NA	NA
FJOH_RS03810	Fjoh_0727	putative NTE family protein	NA	NA	NA	NA	NA
FJOH_RS03815	Fjoh_0728	Homogentisate 1,2-dioxygenase	NA	0.457596	0.777195	NA	0.439074
FJOH_RS03820	Fjoh_0729	4-hydroxyphenylpyruvate dioxygenase	NA	NA	0.677698	NA	0.425847
FJOH_RS03825	Fjoh_0730	hypothetical protein	-1.09942	2.52719	2.47089	-1.0418	1.42907
FJOH_RS03830	Fjoh_0731	Tryptophan 2,3-dioxygenase	NA	0.905816	1.26095	-0.439987	0.82095
FJOH_RS03835	Fjoh_0732	Murein DD-endopeptidase MepM	NA	-0.401402	-0.419405	NA	-0.429236
FJOH_RS03840	Fjoh_0733	hypothetical protein	NA	-0.793978	-1.07573	NA	-0.822603
FJOH_RS03845	Fjoh_0734	hypothetical protein	NA	NA	NA	NA	NA
FJOH_RS03850	Fjoh_0735	Glucose-6-phosphate isomerase	-0.377321	-0.738864	-1.49188	0.375557	-1.11629
FJOH_RS03855	Fjoh_0736	Ferric enterobactin receptor	NA	-1.64798	-2.46106	0.951016	-1.51003
FJOH_RS03860	Fjoh_0737	hypothetical protein	NA	-0.54022	-0.743897	NA	-0.964772
FJOH_RS03865	Fjoh_0738	Endolytic peptidoglycan transglycosylase RlpA	NA	-0.976554	-0.96237	NA	-1.336
FJOH_RS03870	Fjoh_0739	hypothetical protein	1.35859	NA	1.73246	NA	1.50104
FJOH_RS03875	Fjoh_0740	putative protein YfgD	NA	NA	NA	NA	NA
FJOH_RS03880	Fjoh_0741	hypothetical protein	NA	-0.407658	-0.656029	NA	-0.518486
FJOH_RS03885	Fjoh_0742	Guanylate kinase	-0.531292	-0.55893	-1.63891	0.547967	-1.09069
FJOH_RS03890	Fjoh_0743	hypothetical protein	-0.752732	-1.34907	-2.55475	NA	-2.1082
FJOH_RS03895	Fjoh_0744	putative nicotinate-nucleotide adenylyltransferase	-1.08838	NA	-1.68113	NA	-1.24666
FJOH_RS03900	Fjoh_0745	hypothetical protein	NA	NA	NA	NA	NA
FJOH_RS03905	Fjoh_0746	ADP-ribosyl-[dinitrogen reductase] glycohydrolase	NA	0.724585	NA	0.752381	0.479838
FJOH_RS03910	Fjoh_0747	Bis(5'-nucleosyl)-tetraphosphatase, symmetrical	NA	1.23573	NA	0.624543	0.781301
FJOH_RS03915	Fjoh_0748	RNA 2'-phosphotransferase	NA	1.40442	NA	0.807786	1.27285
FJOH_RS03920	Fjoh_0749	hypothetical protein	1.09666	NA	NA	1.21699	2.1266
FJOH_RS03925	Fjoh_0750	N-glycosidase YbiA	NA	0.86494	0.708189	0.649298	1.35812
FJOH_RS03930	Fjoh_0751	Adenylosuccinate synthetase	NA	1.36143	NA	1.17315	1.16002
FJOH_RS03935	Fjoh_0752	hypothetical protein	1.03952	1.24129	1.35535	0.925582	2.2811
FJOH_RS03940	Fjoh_0753	hypothetical protein	1.36608	1.37737	2.00707	NA	2.74678
FJOH_RS03945	Fjoh_0754	hypothetical protein	NA	1.47131	NA	0.671273	1.08192
FJOH_RS03950	Fjoh_0755	Putative ribose-phosphate pyrophosphokinase 2	-1.41306	1.61007	NA	NA	NA
FJOH_RS03955	Fjoh_0756	Bifunctional NMN adenylyltransferase/Nudix hydrolase	NA	NA	NA	NA	-0.423434
FJOH_RS03960	Fjoh_0757	Xanthomonalisin	1.56515	NA	NA	NA	1.59061
FJOH_RS03965	Fjoh_0758	HTH-type transcriptional regulator YjiE	NA	0.746673	NA	0.557325	0.534521
FJOH_RS03970	NO_OLD_TAG_24	General stress protein 18	NA	-0.638546	1.10879	-1.89232	-0.78396
FJOH_RS03970	NO_OLD_TAG_24	General stress protein 18	NA	-0.638546	1.10879	-1.89232	-0.78396
FJOH_RS03975	Fjoh_0760	Alcohol dehydrogenase YqhD	NA	-0.706454	1.20353	-1.5552	NA
FJOH_RS03980	Fjoh_0761	hypothetical protein	NA	NA	NA	NA	0.661433
FJOH_RS03985	Fjoh_0762	Glycerol-3-phosphate dehydrogenase [NAD(P)+]	-0.383034	NA	NA	NA	-0.454696
FJOH_RS03990	Fjoh_0763	Vitamin B12 transporter BtuB	-3.17081	5.65266	3.86381	-1.34355	2.52052
FJOH_RS03995	Fjoh_0764	hypothetical protein	-3.47948	4.25403	1.19808	NA	0.793391
FJOH_RS04000	Fjoh_0765	hypothetical protein	-1.29018	2.33298	NA	NA	1.05973
FJOH_RS04005	Fjoh_0766	Cytochrome c551 peroxidase	-1.83231	2.17401	1.4137	NA	NA
FJOH_RS04010	Fjoh_0767	hypothetical protein	NA	-1.33581	-2.38934	NA	-1.86183
FJOH_RS04015	Fjoh_0768	Phenylalanine--tRNA ligase alpha subunit	NA	NA	NA	-0.517449	-0.459806
FJOH_RS04020	Fjoh_0769	hypothetical protein	NA	NA	NA	NA	NA
FJOH_RS04025	Fjoh_0770	hypothetical protein	NA	NA	-1.97418	NA	-1.30164
FJOH_RS04030	Fjoh_0771	hypothetical protein	-1.63274	NA	-1.91024	NA	-2.4543
FJOH_RS04035	Fjoh_0772	hypothetical protein	NA	NA	0.764509	NA	NA
FJOH_RS04040	Fjoh_0773	hypothetical protein	NA	NA	1.27265	NA	0.652417
FJOH_RS04045	NO_OLD_TAG_25	Xyloglucan-specific endo-beta-1,4-glucanase BoGH5A	1.11226	NA	NA	NA	NA
FJOH_RS04050	Fjoh_0775	Beta-glucosidase BoGH3A	1.72401	NA	1.45333	NA	1.11781
FJOH_RS04055	Fjoh_0776	Beta-xylosidase	NA	NA	NA	NA	NA
FJOH_RS04060	Fjoh_0777	Glucan 1,4-alpha-glucosidase SusB	1.54118	-0.959523	1.30879	NA	NA
FJOH_RS04060	Fjoh_0777	Glucan 1,4-alpha-glucosidase SusB	1.54118	-0.959523	1.30879	NA	NA
FJOH_RS04070	Fjoh_0778	Alpha-xylosidase	1.62689	-0.850459	0.995579	NA	0.775844
FJOH_RS04075	Fjoh_0779	Beta-galactosidase BoGH2A	NA	NA	0.845221	NA	0.618727
FJOH_RS04080	Fjoh_0780	hypothetical protein	2.51658	-2.78601	NA	NA	NA
FJOH_RS04085	Fjoh_0781	SusD-like protein	2.2398	-2.8802	NA	NA	NA
FJOH_RS04090	Fjoh_0782	TonB-dependent receptor SusC	2.23803	-3.20569	NA	NA	-0.974211
FJOH_RS04095	Fjoh_0783	hypothetical protein	NA	NA	-1.09296	NA	-1.06039
FJOH_RS04100	Fjoh_0784	hypothetical protein	NA	NA	NA	NA	-0.904091
FJOH_RS04105	Fjoh_0785	hypothetical protein	NA	NA	NA	NA	NA
FJOH_RS04110	Fjoh_0786	Elongation factor 4	-0.446104	NA	-0.500114	NA	-0.565961
FJOH_RS04115	Fjoh_0787	hypothetical protein	NA	NA	NA	NA	NA
FJOH_RS04120	Fjoh_0788	Protein PafB	NA	NA	NA	NA	-0.619896
FJOH_RS04125	Fjoh_0789	hypothetical protein	1.20855	-1.44319	NA	NA	NA
FJOH_RS04130	Fjoh_0790	hypothetical protein	0.98772	-1.41841	NA	NA	NA
FJOH_RS04135	Fjoh_0791	Thiamine-monophosphate kinase	NA	NA	NA	-0.678019	-0.581842
FJOH_RS04140	Fjoh_0792	Transcriptional regulatory protein RcsB	-0.50559	0.634624	NA	NA	NA
FJOH_RS04145	Fjoh_0793	Oxygen sensor histidine kinase NreB	NA	0.678601	NA	NA	NA
FJOH_RS04150	Fjoh_0794	hypothetical protein	0.774316	NA	0.854507	NA	0.935243
FJOH_RS04155	Fjoh_0795	Transcriptional regulatory protein BtsR	-1.57524	NA	-1.15842	NA	-1.16279
FJOH_RS04160	Fjoh_0796	Glycine--tRNA ligase	-0.581915	0.34573	-0.395179	NA	NA
FJOH_RS04165	Fjoh_0797	hypothetical protein	NA	NA	NA	NA	NA
FJOH_RS04170	Fjoh_0798	hypothetical protein	-0.354643	NA	-0.562003	NA	-0.671945
FJOH_RS04175	Fjoh_0799	Riboflavin biosynthesis protein RibF	NA	-1.20505	-1.3723	NA	-1.64076
FJOH_RS04180	Fjoh_0800	hypothetical protein	NA	NA	1.51458	NA	0.827452
FJOH_RS04185	Fjoh_0801	Biotin synthase	NA	NA	NA	NA	NA
FJOH_RS04190	Fjoh_0802	hypothetical protein	0.703229	NA	1.00736	NA	0.768584
FJOH_RS04205	Fjoh_0804	hypothetical protein	-1.41207	NA	NA	NA	-1.18917
FJOH_RS04220	Fjoh_0807	Regulatory protein RecX	-1.35761	NA	-1.13042	NA	-1.29833
FJOH_RS04230	Fjoh_0809	3-oxoacyl-[acyl-carrier-protein] synthase 2	NA	NA	-0.55792	NA	NA
FJOH_RS04235	Fjoh_0810	Adenosylmethionine-8-amino-7-oxononanoate aminotransferase	NA	NA	-0.593074	NA	NA
FJOH_RS04240	Fjoh_0811	ATP-dependent dethiobiotin synthetase BioD 1	NA	NA	NA	NA	NA
FJOH_RS04245	Fjoh_0812	hypothetical protein	NA	NA	-0.487629	NA	-0.459491
FJOH_RS04250	Fjoh_0813	hypothetical protein	NA	NA	NA	NA	NA
FJOH_RS04255	Fjoh_0814	8-amino-7-oxononanoate synthase	NA	NA	-0.391312	NA	-0.452391
FJOH_RS04260	Fjoh_0815	hypothetical protein	-1.0578	NA	0.981884	-1.29855	NA
FJOH_RS04265	Fjoh_0816	hypothetical protein	NA	NA	NA	NA	-1.08143
FJOH_RS04270	Fjoh_0817	hypothetical protein	NA	NA	NA	NA	NA
FJOH_RS04275	Fjoh_0818	ATP synthase epsilon chain	-1.34732	NA	-2.82593	1.15439	-1.67044
FJOH_RS04280	Fjoh_0819	ATP synthase subunit beta	-1.29943	-0.506027	-2.33155	0.526045	-1.80549
FJOH_RS04285	Fjoh_0820	hypothetical protein	2.41353	-1.29612	0.633571	NA	1.11733
FJOH_RS04290	Fjoh_0821	TonB-dependent receptor SusC	2.72132	-1.57417	NA	1.12978	1.14706
FJOH_RS04295	Fjoh_0822	Glutamine--fructose-6-phosphate aminotransferase [isomerizing]	-0.391086	NA	-0.820624	0.51247	-0.30814
FJOH_RS04300	Fjoh_0823	hypothetical protein	NA	NA	NA	NA	0.356585
FJOH_RS04305	Fjoh_0824	Glycogen synthase	NA	-0.836074	-0.485966	NA	-0.720264
FJOH_RS04310	Fjoh_0825	Pantothenate synthetase	-0.973346	NA	-1.64959	0.851775	-0.797584
FJOH_RS04315	Fjoh_0826	Aspartate 1-decarboxylase	NA	1.49723	1.84511	-0.848706	0.99634
FJOH_RS04320	Fjoh_0827	hypothetical protein	-0.48632	0.741611	NA	NA	NA
FJOH_RS04325	Fjoh_0828	DNA repair protein RadA	-0.796121	NA	-0.648806	NA	-0.439977
FJOH_RS04330	Fjoh_0829	Biosynthetic peptidoglycan transglycosylase	-0.471472	NA	-0.825992	0.500104	-0.325762
FJOH_RS04335	Fjoh_0830	Protein tas	NA	0.538107	0.910318	-0.442233	0.468052
FJOH_RS04340	Fjoh_0831	putative lipoprotein YiaD	-1.13867	1.50225	1.10234	-0.738398	NA
FJOH_RS04345	Fjoh_0832	Exodeoxyribonuclease	-0.598984	NA	NA	NA	-0.786173
FJOH_RS04350	Fjoh_0833	hypothetical protein	-0.708547	-0.791059	-1.93085	0.431122	-1.4997
FJOH_RS04355	Fjoh_0834	hypothetical protein	NA	NA	NA	NA	NA
FJOH_RS04360	Fjoh_0835	Inner membrane protein YhaH	NA	NA	NA	NA	NA
FJOH_RS04365	Fjoh_0836	hypothetical protein	NA	NA	NA	NA	NA
FJOH_RS04370	Fjoh_0837	hypothetical protein	NA	NA	-1.49758	0.75256	-0.744352
FJOH_RS04375	Fjoh_0838	Inner membrane protein YhaH	-0.969183	NA	-1.35803	NA	-1.10672
FJOH_RS04380	Fjoh_0839	Hydroxypyruvate reductase	0.456303	-0.529094	NA	NA	NA
FJOH_RS04385	Fjoh_0840	Na(+)/H(+) antiporter NhaA	NA	NA	1.06346	NA	NA
FJOH_RS04390	Fjoh_0841	hypothetical protein	NA	NA	NA	NA	NA
FJOH_RS04395	Fjoh_0842	Pyrroline-5-carboxylate reductase	-0.659917	NA	-1.08626	NA	-0.689375
FJOH_RS04400	Fjoh_0843	Magnesium transporter MgtE	-0.752612	NA	-0.91845	NA	-0.670859
FJOH_RS04405	Fjoh_0844	Ribosomal RNA small subunit methyltransferase A	-0.833861	-0.411606	-1.33192	NA	-1.24574
FJOH_RS04410	Fjoh_0845	hypothetical protein	NA	NA	NA	NA	NA
FJOH_RS04415	Fjoh_0846	hypothetical protein	NA	-0.350362	-0.683963	NA	-0.525629
FJOH_RS04420	Fjoh_0847	Serine--tRNA ligase	-0.383834	-0.707479	-1.22596	NA	-1.09145
FJOH_RS04425	Fjoh_0848	Photosystem I assembly protein Ycf3	0.629789	-1.14923	-0.87706	NA	-0.521022
FJOH_RS04430	Fjoh_0849	hypothetical protein	0.791044	-0.988791	-0.726002	NA	NA
FJOH_RS04435	Fjoh_0850	hypothetical protein	NA	NA	NA	NA	NA
FJOH_RS04440	Fjoh_0851	hypothetical protein	NA	NA	NA	NA	NA
FJOH_RS04445	Fjoh_0852	hypothetical protein	NA	NA	NA	NA	NA
FJOH_RS04450	Fjoh_0853	hypothetical protein	NA	NA	NA	NA	NA
FJOH_RS04455	Fjoh_0854	hypothetical protein	NA	NA	NA	NA	NA
FJOH_RS04460	Fjoh_0855	putative isomerase YddE	-0.62384	NA	NA	NA	NA
FJOH_RS04465	Fjoh_0856	hypothetical protein	-2.80316	NA	-4.2996	1.85664	-2.4317
FJOH_RS04470	Fjoh_0857	Methionine--tRNA ligase	-0.541449	-0.324398	-0.839371	NA	-0.865878
FJOH_RS04475	Fjoh_0858	hypothetical protein	NA	NA	NA	NA	NA
FJOH_RS04480	Fjoh_0859	hypothetical protein	NA	NA	NA	NA	NA
FJOH_RS04485	Fjoh_0860	Inner membrane protein YqiK	-0.433222	0.396155	NA	NA	NA
FJOH_RS04490	Fjoh_0861	hypothetical protein	NA	NA	NA	NA	NA
FJOH_RS04495	Fjoh_0862	hypothetical protein	NA	NA	-0.455646	NA	-0.372018
FJOH_RS04500	Fjoh_0863	Chloramphenicol acetyltransferase 3	NA	NA	-0.492884	NA	-0.39386
FJOH_RS04505	Fjoh_0864	Outer membrane porin F	-0.530859	NA	-1.09013	NA	-0.948875
FJOH_RS04510	Fjoh_0865	hypothetical protein	NA	3.91338	3.68006	NA	3.4952
FJOH_RS04515	Fjoh_0866	putative bacterial non-heme ferritin	NA	0.614221	1.13135	NA	0.840737
FJOH_RS04520	#N/A	#N/A	NA	1.19643	1.83565	NA	1.23394
FJOH_RS04525	Fjoh_0867	hypothetical protein	NA	NA	-0.829444	NA	-0.574281
FJOH_RS04530	Fjoh_0868	Single-stranded DNA-binding protein	NA	NA	NA	NA	NA
FJOH_RS04535	Fjoh_0869	Deaminated glutathione amidase	-1.45728	1.71269	0.904877	NA	NA
FJOH_RS04540	Fjoh_0870	hypothetical protein	-1.88346	3.25615	1.1534	NA	1.40892
FJOH_RS04545	Fjoh_0871	Aminopeptidase YwaD	NA	NA	-1.06919	0.759895	NA
FJOH_RS04550	Fjoh_0872	hypothetical protein	NA	NA	NA	NA	NA
FJOH_RS04555	Fjoh_0873	HTH-type transcriptional regulator MetR	NA	NA	0.49526	-0.583251	NA
FJOH_RS04560	Fjoh_0874	Spermidine/spermine N(1)-acetyltransferase	NA	NA	NA	NA	NA
FJOH_RS04565	Fjoh_0875	Protein YeeZ	NA	NA	0.61943	NA	NA
FJOH_RS04570	Fjoh_0876	Methylated-DNA--protein-cysteine methyltransferase	NA	NA	1.15429	NA	0.95242
FJOH_RS04575	Fjoh_0877	hypothetical protein	NA	NA	NA	NA	0.416915
FJOH_RS04580	Fjoh_0878	hypothetical protein	0.472885	-0.718696	-0.396039	NA	NA
FJOH_RS04585	Fjoh_0879	Spore maturation protein B	-0.467669	NA	-0.865835	NA	-0.590495
FJOH_RS04590	Fjoh_0880	hypothetical protein	NA	NA	-0.715023	NA	NA
FJOH_RS04595	Fjoh_0881	Fumarate hydratase class I, anaerobic	NA	-0.967211	-0.535054	NA	-0.906314
FJOH_RS04600	Fjoh_0882	Blue-light-activated histidine kinase	NA	1.38416	1.86525	NA	1.38044
FJOH_RS04605	Fjoh_0883	DNA polymerase IV	-0.869624	0.695292	0.504346	-0.677209	NA
FJOH_RS04610	Fjoh_0884	Bis(5'-nucleosyl)-tetraphosphatase, symmetrical	NA	-0.761177	-0.761019	NA	-1.04224
FJOH_RS04615	Fjoh_0885	hypothetical protein	-1.81394	NA	-1.36796	-0.417996	-1.78614
FJOH_RS04620	Fjoh_0886	Bacillolysin	NA	-1.07565	-1.76532	1.23	NA
FJOH_RS04625	Fjoh_0887	putative succinyl-CoA:3-ketoacid coenzyme A transferase subunit B	1.55103	NA	1.89386	NA	1.86249
FJOH_RS04630	Fjoh_0888	Succinyl-CoA:3-ketoacid coenzyme A transferase subunit A	1.55409	0.458498	2.11203	NA	2.01296
FJOH_RS04635	Fjoh_0889	Penicillin-binding protein 1A	NA	NA	NA	NA	NA
FJOH_RS04640	Fjoh_0890	Gliding motility lipoprotein GldH	NA	NA	NA	NA	NA
FJOH_RS04645	Fjoh_0891	hypothetical protein	NA	NA	NA	NA	NA
FJOH_RS04650	Fjoh_0892	hypothetical protein	NA	NA	NA	NA	NA
FJOH_RS04655	Fjoh_0893	hypothetical protein	NA	NA	NA	NA	NA
FJOH_RS04660	Fjoh_0894	hypothetical protein	NA	NA	NA	NA	NA
FJOH_RS04665	Fjoh_0895	hypothetical protein	NA	NA	NA	NA	NA
FJOH_RS04670	Fjoh_0896	hypothetical protein	NA	NA	NA	NA	NA
FJOH_RS04675	Fjoh_0897	hypothetical protein	NA	0.991954	1.46748	-0.667715	0.799598
FJOH_RS04680	Fjoh_0898	Phosphocholine transferase AnkX	NA	1.99883	2.05605	NA	1.94764
FJOH_RS04685	Fjoh_0899	hypothetical protein	NA	NA	1.98879	NA	1.41217
FJOH_RS04690	Fjoh_0900	hypothetical protein	NA	NA	NA	NA	NA
FJOH_RS04695	Fjoh_0901	hypothetical protein	NA	1.16284	NA	NA	0.598935
FJOH_RS04700	Fjoh_0902	hypothetical protein	NA	NA	NA	NA	NA
FJOH_RS04705	Fjoh_0903	putative protease YdcP	-1.90807	-1.70596	-3.67892	NA	-3.61491
FJOH_RS04710	Fjoh_0904	hypothetical protein	-2.25824	NA	-2.54724	NA	-2.38993
FJOH_RS04715	Fjoh_0905	hypothetical protein	-1.41886	-0.979326	-2.35633	NA	-2.39936
FJOH_RS04720	Fjoh_0906	Multidrug resistance protein MexA	1.62309	NA	NA	NA	1.03156
FJOH_RS04725	Fjoh_0907	Efflux pump membrane transporter BepE	3.37263	-1.94956	NA	NA	1.42263
FJOH_RS04730	Fjoh_0908	Outer membrane protein OprM	4.76908	-2.04217	2.29685	NA	2.731
FJOH_RS04735	Fjoh_0909	hypothetical protein	NA	NA	NA	NA	NA
FJOH_RS04740	Fjoh_0910	hypothetical protein	NA	NA	NA	NA	NA
FJOH_RS04745	NO_OLD_TAG_27	hypothetical protein	NA	NA	NA	NA	NA
FJOH_RS04750	Fjoh_0912	hypothetical protein	NA	NA	NA	NA	NA
FJOH_RS04755	Fjoh_0913	hypothetical protein	NA	NA	NA	NA	NA
FJOH_RS04760	Fjoh_0914	hypothetical protein	NA	NA	NA	NA	NA
FJOH_RS04765	Fjoh_0915	hypothetical protein	NA	NA	NA	NA	NA
FJOH_RS04770	NO_OLD_TAG_28	hypothetical protein	NA	NA	1.40716	NA	NA
FJOH_RS04775	NO_OLD_TAG_29	Antitoxin SocA	NA	NA	NA	NA	-0.468386
FJOH_RS04780	Fjoh_0918	hypothetical protein	NA	NA	NA	NA	NA
FJOH_RS04785	Fjoh_0919	hypothetical protein	-1.34623	NA	-1.31384	NA	-1.30941
FJOH_RS04790	NO_OLD_TAG_30	hypothetical protein	NA	NA	NA	NA	NA
FJOH_RS04800	Fjoh_0920	hypothetical protein	NA	1.16701	1.42174	-0.589001	0.832681
FJOH_RS04805	Fjoh_0921	Antitoxin SocA	NA	0.799715	1.07547	NA	0.770644
FJOH_RS04810	Fjoh_0922	hypothetical protein	NA	0.525415	0.926872	NA	0.901764
FJOH_RS04815	NO_OLD_TAG_32	hypothetical protein	NA	NA	NA	NA	NA
FJOH_RS04820	Fjoh_0923	hypothetical protein	NA	NA	NA	NA	NA
FJOH_RS04825	NO_OLD_TAG_33	hypothetical protein	NA	NA	NA	NA	NA
FJOH_RS04830	Fjoh_0924	hypothetical protein	0.493553	0.891555	2.31151	-0.926267	1.38523
FJOH_RS04835	NO_OLD_TAG_34	Transcriptional repressor SdpR	2.5874	-1.75704	NA	NA	NA
FJOH_RS04840	Fjoh_0926	hypothetical protein	2.56946	-1.67657	NA	0.878575	0.892575
FJOH_RS04845	Fjoh_0927	hypothetical protein	6.14239	-2.14586	NA	3.78773	4.00447
FJOH_RS04850	Fjoh_0928	Colicin I receptor	6.50997	-1.94084	NA	5.1205	4.56953
FJOH_RS04855	Fjoh_0929	Alkyl hydroperoxide reductase subunit F	NA	NA	NA	NA	NA
FJOH_RS04860	Fjoh_0930	hypothetical protein	NA	NA	NA	NA	NA
FJOH_RS04865	Fjoh_0931	hypothetical protein	NA	NA	1.20953	-0.842344	NA
FJOH_RS04870	Fjoh_0932	Divalent metal cation transporter MntH	2.3293	-1.12841	-0.814081	2.01464	1.20087
FJOH_RS04875	Fjoh_0933	Iron-dependent repressor IdeR	1.89259	-0.856742	NA	1.05942	1.03571
FJOH_RS04880	Fjoh_0934	hypothetical protein	NA	NA	-0.670384	NA	-0.858821
FJOH_RS04885	Fjoh_0935	hypothetical protein	NA	NA	-1.18883	NA	-1.04407
FJOH_RS04890	Fjoh_0936	Crotonyl-CoA hydratase	-0.953958	NA	-0.43695	-0.508391	-0.945422
FJOH_RS04895	Fjoh_0937	Signal transduction histidine-protein kinase AtoS	-1.20057	NA	-1.36336	NA	-1.5946
FJOH_RS04900	Fjoh_0938	hypothetical protein	-1.20726	NA	-0.71763	NA	-1.11832
FJOH_RS04905	Fjoh_0939	Ferrochelatase	-1.34213	NA	-1.98862	NA	-1.56436
FJOH_RS04910	Fjoh_0940	hypothetical protein	NA	NA	NA	NA	NA
FJOH_RS04915	Fjoh_0941	Regulatory protein PchR	NA	NA	-0.506304	NA	-0.408338
FJOH_RS04920	Fjoh_0942	Glutamyl-tRNA reductase	NA	-1.58865	-1.6629	NA	-1.79005
FJOH_RS04925	Fjoh_0943	hypothetical protein	NA	-1.64229	-1.70253	NA	-2.04248
FJOH_RS04930	Fjoh_0944	Porphobilinogen deaminase	-0.948347	-1.55121	-2.77531	NA	-2.50092
FJOH_RS04935	Fjoh_0945	hypothetical protein	-1.09573	-1.6598	-3.43492	0.676128	-2.75795
FJOH_RS04940	Fjoh_0946	Uroporphyrinogen decarboxylase	-0.939802	-1.87459	-3.46396	0.648406	-2.81527
FJOH_RS04950	Fjoh_0948	hypothetical protein	NA	NA	-1.62246	NA	-1.66763
FJOH_RS04955	Fjoh_0949	Putative ribosomal N-acetyltransferase YdaF	NA	-0.974798	-1.2687	NA	-1.58421
FJOH_RS04960	Fjoh_0950	Oxygen-dependent coproporphyrinogen-III oxidase	-0.90136	-0.727048	-1.43651	NA	-1.62888
FJOH_RS04965	Fjoh_0951	hypothetical protein	NA	NA	NA	NA	NA
FJOH_RS04970	Fjoh_0952	hypothetical protein	NA	NA	NA	NA	NA
FJOH_RS04975	Fjoh_0953	Fructose-bisphosphate aldolase class 1	2.15549	-0.810237	1.42578	NA	1.34524
FJOH_RS04980	Fjoh_0954	hypothetical protein	NA	NA	NA	NA	NA
FJOH_RS04985	Fjoh_0955	hypothetical protein	NA	NA	NA	NA	NA
FJOH_RS04990	Fjoh_0956	hypothetical protein	NA	NA	NA	NA	NA
FJOH_RS04995	Fjoh_0957	Delta-aminolevulinic acid dehydratase	NA	NA	0.731548	-0.611817	NA
FJOH_RS05000	Fjoh_0958	Cytochrome c-552	NA	NA	NA	NA	NA
FJOH_RS05005	Fjoh_0959	Neutral endopeptidase	0.350522	1.44155	1.56615	NA	1.79215
FJOH_RS05010	Fjoh_0960	SCO1 protein	NA	-0.426054	NA	-0.580558	-0.3771
FJOH_RS05015	Fjoh_0961	hypothetical protein	NA	NA	NA	NA	NA
FJOH_RS05020	Fjoh_0962	Fe(2+) transporter FeoB	-1.05491	1.94383	1.41757	-0.527962	0.889587
FJOH_RS05025	NO_OLD_TAG_36	hypothetical protein	-1.32984	0.857198	NA	NA	-0.471239
FJOH_RS05030	Fjoh_0964	hypothetical protein	NA	NA	NA	NA	NA
FJOH_RS05035	Fjoh_0965	hypothetical protein	NA	NA	NA	NA	NA
FJOH_RS05040	Fjoh_0966	hypothetical protein	NA	NA	NA	NA	NA
FJOH_RS05045	Fjoh_0967	putative protein YedJ	-1.21327	NA	-2.18561	1.06569	-1.11721
FJOH_RS05050	Fjoh_0968	Putative acyl-[acyl-carrier-protein] desaturase DesA1	-0.696416	-0.433977	-1.30973	NA	-1.13048
FJOH_RS05055	Fjoh_0969	hypothetical protein	NA	NA	-0.63101	NA	-0.626298
FJOH_RS05060	Fjoh_0970	Ribonuclease P protein component	NA	NA	NA	NA	-1.09237
FJOH_RS05065	Fjoh_0971	hypothetical protein	0.595302	NA	1.01518	NA	0.892681
FJOH_RS05070	Fjoh_0972	putative CtpA-like serine protease	0.381131	0.363497	0.531687	NA	0.744741
FJOH_RS05075	Fjoh_0973	Outer membrane protein P6	NA	NA	NA	NA	NA
FJOH_RS05085	Fjoh_0974	hypothetical protein	NA	NA	2.8967	NA	2.11402
FJOH_RS05090	Fjoh_0975	hypothetical protein	NA	2.26806	1.92487	NA	1.78358
FJOH_RS05095	Fjoh_0976	Membrane-bound lytic murein transglycosylase D	NA	NA	NA	NA	NA
FJOH_RS05100	Fjoh_0977	Phosphoglycerate kinase	-0.877199	-0.54759	-1.82558	NA	-1.42489
FJOH_RS05105	Fjoh_0978	hypothetical protein	-0.817123	NA	-1.50032	NA	-1.13672
FJOH_RS05115	Fjoh_0980	hypothetical protein	NA	-0.647205	-1.02601	0.694741	NA
FJOH_RS05120	Fjoh_0981	hypothetical protein	NA	-1.67962	-2.65467	1.29004	-1.36441
FJOH_RS05125	Fjoh_0982	hypothetical protein	NA	-0.881236	-2.15709	1.90935	NA
FJOH_RS05130	Fjoh_0983	hypothetical protein	0.479101	-0.581843	-1.54824	1.44545	NA
FJOH_RS05135	Fjoh_0984	hypothetical protein	NA	NA	-1.37601	0.932931	-0.442967
FJOH_RS05140	Fjoh_0985	DNA polymerase III subunit gamma/tau	-0.498583	NA	-0.769039	NA	-0.690284
FJOH_RS05145	Fjoh_0986	hypothetical protein	NA	-0.839151	NA	NA	-0.762308
FJOH_RS05150	Fjoh_0987	putative acyl-CoA thioester hydrolase	NA	NA	NA	NA	NA
FJOH_RS05155	Fjoh_0988	Protein RecA	-0.805056	0.641727	0.494764	-0.658033	NA
FJOH_RS05160	Fjoh_0989	1-acyl-sn-glycerol-3-phosphate acyltransferase	-0.779737	NA	-1.69863	NA	-1.41849
FJOH_RS05165	Fjoh_0990	Tryptophan--tRNA ligase	-0.484755	NA	-0.361533	NA	-0.509516
FJOH_RS05170	Fjoh_0991	Transcriptional regulatory protein BtsR	NA	NA	NA	NA	NA
FJOH_RS05175	Fjoh_0992	Sensor histidine kinase BtsS	-1.78777	NA	NA	NA	NA
FJOH_RS05180	Fjoh_0993	O-acetyltransferase OatA	NA	NA	NA	NA	NA
FJOH_RS05185	Fjoh_0994	hypothetical protein	NA	NA	NA	NA	NA
FJOH_RS05190	Fjoh_0995	DNA processing protein DprA	NA	2.33698	1.49922	NA	0.938691
FJOH_RS05195	Fjoh_0996	hypothetical protein	-1.02209	NA	NA	-0.517477	-0.720709
FJOH_RS05200	Fjoh_0997	hypothetical protein	1.31919	NA	NA	NA	NA
FJOH_RS05205	Fjoh_0998	hypothetical protein	NA	1.1898	1.588	-1.17301	NA
FJOH_RS05210	Fjoh_0999	ATP-dependent RecD-like DNA helicase	-0.970092	NA	-1.04734	NA	-1.16195
FJOH_RS05215	Fjoh_1000	hypothetical protein	NA	NA	-0.683963	NA	NA
FJOH_RS05225	Fjoh_1001	Ubiquinone biosynthesis O-methyltransferase	NA	-0.750478	-1.7026	0.834401	-0.867568
FJOH_RS05230	Fjoh_1002	hypothetical protein	NA	NA	-1.48529	NA	NA
FJOH_RS05235	Fjoh_1003	tRNA uridine 5-carboxymethylaminomethyl modification enzyme MnmG	NA	NA	NA	NA	-0.397708
FJOH_RS05240	Fjoh_1004	Endoribonuclease YbeY	NA	-0.915057	NA	NA	-0.679834
FJOH_RS05245	Fjoh_1005	hypothetical protein	1.178	NA	1.12504	NA	0.869262
FJOH_RS05250	Fjoh_1006	Glutamate--tRNA ligase	NA	NA	0.37797	-0.656472	NA
FJOH_RS05255	Fjoh_1007	Protein QmcA	0.51901	NA	0.809391	-0.447376	0.36196
FJOH_RS05260	Fjoh_1008	hypothetical protein	NA	NA	NA	NA	NA
FJOH_RS05265	Fjoh_1009	hypothetical protein	0.817473	NA	0.793009	NA	1.49676
FJOH_RS05270	Fjoh_1010	hypothetical protein	NA	1.83291	2.94475	-0.720874	2.22398
FJOH_RS05275	Fjoh_1011	hypothetical protein	-0.956221	3.80734	3.67945	-0.821964	2.85783
FJOH_RS05280	Fjoh_1012	Glutamine--tRNA ligase	NA	NA	0.397387	NA	0.293765
FJOH_RS05285	NO_OLD_TAG_51	hypothetical protein	NA	1.97977	2.93355	-0.79943	2.13432
FJOH_RS05290	Fjoh_1013	hypothetical protein	NA	1.42575	1.79358	NA	NA
FJOH_RS05295	Fjoh_1014	Dihydroneopterin aldolase	-0.68805	1.15201	1.41653	-0.950977	0.465237
FJOH_RS05300	Fjoh_1015	hypothetical protein	NA	NA	NA	NA	NA
FJOH_RS05305	Fjoh_1016	hypothetical protein	0.560159	0.432964	1.29741	NA	0.993356
FJOH_RS05310	Fjoh_1017	Ribonuclease R	NA	0.6966	1.14348	NA	0.725209
FJOH_RS05315	Fjoh_1018	hypothetical protein	NA	NA	NA	NA	NA
FJOH_RS05320	Fjoh_1019	Ribose-5-phosphate isomerase B	-0.520878	1.00805	1.9296	-1.442	0.487483
FJOH_RS05325	#N/A	#N/A	NA	NA	NA	NA	NA
FJOH_RS05330	Fjoh_1021	Protein YhgF	-0.927097	0.87708	NA	NA	NA
FJOH_RS05335	Fjoh_1022	Endoglucanase A	-2.2732	0.808634	-1.75106	NA	-1.46422
FJOH_RS05340	Fjoh_1023	Sec-independent protein translocase protein TatA	NA	-1.48807	NA	-1.51754	NA
FJOH_RS05345	Fjoh_1024	hypothetical protein	NA	1.06345	1.58001	-0.714273	0.865666
FJOH_RS05350	Fjoh_1025	hypothetical protein	NA	0.659712	1.01646	NA	0.727714
FJOH_RS05355	Fjoh_1026	hypothetical protein	NA	NA	NA	NA	NA
FJOH_RS05360	Fjoh_1027	hypothetical protein	NA	NA	0.893696	NA	1.00653
FJOH_RS05365	Fjoh_1028	hypothetical protein	NA	0.583954	0.588132	NA	0.531407
FJOH_RS05370	Fjoh_1029	hypothetical protein	NA	NA	NA	NA	NA
FJOH_RS05375	Fjoh_1030	hypothetical protein	NA	NA	-0.60145	NA	NA
FJOH_RS05380	Fjoh_1031	hypothetical protein	NA	-1.56495	-1.48527	NA	NA
FJOH_RS05385	Fjoh_1032	hypothetical protein	NA	NA	-1.60449	NA	-1.05909
FJOH_RS05390	Fjoh_1033	Putative O-antigen transporter	NA	-1.55326	-2.46808	NA	-1.66234
FJOH_RS05395	Fjoh_1034	hypothetical protein	NA	NA	NA	NA	NA
FJOH_RS05400	Fjoh_1035	Mannosylfructose-phosphate synthase	NA	NA	NA	NA	-0.622982
FJOH_RS05405	Fjoh_1036	GDP-mannose-dependent alpha-(1-6)-phosphatidylinositol monomannoside mannosyltransferase	NA	-0.550047	NA	NA	NA
FJOH_RS05410	Fjoh_1037	UDP-glucose 4-epimerase	-0.650841	NA	-0.493268	NA	NA
FJOH_RS05415	Fjoh_1038	hypothetical protein	NA	-1.32357	-2.467	0.823178	-1.64254
FJOH_RS05420	Fjoh_1039	UDP-2,3-diacetamido-2,3-dideoxy-D-glucuronate 2-epimerase	-0.819506	NA	-1.5253	0.705643	-0.819125
FJOH_RS05425	Fjoh_1040	hypothetical protein	-0.87868	-0.656306	-2.444	0.906846	-1.53606
FJOH_RS05430	Fjoh_1041	Phosphoribosylamine--glycine ligase	-0.35671	-0.81103	-1.08045	NA	-1.16792
FJOH_RS05435	Fjoh_1042	hypothetical protein	NA	NA	NA	NA	NA
FJOH_RS05440	Fjoh_1043	hypothetical protein	NA	-0.593311	-0.691367	NA	-0.865367
FJOH_RS05445	Fjoh_1044	Uracil phosphoribosyltransferase	0.624651	-0.898427	-0.707372	NA	NA
FJOH_RS05450	Fjoh_1045	hypothetical protein	NA	NA	0.479042	NA	0.363062
FJOH_RS05455	Fjoh_1046	ADP-heptose--LPS heptosyltransferase 2	NA	-1.39829	-2.10909	0.921926	-1.18663
FJOH_RS05460	Fjoh_1047	hypothetical protein	NA	NA	2.90564	-1.88698	1.01842
FJOH_RS05465	Fjoh_1048	1,2-phenylacetyl-CoA epoxidase, subunit E	-1.16176	NA	-1.30853	NA	-1.24363
FJOH_RS05470	Fjoh_1049	hypothetical protein	NA	-1.35278	-1.82526	NA	-1.59626
FJOH_RS05475	Fjoh_1050	Glycine betaine/carnitine/choline transport ATP-binding protein OpuCA	NA	NA	NA	NA	NA
FJOH_RS05480	Fjoh_1051	hypothetical protein	NA	NA	NA	NA	NA
FJOH_RS05485	Fjoh_1052	hypothetical protein	-0.682714	NA	-0.849317	NA	-0.734415
FJOH_RS05490	Fjoh_1053	hypothetical protein	NA	NA	NA	NA	NA
FJOH_RS05495	Fjoh_1054	hypothetical protein	NA	NA	-1.59295	NA	-1.72436
FJOH_RS05500	Fjoh_1055	ATP synthase subunit a	-1.25376	-0.959339	-2.67369	NA	-2.21324
FJOH_RS05505	Fjoh_1056	ATP synthase subunit c	-2.48906	NA	-1.90596	NA	-1.96639
FJOH_RS05510	Fjoh_1057	ATP synthase subunit b	-1.41367	NA	-2.0395	NA	-1.66225
FJOH_RS05515	Fjoh_1058	ATP synthase subunit delta	-1.49089	NA	-2.12248	NA	-1.70134
FJOH_RS05520	Fjoh_1059	ATP synthase subunit alpha	-1.52484	NA	-1.68941	NA	-1.3388
FJOH_RS05525	Fjoh_1060	ATP synthase gamma chain	-1.76028	NA	-2.86507	0.712988	-2.15201
FJOH_RS05530	Fjoh_1061	hypothetical protein	0.885855	2.1693	3.59097	-0.532576	3.05916
FJOH_RS05535	Fjoh_1062	hypothetical protein	NA	-0.512214	-0.642049	NA	-0.787787
FJOH_RS05540	Fjoh_1063	Deoxyuridine 5'-triphosphate nucleotidohydrolase	NA	NA	NA	NA	NA
FJOH_RS05545	Fjoh_1064	Bifunctional protein GlmU	0.439664	NA	NA	NA	0.39795
FJOH_RS05550	Fjoh_1065	Beta-barrel assembly-enhancing protease	NA	NA	0.532762	NA	0.425544
FJOH_RS05555	Fjoh_1066	hypothetical protein	0.418221	1.01325	1.85074	-0.418717	1.43207
FJOH_RS05560	Fjoh_1067	Murein hydrolase activator EnvC	NA	0.63446	0.741808	NA	0.843822
FJOH_RS05565	Fjoh_1068	Inosine-5'-monophosphate dehydrogenase	-0.728208	NA	NA	-1.39481	-1.08435
FJOH_RS05570	Fjoh_1069	Ribosome-binding factor A	NA	NA	0.942154	-0.744347	NA
FJOH_RS05575	Fjoh_1070	Lipoprotein-releasing system transmembrane protein LolE	NA	NA	NA	NA	NA
FJOH_RS05580	Fjoh_1071	putative FMN/FAD exporter YeeO	-0.733463	NA	NA	NA	NA
FJOH_RS05585	Fjoh_1072	hypothetical protein	NA	NA	NA	NA	NA
FJOH_RS05590	Fjoh_1073	hypothetical protein	-1.15614	NA	-1.64235	NA	-0.912297
FJOH_RS05595	Fjoh_1074	putative tRNA-dihydrouridine synthase	-0.420228	0.446346	1.05284	-1.02647	NA
FJOH_RS05600	Fjoh_1075	Phenylacetate-coenzyme A ligase	-0.608627	-0.437063	-0.897681	NA	-1.04599
FJOH_RS05605	Fjoh_1076	hypothetical protein	0.675898	NA	NA	NA	NA
FJOH_RS05610	Fjoh_1077	Phytoene desaturase (lycopene-forming)	-0.54677	NA	-1.99854	0.805703	-1.19129
FJOH_RS05615	Fjoh_1078	Bifunctional protein Aas	-0.883072	-0.492752	-1.47744	NA	-1.3764
FJOH_RS05620	Fjoh_1079	Polyprenol monophosphomannose synthase	-0.860426	0.628607	NA	NA	NA
FJOH_RS05625	Fjoh_1080	hypothetical protein	-0.695927	0.608493	0.647664	-0.734081	NA
FJOH_RS05630	Fjoh_1081	hypothetical protein	NA	0.957964	1.2598	-0.849975	NA
FJOH_RS05635	Fjoh_1082	hypothetical protein	NA	0.522343	NA	NA	0.528283
FJOH_RS05640	Fjoh_1083	hypothetical protein	NA	0.574705	NA	NA	0.590773
FJOH_RS05645	Fjoh_1084	hypothetical protein	NA	2.54153	2.09086	NA	1.85957
FJOH_RS05650	Fjoh_1085	Outer-membrane lipoprotein carrier protein	-0.710217	2.92578	3.00927	-0.791249	2.21813
FJOH_RS05655	Fjoh_1086	Peptidoglycan-N-acetylglucosamine deacetylase	-0.901271	NA	-1.33912	NA	-0.920267
FJOH_RS05660	Fjoh_1087	hypothetical protein	-0.60788	-0.587411	-1.89908	0.703197	-1.19562
FJOH_RS05665	Fjoh_1088	3-oxoacyl-[acyl-carrier-protein] synthase 2	-1.04145	NA	-1.68069	NA	-1.3694
FJOH_RS05670	Fjoh_1089	Acyl carrier protein	-1.42487	NA	-1.5509	NA	-1.67488
FJOH_RS05675	Fjoh_1090	hypothetical protein	-1.01051	NA	NA	NA	-0.598659
FJOH_RS05680	Fjoh_1091	hypothetical protein	-1.13144	NA	-0.897425	NA	-0.7671
FJOH_RS05685	Fjoh_1092	hypothetical protein	-1.40916	NA	-1.39563	NA	-0.945106
FJOH_RS05690	Fjoh_1093	3-oxoacyl-[acyl-carrier-protein] synthase 2	-1.19503	NA	-1.67099	0.489202	-1.18161
FJOH_RS05695	Fjoh_1094	Putative esterase	-1.0885	NA	-1.42469	NA	-0.835325
FJOH_RS05700	Fjoh_1095	putative multidrug ABC transporter permease YbhR	-1.13003	NA	-1.51659	0.590973	-0.925253
FJOH_RS05705	Fjoh_1096	ABC transporter ATP-binding protein NatA	-1.32072	NA	-1.12514	NA	-0.74537
FJOH_RS05710	Fjoh_1097	hypothetical protein	-1.48013	0.738426	-0.828923	NA	-0.741189
FJOH_RS05715	Fjoh_1098	hypothetical protein	NA	NA	NA	NA	NA
FJOH_RS05720	#N/A	#N/A	NA	NA	NA	NA	NA
FJOH_RS05725	Fjoh_1100	hypothetical protein	-1.01938	NA	-0.929477	NA	-0.572358
FJOH_RS05730	Fjoh_1101	hypothetical protein	-0.898962	NA	-1.09826	NA	-0.538486
FJOH_RS05735	Fjoh_1102	3-oxoacyl-[acyl-carrier-protein] synthase 3	-1.00994	NA	-1.21636	NA	-0.91084
FJOH_RS05740	Fjoh_1103	hypothetical protein	-1.01697	NA	-1.37624	NA	-1.42144
FJOH_RS05745	Fjoh_1104	Lipid A biosynthesis lauroyltransferase	-1.09491	-1.32574	-2.36454	NA	-2.42504
FJOH_RS05750	Fjoh_1105	Acyl carrier protein	NA	NA	-1.34238	NA	-1.05077
FJOH_RS05755	Fjoh_1106	3-oxoacyl-[acyl-carrier-protein] synthase 1	-0.641111	0.725801	0.39903	NA	NA
FJOH_RS05760	Fjoh_1107	3-oxoacyl-[acyl-carrier-protein] reductase FabG	NA	-0.752387	-1.37243	NA	-0.916207
FJOH_RS05765	Fjoh_1108	hypothetical protein	NA	-0.900852	-1.58968	0.941242	-0.64818
FJOH_RS05770	Fjoh_1109	Tyrosine 2,3-aminomutase	NA	-0.385676	-1.31156	0.647302	-0.664185
FJOH_RS05775	Fjoh_1110	Ferredoxin--NADP reductase	-0.458264	0.382922	NA	NA	NA
FJOH_RS05780	Fjoh_1111	hypothetical protein	0.79532	-0.727242	0.832414	-0.764593	NA
FJOH_RS05785	Fjoh_1112	Sodium/glucose cotransporter	1.96441	-1.59768	NA	NA	0.366447
FJOH_RS05790	Fjoh_1113	Galactose-1-phosphate uridylyltransferase	0.866741	-0.85222	NA	NA	NA
FJOH_RS05795	Fjoh_1114	Galactokinase	1.77204	-0.785256	0.927921	NA	0.986309
FJOH_RS05800	Fjoh_1115	Aldose 1-epimerase	2.35169	-1.46825	NA	NA	0.880827
FJOH_RS05805	Fjoh_1116	putative HTH-type transcriptional regulator YydK	NA	NA	NA	NA	NA
FJOH_RS05810	Fjoh_1117	hypothetical protein	-0.399091	NA	NA	-0.55125	-0.442617
FJOH_RS05815	Fjoh_1118	Intracellular exo-alpha-L-arabinofuranosidase 2	3.6009	-2.95122	NA	NA	NA
FJOH_RS05820	Fjoh_1119	Ribulokinase	4.83335	-3.35851	1.31735	NA	1.47111
FJOH_RS05825	Fjoh_1120	L-ribulose-5-phosphate 4-epimerase	5.25596	-4.4373	NA	NA	NA
FJOH_RS05830	Fjoh_1121	L-arabinose isomerase	4.84148	-3.67002	NA	NA	1.16443
FJOH_RS05835	Fjoh_1122	Aldose 1-epimerase	1.6014	-1.07214	0.374082	NA	0.52892
FJOH_RS05840	Fjoh_1123	hypothetical protein	NA	-0.548348	-0.715901	NA	-0.808028
FJOH_RS05845	Fjoh_1124	hypothetical protein	NA	NA	NA	NA	NA
FJOH_RS05850	Fjoh_1125	hypothetical protein	NA	NA	NA	NA	-0.744462
FJOH_RS05855	#N/A	#N/A	NA	NA	NA	NA	NA
FJOH_RS05860	Fjoh_1126	Ribose-phosphate pyrophosphokinase	-1.19394	-1.06704	-2.86481	NA	-2.26132
FJOH_RS05865	Fjoh_1127	50S ribosomal protein L25	-2.27366	0.562944	-1.71341	NA	-1.71069
FJOH_RS05870	Fjoh_1128	Peptidyl-tRNA hydrolase	-0.512715	NA	-0.667497	NA	-0.645642
FJOH_RS05875	Fjoh_1129	Superoxide dismutase [Mn]	NA	1.20664	2.03633	-0.896185	1.14014
FJOH_RS05880	Fjoh_1130	Amidophosphoribosyltransferase	-1.40046	NA	-2.53579	0.796652	-1.73893
FJOH_RS05885	Fjoh_1131	putative sugar kinase YdjH	-1.4225	NA	-1.66263	NA	-1.68328
FJOH_RS05890	Fjoh_1132	hypothetical protein	NA	NA	NA	NA	0.908053
FJOH_RS05895	Fjoh_1133	ECF RNA polymerase sigma factor SigW	NA	1.16896	1.73082	NA	1.85797
FJOH_RS05900	Fjoh_1134	hypothetical protein	1.74293	NA	2.11273	NA	1.55166
FJOH_RS05905	Fjoh_1135	Ribonuclease HI	-1.18506	NA	-1.81871	NA	-1.13937
FJOH_RS05910	Fjoh_1136	Phosphoribosylglycinamide formyltransferase	-1.281	NA	-2.0153	NA	-1.33148
FJOH_RS05915	Fjoh_1137	Acyl carrier protein AcpP	-0.931857	NA	-2.2975	NA	-1.63428
FJOH_RS05920	Fjoh_1138	3-oxoacyl-[acyl-carrier-protein] synthase 2	-1.10022	NA	-1.92771	0.648745	-1.27893
FJOH_RS05925	Fjoh_1139	Ribonuclease 3	NA	-1.76522	-3.85131	2.34507	-1.49801
FJOH_RS05930	Fjoh_1140	hypothetical protein	-0.724756	-0.662278	-1.37152	NA	-1.38823
FJOH_RS05935	Fjoh_1141	Pyruvate kinase	-0.680068	NA	-1.46933	NA	-1.03665
FJOH_RS05940	Fjoh_1142	Arylsulfatase	NA	NA	NA	NA	NA
FJOH_RS05945	Fjoh_1143	hypothetical protein	NA	NA	NA	NA	NA
FJOH_RS05950	Fjoh_1144	hypothetical protein	NA	NA	NA	NA	NA
FJOH_RS05955	Fjoh_1145	hypothetical protein	NA	NA	NA	NA	NA
FJOH_RS05960	Fjoh_1146	hypothetical protein	NA	NA	NA	NA	NA
FJOH_RS05965	Fjoh_1147	hypothetical protein	NA	NA	NA	NA	NA
FJOH_RS05970	Fjoh_1148	hypothetical protein	NA	NA	NA	NA	NA
FJOH_RS05975	Fjoh_1149	hypothetical protein	NA	NA	NA	NA	NA
FJOH_RS05980	Fjoh_1150	hypothetical protein	NA	NA	NA	NA	NA
FJOH_RS05985	Fjoh_1151	Bifunctional transcriptional activator/DNA repair enzyme AdaA	-1.06791	1.08979	NA	NA	NA
FJOH_RS05990	Fjoh_1152	Aminopeptidase C	1.38978	-0.981208	NA	0.439003	0.408551
FJOH_RS05995	Fjoh_1153	hypothetical protein	0.849037	NA	NA	0.487297	0.55045
FJOH_RS06000	Fjoh_1154	hypothetical protein	NA	NA	NA	NA	NA
FJOH_RS06005	Fjoh_1155	hypothetical protein	NA	0.497472	1.09342	-0.93459	NA
FJOH_RS06015	Fjoh_1157	hypothetical protein	NA	NA	NA	NA	NA
FJOH_RS06020	Fjoh_1158	hypothetical protein	NA	NA	NA	NA	NA
FJOH_RS06030	#N/A	#N/A	NA	NA	NA	NA	NA
FJOH_RS06035	#N/A	#N/A	NA	NA	NA	NA	NA
FJOH_RS06040	Fjoh_1159	Putative zinc metalloprotease	NA	NA	0.585665	NA	NA
FJOH_RS06045	Fjoh_1160	hypothetical protein	NA	NA	NA	NA	NA
FJOH_RS06050	Fjoh_1163	Leukotoxin export protein LtxD	NA	NA	NA	NA	NA
FJOH_RS06055	Fjoh_1164	Lactococcin-G-processing and transport ATP-binding protein LagD	NA	NA	NA	NA	NA
FJOH_RS06060	Fjoh_1165	NADPH dehydrogenase	NA	1.08113	1.10537	NA	1.24741
FJOH_RS06065	Fjoh_1166	scyllo-inositol 2-dehydrogenase (NADP(+)) IolW	0.506609	0.857988	1.36748	NA	1.36476
FJOH_RS06070	Fjoh_1167	Inner membrane protein YbjJ	-1.97706	NA	-0.827559	-0.812521	-1.64046
FJOH_RS06075	Fjoh_1168	hypothetical protein	-2.76292	NA	NA	NA	-1.58535
FJOH_RS06080	Fjoh_1169	hypothetical protein	NA	NA	NA	NA	NA
FJOH_RS06085	Fjoh_1170	hypothetical protein	-2.58769	NA	-2.57786	NA	-2.41998
FJOH_RS06090	Fjoh_1171	GTPase HflX	NA	NA	NA	NA	NA
FJOH_RS06095	NO_OLD_TAG_54	hypothetical protein	NA	NA	1.49451	-1.07522	NA
FJOH_RS06100	Fjoh_1173	hypothetical protein	-0.746455	0.698895	0.861894	-0.90915	NA
FJOH_RS06105	Fjoh_1174	hypothetical protein	0.504386	0.775328	1.71053	NA	1.28032
FJOH_RS06110	Fjoh_1175	Fe-S protein maturation auxiliary factor SufT	0.807141	0.849073	2.30004	-0.64351	1.65655
FJOH_RS06115	Fjoh_1176	Cysteine desulfuration protein SufE	0.707328	1.2339	2.21105	NA	1.942
FJOH_RS06120	Fjoh_1177	hypothetical protein	NA	1.23825	2.17955	NA	1.98013
FJOH_RS06125	Fjoh_1178	Cysteine desulfurase SufS	NA	1.93893	2.59737	-0.731001	1.86638
FJOH_RS06130	Fjoh_1179	hypothetical protein	1.6954	-0.450682	0.895039	NA	1.24483
FJOH_RS06135	Fjoh_1180	FeS cluster assembly protein SufD	-0.33506	0.468166	NA	NA	NA
FJOH_RS06140	Fjoh_1181	hypothetical protein	-1.23881	0.544903	-0.99064	NA	-0.693715
FJOH_RS06145	Fjoh_1182	putative ATP-dependent transporter SufC	NA	0.862068	0.59779	NA	0.657611
FJOH_RS06150	Fjoh_1183	Putative NAD(P)H-dependent FMN-containing oxidoreductase YwqN	NA	0.985827	1.15309	NA	1.43466
FJOH_RS06155	Fjoh_1184	FeS cluster assembly protein SufB	NA	1.04592	1.2567	NA	1.11627
FJOH_RS06160	Fjoh_1185	Iron-sulfur cluster insertion protein ErpA	NA	1.30952	2.46323	-0.919734	1.54343
FJOH_RS06165	Fjoh_1186	hypothetical protein	NA	NA	-1.29218	NA	NA
FJOH_RS06170	Fjoh_1187	putative quorum-quenching lactonase YtnP	NA	NA	NA	NA	-0.620239
FJOH_RS06180	Fjoh_1189	Internalin-J	-0.824569	-0.657366	-2.4743	0.991369	-1.48238
FJOH_RS06185	Fjoh_1190	Cell wall-associated protease	0.668563	0.759526	1.28396	NA	1.42814
FJOH_RS06190	Fjoh_1191	Aminopeptidase N	-0.435291	0.617765	NA	NA	NA
FJOH_RS06195	Fjoh_1192	hypothetical protein	NA	NA	NA	NA	NA
FJOH_RS06200	Fjoh_1193	hypothetical protein	NA	NA	NA	NA	NA
FJOH_RS06210	Fjoh_1195	hypothetical protein	NA	NA	1.94321	NA	1.20628
FJOH_RS06215	Fjoh_1196	hypothetical protein	NA	NA	NA	NA	NA
FJOH_RS06220	Fjoh_1197	hypothetical protein	NA	1.16971	1.30937	NA	NA
FJOH_RS06225	Fjoh_1198	hypothetical protein	NA	NA	NA	NA	0.648498
FJOH_RS06230	Fjoh_1199	hypothetical protein	NA	NA	NA	NA	NA
FJOH_RS06235	Fjoh_1200	putative epimerase/dehydratase	NA	0.951645	0.919948	NA	0.773475
FJOH_RS06245	Fjoh_1201	hypothetical protein	NA	NA	1.10448	-1.09151	NA
FJOH_RS06250	Fjoh_1202	Transcription-repair-coupling factor	NA	NA	-0.713075	NA	-0.485236
FJOH_RS06255	Fjoh_1203	hypothetical protein	NA	NA	NA	NA	NA
FJOH_RS06260	Fjoh_1204	hypothetical protein	-1.36816	2.47079	1.50836	NA	1.12993
FJOH_RS06265	Fjoh_1205	hypothetical protein	NA	NA	NA	NA	NA
FJOH_RS06270	Fjoh_1206	hypothetical protein	NA	NA	NA	NA	NA
FJOH_RS06275	Fjoh_1207	hypothetical protein	NA	3.00932	2.61269	NA	2.20456
FJOH_RS06295	Fjoh_1209	Glucan 1,4-alpha-glucosidase SusB	0.539577	-1.0691	-0.677647	NA	-0.529893
FJOH_RS06300	Fjoh_1210	Alpha-amylase 2	1.67908	-1.09985	0.95517	NA	0.578347
FJOH_RS06305	Fjoh_1211	hypothetical protein	1.0706	NA	NA	NA	NA
FJOH_RS06310	Fjoh_1212	Starch-binding protein SusD	1.06206	-0.736617	0.759293	NA	NA
FJOH_RS06315	Fjoh_1213	TonB-dependent receptor SusC	1.43908	-0.640116	0.537383	NA	0.798776
FJOH_RS06320	Fjoh_1214	hypothetical protein	1.90038	NA	1.69231	NA	1.40367
FJOH_RS06325	Fjoh_1215	ECF RNA polymerase sigma factor SigK	1.18829	-0.661097	NA	0.616139	0.526837
FJOH_RS06330	Fjoh_1216	hypothetical protein	-1.16661	1.70757	NA	0.894306	NA
FJOH_RS06335	Fjoh_1217	hypothetical protein	NA	NA	NA	NA	NA
FJOH_RS06340	Fjoh_1218	putative murein peptide carboxypeptidase	-0.467372	0.52651	NA	NA	NA
FJOH_RS06345	Fjoh_1219	D-alanyl-D-alanine carboxypeptidase	-1.11719	0.911781	0.733678	-0.93444	NA
FJOH_RS06350	Fjoh_1220	hypothetical protein	NA	NA	NA	NA	NA
FJOH_RS06355	Fjoh_1221	3-hydroxyanthranilate 3,4-dioxygenase	NA	NA	1.01103	-0.888912	NA
FJOH_RS06360	Fjoh_1222	hypothetical protein	NA	NA	NA	NA	NA
FJOH_RS06365	#N/A	#N/A	NA	NA	NA	NA	NA
FJOH_RS06370	Fjoh_1224	hypothetical protein	-0.735087	NA	NA	NA	-0.808008
FJOH_RS06375	Fjoh_1225	Succinate-semialdehyde dehydrogenase [NADP(+)]	0.364855	NA	1.20179	-0.546271	0.65551
FJOH_RS06380	Fjoh_1226	hypothetical protein	NA	-1.22368	NA	NA	-1.25609
FJOH_RS06390	Fjoh_1228	hypothetical protein	NA	NA	NA	NA	NA
FJOH_RS06395	Fjoh_1229	Protein LemA	NA	NA	NA	NA	NA
FJOH_RS06400	Fjoh_1230	hypothetical protein	NA	-1.26248	NA	NA	-0.776243
FJOH_RS06405	Fjoh_1231	Pectate trisaccharide-lyase	2.0482	-1.60183	1.04103	NA	NA
FJOH_RS06410	Fjoh_1232	hypothetical protein	NA	0.917727	1.51546	-0.854772	0.660636
FJOH_RS06415	Fjoh_1233	NADH-quinone oxidoreductase subunit N	NA	-0.632982	-1.45028	0.728643	-0.72158
FJOH_RS06420	Fjoh_1234	NADH-quinone oxidoreductase subunit M	NA	-0.493116	-1.69064	0.959355	-0.731208
FJOH_RS06425	Fjoh_1235	NADH-quinone oxidoreductase subunit L	NA	-0.745546	-1.71441	0.995371	-0.718978
FJOH_RS06430	Fjoh_1236	NADH-quinone oxidoreductase subunit 11	NA	-0.756991	-1.27519	0.664774	-0.609907
FJOH_RS06435	Fjoh_1237	NADH-quinone oxidoreductase subunit J	NA	-0.662081	-1.39787	0.655228	-0.742501
FJOH_RS06440	Fjoh_1238	NADH-quinone oxidoreductase subunit 9	NA	-0.720501	-1.044	0.482176	-0.561734
FJOH_RS06445	Fjoh_1239	NADH-quinone oxidoreductase subunit H	NA	-0.751688	-1.40365	0.766869	-0.636713
FJOH_RS06450	Fjoh_1240	NADH-quinone oxidoreductase chain 3	NA	-0.498601	-1.14062	0.679777	-0.460808
FJOH_RS06455	Fjoh_1241	NADH-quinone oxidoreductase subunit 1	NA	-0.46393	-0.948745	0.419698	-0.529032
FJOH_RS06460	Fjoh_1242	NADH-quinone oxidoreductase subunit 2	NA	-0.590587	-0.900673	0.481889	-0.418678
FJOH_RS06465	Fjoh_1243	NADH-quinone oxidoreductase subunit 4	NA	-0.755724	-1.73679	0.981424	-0.755292
FJOH_RS06470	Fjoh_1244	NADH-quinone oxidoreductase subunit C	NA	-0.726738	-1.54341	0.809338	-0.7339
FJOH_RS06475	Fjoh_1245	NADH-quinone oxidoreductase subunit 6	NA	-0.59074	-0.803922	NA	-0.421598
FJOH_RS06480	Fjoh_1246	NAD(P)H-quinone oxidoreductase subunit 3	NA	-0.631013	-1.01405	NA	-0.729531
FJOH_RS06485	Fjoh_1247	Cold shock protein CspV	NA	NA	NA	NA	NA
FJOH_RS06490	Fjoh_1248	Aspartate--tRNA ligase	-0.810641	-0.369939	-1.46423	NA	-1.18063
FJOH_RS06495	Fjoh_1249	Thiol:disulfide interchange protein TlpA	0.931546	0.862701	2.16985	NA	1.79452
FJOH_RS06500	Fjoh_1250	hypothetical protein	0.988191	0.804628	2.11445	NA	1.79305
FJOH_RS06505	Fjoh_1251	hypothetical protein	-1.61158	NA	-2.01616	NA	-2.26154
FJOH_RS06510	Fjoh_1252	hypothetical protein	-3.30778	4.2313	1.23545	NA	0.932274
FJOH_RS06515	Fjoh_1253	hypothetical protein	-2.51292	3.57069	1.94019	-0.834203	1.10536
FJOH_RS06520	Fjoh_1254	hypothetical protein	-3.11787	4.2258	1.9408	-0.761533	1.17886
FJOH_RS06525	Fjoh_1255	Dihydrolipoyllysine-residue succinyltransferase component of 2-oxoglutarate dehydrogenase complex	NA	-0.368849	-0.314677	NA	-0.35335
FJOH_RS06530	Fjoh_1256	2-oxoglutarate dehydrogenase E1 component	0.647284	-0.428843	NA	NA	NA
FJOH_RS06535	Fjoh_1257	hypothetical protein	NA	NA	NA	NA	NA
FJOH_RS06540	Fjoh_1258	hypothetical protein	-0.785405	0.71002	0.772749	-0.844952	NA
FJOH_RS06545	Fjoh_1259	Catabolite control protein A	NA	NA	NA	NA	NA
FJOH_RS06550	Fjoh_1260	TonB-dependent receptor SusC	1.31096	NA	NA	1.14632	0.836565
FJOH_RS06555	Fjoh_1261	hypothetical protein	1.00568	-0.928634	-1.19853	1.2752	NA
FJOH_RS06560	Fjoh_1262	Periplasmic trehalase	0.600419	NA	NA	0.957731	NA
FJOH_RS06565	Fjoh_1263	(2E,6E)-farnesyl diphosphate synthase	NA	-0.397779	-0.341166	NA	-0.582882
FJOH_RS06570	Fjoh_1264	hypothetical protein	-1.92061	4.3682	2.67663	NA	2.45008
FJOH_RS06575	Fjoh_1265	hypothetical protein	-2.30959	5.21212	2.49099	0.415588	2.90674
FJOH_RS06580	Fjoh_1266	Outer membrane protein TolC	-1.9053	4.84656	2.22088	0.720978	2.9419
FJOH_RS06585	Fjoh_1267	Multidrug resistance protein MexA	-1.90776	4.79354	2.30837	0.578442	2.88688
FJOH_RS06590	Fjoh_1268	Multidrug resistance protein MdtC	-2.19621	4.75543	1.97904	0.580415	2.55946
FJOH_RS06595	Fjoh_1269	hypothetical protein	-0.732915	-1.08324	-2.44087	0.622904	-1.81746
FJOH_RS06600	Fjoh_1270	hypothetical protein	NA	NA	NA	NA	NA
FJOH_RS06605	Fjoh_1271	hypothetical protein	1.99809	-1.21003	NA	NA	0.78661
FJOH_RS06610	Fjoh_1272	hypothetical protein	1.11221	NA	0.882753	NA	1.05976
FJOH_RS06615	Fjoh_1273	hypothetical protein	NA	NA	2.17059	NA	2.03535
FJOH_RS06620	Fjoh_1274	hypothetical protein	NA	NA	NA	NA	NA
FJOH_RS06625	Fjoh_1275	hypothetical protein	2.01608	1.64051	4.37765	-0.71853	3.66037
FJOH_RS06630	Fjoh_1276	hypothetical protein	2.07807	1.368	3.6616	NA	3.44903
FJOH_RS06635	Fjoh_1277	hypothetical protein	NA	NA	-0.80063	NA	NA
FJOH_RS06640	Fjoh_1278	putative metal-dependent hydrolase YjjV	-0.86336	NA	NA	-0.875047	-0.623076
FJOH_RS06645	Fjoh_1279	hypothetical protein	-1.04247	NA	-1.05496	NA	-1.08765
FJOH_RS06650	Fjoh_1280	L-asparaginase 1	-0.860021	NA	-1.24373	NA	-1.16652
FJOH_RS06655	Fjoh_1281	hypothetical protein	-1.76497	-1.30027	-1.79099	-1.27442	-3.06596
FJOH_RS06660	Fjoh_1282	HTH-type transcriptional regulator CynR	NA	1.83903	2.71606	-1.44566	1.27008
FJOH_RS06665	#N/A	#N/A	NA	NA	NA	NA	NA
FJOH_RS06670	Fjoh_1283	hypothetical protein	NA	NA	NA	NA	NA
FJOH_RS06675	Fjoh_1284	hypothetical protein	-1.16041	0.906058	0.655631	-0.908229	NA
FJOH_RS06680	Fjoh_1285	hypothetical protein	NA	NA	NA	NA	NA
FJOH_RS06685	Fjoh_1286	(R)-stereoselective amidase	1.22911	-1.05963	NA	NA	NA
FJOH_RS06690	Fjoh_1287	HTH-type transcriptional activator RhaS	-0.574558	0.753607	0.780342	-0.600438	NA
FJOH_RS06695	Fjoh_1288	hypothetical protein	1.01138	NA	0.892826	NA	1.02903
FJOH_RS06700	Fjoh_1289	hypothetical protein	0.524715	NA	1.05121	NA	0.72714
FJOH_RS06705	Fjoh_1290	Acyl-CoA dehydrogenase	0.870682	NA	1.10821	-0.440061	0.668142
FJOH_RS06710	Fjoh_1291	hypothetical protein	NA	NA	NA	NA	-0.442411
FJOH_RS06715	Fjoh_1294	hypothetical protein	4.17402	-2.76739	1.91552	NA	1.40607
FJOH_RS06730	Fjoh_1295	hypothetical protein	NA	NA	NA	NA	NA
FJOH_RS06735	Fjoh_1296	Lactococcin-G-processing and transport ATP-binding protein LagD	NA	0.753889	0.480144	NA	0.668256
FJOH_RS06740	Fjoh_1297	Hemolysin secretion protein D, chromosomal	NA	NA	0.683586	NA	0.600363
FJOH_RS06745	Fjoh_1298	hypothetical protein	0.715889	NA	NA	0.662141	NA
FJOH_RS06750	Fjoh_1299	tRNA1(Val) (adenine(37)-N6)-methyltransferase	-0.684686	-0.754292	-2.65354	1.20735	-1.44179
FJOH_RS06755	Fjoh_1300	Ribosome maturation factor RimM	NA	-1.89151	-3.44103	NA	-2.46313
FJOH_RS06760	Fjoh_1301	30S ribosomal protein S16	-1.85404	NA	-1.41336	NA	-1.71234
FJOH_RS06765	Fjoh_1302	hypothetical protein	NA	1.45048	1.78396	NA	1.48717
FJOH_RS06770	Fjoh_1303	hypothetical protein	-1.54471	0.775464	-0.556973	NA	-0.769158
FJOH_RS06775	Fjoh_1304	3-isopropylmalate dehydrogenase	-2.18626	NA	-2.15174	NA	-2.13178
FJOH_RS06780	Fjoh_1305	2-isopropylmalate synthase	-1.44302	NA	-2.03885	NA	-2.44117
FJOH_RS06785	Fjoh_1306	3-isopropylmalate dehydratase small subunit 1	NA	NA	-1.63958	NA	-1.52336
FJOH_RS06790	Fjoh_1307	3-isopropylmalate dehydratase large subunit	NA	-0.711904	-0.997717	NA	-1.23297
FJOH_RS06795	Fjoh_1308	Bifunctional transcriptional activator/DNA repair enzyme AdaA	NA	0.859102	1.28475	NA	0.75427
FJOH_RS06800	Fjoh_1309	Dihydroanticapsin 7-dehydrogenase	1.82211	NA	3.30723	-1.19307	2.11435
FJOH_RS06805	Fjoh_1310	DNA polymerase III subunit alpha	-1.06025	NA	NA	-1.07834	-0.865259
FJOH_RS06810	Fjoh_1311	hypothetical protein	0.782172	-1.6214	-1.31324	0.473947	-0.839274
FJOH_RS06815	Fjoh_1312	1,5-anhydro-D-fructose reductase	0.563509	NA	0.767758	NA	NA
FJOH_RS06820	Fjoh_1313	Prolyl endopeptidase	NA	NA	0.300374	NA	0.338422
FJOH_RS06825	Fjoh_1314	putative TonB-dependent receptor	-1.75215	3.67998	2.44204	-0.508502	1.93366
FJOH_RS06830	#N/A	#N/A	NA	1.04326	0.901494	NA	0.720387
FJOH_RS06835	Fjoh_1316	hypothetical protein	-0.676704	NA	NA	NA	-0.575173
FJOH_RS06840	Fjoh_1317	hypothetical protein	NA	NA	NA	NA	NA
FJOH_RS06845	Fjoh_1318	Alanine racemase 1	NA	0.37411	NA	NA	0.374707
FJOH_RS06850	Fjoh_1319	Large-conductance mechanosensitive channel	NA	NA	1.15561	NA	0.600699
FJOH_RS06855	Fjoh_1320	Aspartate-semialdehyde dehydrogenase	-0.443683	NA	0.323429	-0.47975	NA
FJOH_RS06860	Fjoh_1321	hypothetical protein	NA	NA	NA	NA	NA
FJOH_RS06865	Fjoh_1322	hypothetical protein	NA	NA	-0.855519	NA	-0.85756
FJOH_RS06870	Fjoh_1323	hypothetical protein	NA	NA	NA	NA	NA
FJOH_RS06875	Fjoh_1324	Rhodocoxin	NA	NA	NA	NA	NA
FJOH_RS06880	Fjoh_1325	hypothetical protein	NA	NA	NA	NA	NA
FJOH_RS06885	Fjoh_1326	Fe/S biogenesis protein NfuA	NA	0.768897	NA	NA	0.691725
FJOH_RS06890	Fjoh_1327	Iron-sulfur cluster carrier protein	-0.586441	1.50408	1.69536	-0.777601	0.917754
FJOH_RS06895	Fjoh_1328	hypothetical protein	2.05541	-1.17689	1.2106	NA	NA
FJOH_RS06900	Fjoh_1329	Macrolide export ATP-binding/permease protein MacB	1.7743	-0.648917	1.57864	NA	1.12531
FJOH_RS06905	Fjoh_1330	putative ABC transporter ATP-binding protein YknY	2.53105	-1.22296	1.21083	NA	1.30671
FJOH_RS06910	Fjoh_1331	hypothetical protein	1.6577	NA	1.75844	NA	1.55891
FJOH_RS06915	Fjoh_1332	Alginate biosynthesis transcriptional regulatory protein AlgB	0.723366	-0.573157	NA	NA	NA
FJOH_RS06920	Fjoh_1333	Signal transduction histidine-protein kinase AtoS	1.25897	-0.657311	NA	NA	0.60123
FJOH_RS06925	Fjoh_1334	DNA base-flipping protein	-1.25025	NA	-1.76792	NA	-1.16702
FJOH_RS06930	Fjoh_1335	hypothetical protein	-0.772044	-1.17319	-2.0329	NA	-1.95005
FJOH_RS06935	Fjoh_1336	tRNA (guanine-N(7)-)-methyltransferase	-0.474664	-0.921163	-1.17257	NA	-1.39664
FJOH_RS06940	Fjoh_1337	Ammonia channel	0.831802	-0.822972	-0.539469	0.54777	NA
FJOH_RS06945	Fjoh_1338	hypothetical protein	NA	NA	NA	NA	NA
FJOH_RS06950	Fjoh_1339	hypothetical protein	NA	NA	NA	-0.62858	NA
FJOH_RS06955	Fjoh_1340	hypothetical protein	NA	2.80702	4.02066	-0.707323	3.31346
FJOH_RS06960	Fjoh_1341	hypothetical protein	NA	NA	NA	NA	-0.983235
FJOH_RS06965	Fjoh_1342	hypothetical protein	NA	NA	NA	NA	NA
FJOH_RS06970	Fjoh_1343	Thioredoxin	NA	1.18345	2.62727	-1.14759	1.47967
FJOH_RS06980	Fjoh_1345	Transcriptional regulatory protein YpdB	NA	NA	NA	NA	NA
FJOH_RS06995	Fjoh_1348	Aminopeptidase N	NA	NA	NA	NA	NA
FJOH_RS07000	Fjoh_1349	putative protein	NA	NA	NA	NA	NA
FJOH_RS07005	#N/A	#N/A	NA	NA	NA	NA	NA
FJOH_RS07010	#N/A	#N/A	NA	NA	NA	NA	NA
FJOH_RS07015	Fjoh_1350	hypothetical protein	-3.63023	NA	-1.94483	NA	-2.36891
FJOH_RS07020	Fjoh_1351	hypothetical protein	-1.05602	NA	-1.30657	NA	-0.99811
FJOH_RS07025	Fjoh_1352	HTH-type transcriptional regulator NimR	NA	NA	-1.06382	0.622838	-0.440549
FJOH_RS07030	Fjoh_1353	hypothetical protein	3.95772	-3.81275	-2.41917	2.55583	NA
FJOH_RS07035	Fjoh_1354	Multidrug export protein EmrA	2.81718	-3.65816	-2.56359	1.71653	-0.843187
FJOH_RS07040	Fjoh_1355	putative multidrug resistance protein EmrY	2.61727	-3.74134	-3.73541	2.59827	-1.12682
FJOH_RS07045	Fjoh_1356	Phosphorylated carbohydrates phosphatase	NA	-1.1544	NA	-1.07735	-0.737725
FJOH_RS07050	Fjoh_1357	hypothetical protein	NA	NA	NA	NA	NA
FJOH_RS07055	Fjoh_1358	hypothetical protein	NA	NA	NA	NA	NA
FJOH_RS07060	NO_OLD_TAG_60	hypothetical protein	NA	NA	NA	NA	NA
FJOH_RS07065	#N/A	#N/A	NA	NA	NA	NA	NA
FJOH_RS07070	Fjoh_1360	N-formyl-4-amino-5-aminomethyl-2-methylpyrimidine deformylase	NA	NA	0.476897	-0.609109	NA
FJOH_RS07075	Fjoh_1361	hypothetical protein	NA	NA	0.848352	NA	NA
FJOH_RS07080	Fjoh_1362	Penicillinase repressor	NA	NA	NA	NA	NA
FJOH_RS07085	Fjoh_1363	hypothetical protein	NA	NA	NA	NA	NA
FJOH_RS07090	Fjoh_1364	hypothetical protein	NA	1.01139	1.22187	NA	0.957913
FJOH_RS07095	Fjoh_1365	hypothetical protein	NA	NA	0.653184	-0.696211	NA
FJOH_RS07100	Fjoh_1366	Phosphoenolpyruvate carboxykinase (ATP)	2.00273	-0.374146	1.30093	NA	1.62859
FJOH_RS07105	Fjoh_1367	3-phytase	NA	NA	NA	NA	NA
FJOH_RS07110	Fjoh_1368	Colicin I receptor	NA	NA	NA	NA	NA
FJOH_RS07115	Fjoh_1369	hypothetical protein	0.794553	2.05033	3.49324	-0.647743	2.84562
FJOH_RS07120	Fjoh_1370	hypothetical protein	-0.820877	NA	NA	-0.587748	-0.482291
FJOH_RS07125	Fjoh_1371	putative protein YjbR	NA	NA	NA	NA	NA
FJOH_RS07130	Fjoh_1372	hypothetical protein	NA	NA	NA	NA	NA
FJOH_RS07135	Fjoh_1373	hypothetical protein	NA	NA	-0.978807	NA	NA
FJOH_RS07140	Fjoh_1374	Kynurenine formamidase	NA	NA	NA	NA	-0.403396
FJOH_RS07145	Fjoh_1375	hypothetical protein	NA	NA	NA	NA	NA
FJOH_RS07150	Fjoh_1376	Oxygen-independent coproporphyrinogen-III oxidase-like protein YqeR	NA	NA	-0.879926	0.552273	-0.32736
FJOH_RS07155	Fjoh_1377	Crossover junction endodeoxyribonuclease RuvC	NA	NA	NA	NA	NA
FJOH_RS07160	Fjoh_1378	hypothetical protein	-0.96267	-0.662674	-1.43561	NA	-1.62704
FJOH_RS07165	Fjoh_1379	Poly-beta-1,6-N-acetyl-D-glucosamine synthase	-1.16108	NA	-1.51558	NA	-1.26352
FJOH_RS07170	Fjoh_1380	hypothetical protein	NA	NA	-0.601942	NA	-0.533968
FJOH_RS07175	Fjoh_1381	hypothetical protein	NA	-0.874558	NA	NA	NA
FJOH_RS07180	Fjoh_1382	hypothetical protein	NA	NA	0.662422	NA	NA
FJOH_RS07185	Fjoh_1383	hypothetical protein	NA	-1.53002	-1.72947	NA	-1.14194
FJOH_RS07190	Fjoh_1384	23S rRNA pseudouridine(2604) synthase	-0.49036	NA	NA	NA	NA
FJOH_RS07195	Fjoh_1385	hypothetical protein	NA	NA	0.692852	NA	NA
FJOH_RS07200	Fjoh_1386	hypothetical protein	NA	NA	NA	NA	0.421529
FJOH_RS07205	Fjoh_1387	hypothetical protein	-0.524827	0.695701	0.537283	NA	NA
FJOH_RS07210	Fjoh_1388	hypothetical protein	NA	1.51548	2.44652	NA	2.07726
FJOH_RS07215	Fjoh_1389	hypothetical protein	NA	NA	-1.04664	NA	-0.667151
FJOH_RS07220	Fjoh_1390	Tryptophan-rich protein TspO	NA	NA	NA	NA	NA
FJOH_RS07225	Fjoh_1391	putative metallo-hydrolase YflN	NA	NA	NA	NA	NA
FJOH_RS07230	Fjoh_1392	hypothetical protein	NA	NA	-3.45368	2.44727	-0.95637
FJOH_RS07240	Fjoh_1394	hypothetical protein	NA	-0.588042	-1.07049	NA	-0.849836
FJOH_RS07245	Fjoh_1395	Phosphoglycolate phosphatase	NA	NA	-0.528163	NA	NA
FJOH_RS07250	Fjoh_1396	putative protein	NA	NA	-0.591271	NA	NA
FJOH_RS07255	Fjoh_1397	Glycerophosphodiester phosphodiesterase	NA	NA	NA	NA	NA
FJOH_RS07260	Fjoh_1398	Periplasmic alpha-amylase	1.22464	NA	2.39683	-0.818144	1.57868
FJOH_RS07265	Fjoh_1399	Cyclomaltodextrinase	3.33357	-2.25776	1.12047	NA	1.0754
FJOH_RS07270	Fjoh_1400	Glucan 1,4-alpha-glucosidase SusB	2.9544	-1.81914	1.00863	NA	1.13508
FJOH_RS07275	Fjoh_1401	Maltose phosphorylase	4.68749	-2.94043	1.22011	NA	1.74693
FJOH_RS07280	Fjoh_1402	Beta-phosphoglucomutase	4.80195	-3.43337	0.835619	NA	1.36668
FJOH_RS07285	Fjoh_1403	hypothetical protein	4.99662	-4.25011	NA	1.26179	0.745432
FJOH_RS07290	Fjoh_1404	HTH-type transcriptional regulator DegA	-0.697251	0.708448	0.688734	-0.677327	NA
FJOH_RS07295	Fjoh_1405	TonB-dependent receptor SusC	5.876	-3.54915	1.72881	NA	2.32687
FJOH_RS07300	Fjoh_1406	Starch-binding protein SusD	5.62443	-3.09029	2.69963	NA	2.53426
FJOH_RS07305	Fjoh_1407	hypothetical protein	5.2901	-2.96638	2.54196	NA	2.32383
FJOH_RS07310	Fjoh_1408	Malto-oligosyltrehalose trehalohydrolase	6.2433	-4.67002	0.867753	NA	1.57243
FJOH_RS07315	NO_OLD_TAG_61	hypothetical protein	NA	NA	NA	NA	NA
FJOH_RS07320	Fjoh_1409	Proline/betaine transporter	1.97337	-1.12362	1.64997	NA	0.846284
FJOH_RS07325	Fjoh_1410	hypothetical protein	-2.75243	0.839701	-2.79133	0.878651	-1.91207
FJOH_RS07330	#N/A	#N/A	NA	NA	NA	NA	NA
FJOH_RS07335	Fjoh_1411	Type III pantothenate kinase	NA	NA	-0.623762	NA	NA
FJOH_RS07340	Fjoh_1412	hypothetical protein	-0.742093	0.459948	-0.70055	NA	NA
FJOH_RS07345	Fjoh_1413	Lipopolysaccharide export system protein LptC	-0.779654	NA	-1.09134	NA	-1.10233
FJOH_RS07350	#N/A	#N/A	NA	NA	NA	NA	NA
FJOH_RS07355	Fjoh_1414	hypothetical protein	-0.704698	NA	-1.08579	NA	-0.778073
FJOH_RS07360	Fjoh_1415	Foldase protein PrsA	-0.589413	NA	-1.56169	0.729836	-0.831831
FJOH_RS07365	Fjoh_1416	hypothetical protein	NA	-1.68911	-1.82114	NA	-1.50154
FJOH_RS07370	Fjoh_1417	hypothetical protein	NA	-0.988749	-2.64381	1.31074	-1.32982
FJOH_RS07375	Fjoh_1418	3-hydroxy-3-methylglutaryl-coenzyme A reductase	-0.593328	-0.487981	-1.46366	NA	-1.08177
FJOH_RS07380	Fjoh_1419	Prolyl tripeptidyl peptidase	1.35441	-1.80003	-1.18322	0.737357	-0.445767
FJOH_RS07385	Fjoh_1420	Dipeptide and tripeptide permease A	0.534329	-1.23496	-1.39029	0.689407	-0.700786
FJOH_RS07390	Fjoh_1421	Dipeptide and tripeptide permease A	NA	-1.49292	-2.17431	1.015	-1.15894
FJOH_RS07395	Fjoh_1422	Disulfide bond reductase DsbH	NA	NA	0.403722	-0.432104	NA
FJOH_RS07400	Fjoh_1423	hypothetical protein	3.19234	-1.96266	NA	0.920422	1.22924
FJOH_RS07405	Fjoh_1424	hypothetical protein	NA	-1.62162	NA	NA	-1.88049
FJOH_RS07410	Fjoh_1425	ComE operon protein 3	NA	NA	NA	NA	NA
FJOH_RS07415	Fjoh_1426	Murein DD-endopeptidase MepS/Murein LD-carboxypeptidase	NA	NA	-0.660116	NA	-0.745849
FJOH_RS07420	Fjoh_1427	Lipid-A-disaccharide synthase	-0.658915	NA	NA	NA	-0.503006
FJOH_RS07425	Fjoh_1428	hypothetical protein	NA	NA	NA	NA	NA
FJOH_RS07430	Fjoh_1429	5'-nucleotidase SurE	-0.604149	NA	NA	-0.681695	-0.415211
FJOH_RS07435	Fjoh_1430	Tail-specific protease	0.53219	2.34111	3.19542	NA	2.87337
FJOH_RS07440	Fjoh_1431	Nuclease	NA	2.12956	2.27917	NA	2.09402
FJOH_RS07445	Fjoh_1432	Ribulose-phosphate 3-epimerase	NA	-0.732703	NA	NA	-0.572887
FJOH_RS07450	Fjoh_1433	RNA polymerase sigma factor SigA	0.451737	-0.705252	0.968881	-1.22239	NA
FJOH_RS07455	Fjoh_1434	hypothetical protein	0.736537	-0.512854	NA	NA	NA
FJOH_RS07460	Fjoh_1435	hypothetical protein	NA	NA	NA	0.936214	NA
FJOH_RS07465	Fjoh_1436	hypothetical protein	NA	NA	NA	0.497854	0.6004
FJOH_RS07470	Fjoh_1437	hypothetical protein	NA	NA	NA	0.600545	NA
FJOH_RS07475	Fjoh_1438	hypothetical protein	0.657426	-0.756744	-1.22319	1.12342	NA
FJOH_RS07480	Fjoh_1439	hypothetical protein	NA	-1.14213	-1.24951	NA	-0.807608
FJOH_RS07485	Fjoh_1440	hypothetical protein	NA	NA	NA	NA	NA
FJOH_RS07490	Fjoh_1441	Transcriptional regulatory protein YpdB	NA	NA	NA	NA	-0.766594
FJOH_RS07495	Fjoh_1442	Sensor histidine kinase ResE	-0.606287	-0.68407	-1.92268	NA	-1.2916
FJOH_RS07500	Fjoh_1443	hypothetical protein	NA	NA	NA	NA	NA
FJOH_RS07505	Fjoh_1444	Polyribonucleotide nucleotidyltransferase	-0.889164	NA	-1.81976	0.566513	-1.25322
FJOH_RS07510	Fjoh_1445	30S ribosomal protein S15	-1.5535	NA	-1.4912	NA	-1.84297
FJOH_RS07515	Fjoh_1446	hypothetical protein	NA	-0.47242	-0.424625	NA	NA
FJOH_RS07520	Fjoh_1447	Free methionine-R-sulfoxide reductase	NA	NA	NA	NA	NA
FJOH_RS07525	Fjoh_1448	hypothetical protein	NA	NA	NA	NA	-0.707072
FJOH_RS07530	Fjoh_1449	hypothetical protein	NA	NA	-1.3196	NA	-0.8185
FJOH_RS07535	Fjoh_1450	hypothetical protein	NA	0.864177	1.0979	NA	0.693123
FJOH_RS07540	Fjoh_1451	Vitamin B12 transporter BtuB	-1.05325	3.8398	2.48013	NA	2.78808
FJOH_RS07545	Fjoh_1452	hypothetical protein	NA	3.31589	3.16291	NA	2.67646
FJOH_RS07550	Fjoh_1453	putative membrane protein	NA	0.744058	0.723699	NA	NA
FJOH_RS07555	Fjoh_1454	Peptidoglycan glycosyltransferase MrdB	NA	NA	-0.397756	NA	NA
FJOH_RS07560	Fjoh_1455	Peptidoglycan D,D-transpeptidase MrdA	NA	NA	-0.448291	0.390591	NA
FJOH_RS07565	Fjoh_1456	hypothetical protein	-0.534776	NA	-0.638043	NA	NA
FJOH_RS07570	Fjoh_1457	Cell shape-determining protein MreC	-0.454983	NA	NA	NA	NA
FJOH_RS07575	Fjoh_1458	MreB-like protein	NA	NA	0.272663	-0.422112	NA
FJOH_RS07580	Fjoh_1459	Bifunctional purine biosynthesis protein PurH	-0.52213	-0.502583	-0.789212	NA	-1.02478
FJOH_RS07585	Fjoh_1460	Macrolide export ATP-binding/permease protein MacB	NA	NA	0.475104	NA	NA
FJOH_RS07590	Fjoh_1461	Immunity protein RhsIB	NA	NA	NA	NA	NA
FJOH_RS07595	Fjoh_1462	Acetyl-coenzyme A carboxylase carboxyl transferase subunit beta	-0.549556	-0.815516	-1.92615	0.560972	-1.36514
FJOH_RS07600	Fjoh_1463	Fructose-bisphosphate aldolase class 2	NA	-1.11333	-1.83884	0.63407	-1.20474
FJOH_RS07605	Fjoh_1464	Outer membrane protein assembly factor BamA	-0.453613	0.48847	NA	NA	NA
FJOH_RS07610	Fjoh_1465	23S rRNA (uridine(2479)-2'-O)-methyltransferase	NA	NA	-1.37337	0.718471	-0.653591
FJOH_RS07615	Fjoh_1466	hypothetical protein	NA	NA	NA	NA	NA
FJOH_RS07620	Fjoh_1467	Demethylmenaquinone methyltransferase	NA	NA	NA	NA	NA
FJOH_RS07625	Fjoh_1468	Dihydrofolate reductase	NA	-0.691954	NA	NA	-0.481785
FJOH_RS07630	Fjoh_1469	hypothetical protein	NA	-0.606292	NA	NA	NA
FJOH_RS07635	Fjoh_1470	hypothetical protein	NA	NA	NA	NA	NA
FJOH_RS07640	Fjoh_1471	Thymidylate synthase	-0.426534	-0.345859	-0.624607	NA	-0.772496
FJOH_RS07645	Fjoh_1472	putative protein	-0.615571	NA	-0.542091	NA	-0.807858
FJOH_RS07650	Fjoh_1473	Electron transfer flavoprotein subunit alpha	1.30322	1.07549	2.90696	-0.528171	2.37881
FJOH_RS07655	Fjoh_1474	Electron transfer flavoprotein subunit beta	1.45544	1.18181	3.00144	NA	2.63732
FJOH_RS07660	Fjoh_1475	Pyruvate dehydrogenase E1 component subunit beta	NA	-0.802225	-1.19391	NA	-1.02661
FJOH_RS07665	Fjoh_1476	TonB-dependent receptor SusC	-0.462035	-1.10466	-2.23441	0.667478	-1.56686
FJOH_RS07670	Fjoh_1477	DNA-3-methyladenine glycosylase	NA	NA	NA	NA	NA
FJOH_RS07675	Fjoh_1478	Inorganic pyrophosphatase	-2.01288	NA	-2.59688	NA	-2.37601
FJOH_RS07680	Fjoh_1479	K(+)-stimulated pyrophosphate-energized sodium pump	2.46126	-1.15094	1.34956	NA	1.31028
FJOH_RS07685	Fjoh_1480	hypothetical protein	NA	NA	NA	NA	NA
FJOH_RS07690	Fjoh_1481	hypothetical protein	NA	NA	NA	NA	NA
FJOH_RS07695	Fjoh_1482	Deoxyadenosine/deoxycytidine kinase	-0.632281	NA	NA	NA	NA
FJOH_RS07700	Fjoh_1483	hypothetical protein	NA	NA	NA	NA	NA
FJOH_RS07705	Fjoh_1484	hypothetical protein	1.06601	NA	1.20395	NA	1.01664
FJOH_RS07710	Fjoh_1485	hypothetical protein	1.08398	NA	0.981366	NA	1.11211
FJOH_RS07715	Fjoh_1486	hypothetical protein	NA	0.960402	1.18633	NA	0.947999
FJOH_RS07720	Fjoh_1487	hypothetical protein	NA	0.874743	1.54606	-0.783989	0.761416
FJOH_RS07725	Fjoh_1488	hypothetical protein	-1.91656	1.8682	NA	NA	NA
FJOH_RS07730	Fjoh_1489	S-adenosylmethionine synthase	-2.02547	NA	-2.19236	0.469499	-1.72282
FJOH_RS07735	Fjoh_1490	Ferric enterobactin receptor	-1.88044	4.97407	2.74641	NA	3.09468
FJOH_RS07740	NO_OLD_TAG_63	hypothetical protein	NA	NA	NA	NA	NA
FJOH_RS07745	Fjoh_1491	L-methionine gamma-lyase	-2.80986	7.48572	4.4927	NA	4.67986
FJOH_RS07750	Fjoh_1492	Bifunctional aspartokinase/homoserine dehydrogenase 1	-3.71764	7.98226	3.28603	1.02903	4.31588
FJOH_RS07755	NO_OLD_TAG_64	hypothetical protein	NA	3.12863	2.91467	NA	2.54325
FJOH_RS07760	Fjoh_1493	Homoserine O-acetyltransferase	-0.834805	2.21548	0.591293	0.792767	1.38494
FJOH_RS07765	Fjoh_1494	Bifunctional aspartokinase/homoserine dehydrogenase 1	NA	2.4371	1.22963	0.855621	2.08557
FJOH_RS07770	Fjoh_1495	Protein YhfA	NA	1.14402	1.5183	NA	1.69926
FJOH_RS07775	Fjoh_1496	L-methionine gamma-lyase	NA	1.34675	0.924762	NA	1.21577
FJOH_RS07780	Fjoh_1497	hypothetical protein	NA	NA	NA	NA	NA
FJOH_RS07785	Fjoh_1498	HTH-type transcriptional regulator CymR	NA	2.27747	1.43751	NA	1.53663
FJOH_RS07790	Fjoh_1499	hypothetical protein	-5.67688	4.83491	-0.569834	NA	-0.81695
FJOH_RS07795	Fjoh_1500	hypothetical protein	-5.81263	6.56254	1.30458	-0.532421	0.772128
FJOH_RS07800	Fjoh_1501	Thioredoxin-dependent 5'-adenylylsulfate reductase	-4.95506	6.48643	1.65315	NA	1.54182
FJOH_RS07805	Fjoh_1502	Sulfate adenylyltransferase subunit 2	-4.11194	6.72182	2.61451	NA	2.61508
FJOH_RS07810	Fjoh_1503	Bifunctional enzyme CysN/CysC	-2.8169	6.44178	3.53267	NA	3.62776
FJOH_RS07815	Fjoh_1504	Sulfite reductase [ferredoxin]	-2.47983	6.35071	3.82613	NA	3.87271
FJOH_RS07820	Fjoh_1505	Uroporphyrinogen-III C-methyltransferase	-2.30324	5.60545	3.35973	NA	3.31005
FJOH_RS07825	Fjoh_1506	Siroheme synthase	-1.54447	4.28443	2.74153	NA	2.74545
FJOH_RS07830	Fjoh_1507	Ferredoxin--NADP reductase	-2.11006	2.34378	0.536046	NA	NA
FJOH_RS07835	Fjoh_1508	Methionine synthase	-1.23607	NA	-2.10217	NA	-1.73908
FJOH_RS07840	Fjoh_1509	hypothetical protein	NA	NA	NA	NA	NA
FJOH_RS07845	Fjoh_1510	Methionine synthase	-1.76303	0.556635	-1.38043	NA	-1.206
FJOH_RS07850	Fjoh_1511	5,10-methylenetetrahydrofolate reductase	-1.63011	NA	-1.84948	NA	-1.56895
FJOH_RS07855	Fjoh_1512	Demethylrebeccamycin-D-glucose O-methyltransferase	NA	-1.0947	-1.4807	NA	-1.21087
FJOH_RS07860	Fjoh_1513	C4-dicarboxylate transport protein	NA	NA	NA	NA	NA
FJOH_RS07865	Fjoh_1514	Aspartate 1-decarboxylase	NA	NA	NA	NA	NA
FJOH_RS07870	Fjoh_1515	hypothetical protein	-4.57099	5.68015	3.10646	-1.95906	1.14712
FJOH_RS07875	Fjoh_1516	putative ABC transporter ATP-binding protein YxlF	NA	NA	NA	NA	NA
FJOH_RS07880	Fjoh_1517	hypothetical protein	-3.43343	1.46126	-2.21147	NA	-1.97209
FJOH_RS07885	Fjoh_1518	hypothetical protein	-3.28384	NA	-2.39096	NA	-2.18359
FJOH_RS07890	Fjoh_1519	5-methyltetrahydropteroyltriglutamate--homocysteine methyltransferase	-2.17635	1.27405	NA	NA	-0.894651
FJOH_RS07895	Fjoh_1520	DNA-binding transcriptional activator DecR	-1.8633	2.23402	NA	NA	NA
FJOH_RS07900	Fjoh_1521	Deoxyguanosinetriphosphate triphosphohydrolase	-0.991523	0.51763	-0.685533	NA	-0.473759
FJOH_RS07905	Fjoh_1522	hypothetical protein	NA	NA	NA	NA	NA
FJOH_RS07910	Fjoh_1523	1-deoxy-D-xylulose-5-phosphate synthase	NA	NA	0.469754	-0.931339	-0.461734
FJOH_RS07915	Fjoh_1524	hypothetical protein	NA	0.799135	1.26885	-0.537671	0.73109
FJOH_RS07920	Fjoh_1525	tRNA-specific adenosine deaminase	NA	NA	NA	NA	NA
FJOH_RS07925	Fjoh_1526	hypothetical protein	NA	NA	NA	NA	NA
FJOH_RS07930	Fjoh_1527	hypothetical protein	NA	NA	NA	NA	-0.745384
FJOH_RS07935	Fjoh_1528	hypothetical protein	-1.88751	NA	-1.93488	NA	-1.71813
FJOH_RS07940	Fjoh_1529	putative lipoprotein YfhM	0.790687	NA	0.732109	0.404397	1.13654
FJOH_RS07945	Fjoh_1530	Penicillin-binding protein 1C	0.96684	-0.698632	NA	NA	NA
FJOH_RS07950	Fjoh_1531	hypothetical protein	NA	NA	NA	NA	NA
FJOH_RS07955	Fjoh_1532	Ribonuclease G	-0.713855	-1.76142	-4.22103	1.74426	-2.4758
FJOH_RS07960	Fjoh_1534	DNA-binding protein HU	-1.44118	-0.872604	-2.54136	NA	-2.314
FJOH_RS07965	Fjoh_1535	Adenine DNA glycosylase	NA	NA	-1.51162	NA	-1.31312
FJOH_RS07970	Fjoh_1536	hypothetical protein	NA	NA	NA	NA	NA
FJOH_RS07975	Fjoh_1537	hypothetical protein	-1.48428	-1.54246	-2.42281	NA	-3.05113
FJOH_RS07980	Fjoh_1538	Single-stranded DNA-binding protein	-0.662157	1.07554	0.995372	-0.581316	NA
FJOH_RS07985	Fjoh_1539	hypothetical protein	NA	NA	NA	NA	0.44257
FJOH_RS07990	Fjoh_1540	hypothetical protein	NA	NA	NA	NA	NA
FJOH_RS07995	Fjoh_1541	Mercuric transport protein periplasmic component	1.09993	-0.615538	1.06451	NA	NA
FJOH_RS08000	Fjoh_1542	putative inner membrane transporter YedA	-0.951172	0.856302	-0.65009	NA	NA
FJOH_RS08005	Fjoh_1543	hypothetical protein	NA	NA	NA	0.500609	NA
FJOH_RS08010	Fjoh_1544	putative zinc protease	NA	NA	NA	NA	NA
FJOH_RS08015	Fjoh_1545	50S ribosomal protein L21	-1.93938	NA	-1.26925	NA	-1.45827
FJOH_RS08020	Fjoh_1546	50S ribosomal protein L27	-1.64482	0.592657	-0.665814	NA	-1.05207
FJOH_RS08025	Fjoh_1547	hypothetical protein	NA	NA	-0.615458	NA	-0.70005
FJOH_RS08030	Fjoh_1548	hypothetical protein	NA	NA	-0.673746	0.696471	NA
FJOH_RS08035	Fjoh_1549	hypothetical protein	-0.594642	0.490549	0.617265	-0.720803	NA
FJOH_RS08040	Fjoh_1550	hypothetical protein	-1.47855	0.649438	-0.864204	NA	-0.828617
FJOH_RS08045	Fjoh_1551	Aminopeptidase N	0.408541	NA	NA	NA	NA
FJOH_RS08050	Fjoh_1552	Dihydrolipoyllysine-residue acetyltransferase component of pyruvate dehydrogenase complex	-0.436063	-0.653236	-1.38095	NA	-1.08932
FJOH_RS08055	Fjoh_1553	Acetoin:2,6-dichlorophenolindophenol oxidoreductase subunit alpha	NA	-0.830194	-1.18825	NA	-1.11614
FJOH_RS08060	Fjoh_1554	Cytidine deaminase	NA	NA	NA	NA	NA
FJOH_RS08065	Fjoh_1555	hypothetical protein	-0.50972	NA	-0.5528	NA	NA
FJOH_RS08070	Fjoh_1556	hypothetical protein	NA	NA	-0.410567	NA	-0.482659
FJOH_RS08075	Fjoh_1557	Hercynine oxygenase	NA	-0.489352	-1.57385	0.826851	-0.746984
FJOH_RS08080	Fjoh_1558	UDP-N-acetylmuramoyl-tripeptide--D-alanyl-D-alanine ligase	NA	-0.421517	NA	NA	-0.560055
FJOH_RS08085	Fjoh_1559	hypothetical protein	-0.926697	NA	-1.21112	NA	-0.834549
FJOH_RS08090	Fjoh_1560	TonB-dependent receptor SusC	1.42033	-1.7333	-1.02484	NA	NA
FJOH_RS08095	Fjoh_1561	hypothetical protein	1.61529	-1.62763	NA	NA	NA
FJOH_RS08100	Fjoh_1562	Glucuronoxylanase XynC	NA	-1.03939	NA	NA	NA
FJOH_RS08105	Fjoh_1563	Glucuronoxylanase XynC	NA	NA	-1.07157	NA	NA
FJOH_RS08110	Fjoh_1564	Beta-glucosidase BoGH3B	NA	NA	-0.873199	NA	NA
FJOH_RS08115	Fjoh_1565	hypothetical protein	NA	1.04052	1.74861	NA	1.29184
FJOH_RS08120	Fjoh_1566	Glucuronoxylanase XynC	NA	0.637697	NA	NA	0.84275
FJOH_RS08125	Fjoh_1567	Beta-glucosidase BoGH3B	NA	0.610356	0.711553	NA	0.805471
FJOH_RS08130	Fjoh_1568	hypothetical protein	NA	0.423431	NA	NA	0.336199
FJOH_RS08135	Fjoh_1569	hypothetical protein	2.13068	NA	3.2861	-1.4846	1.80116
FJOH_RS08140	Fjoh_1570	hypothetical protein	NA	-0.96616	NA	NA	-0.738017
FJOH_RS08145	Fjoh_1571	hypothetical protein	NA	NA	NA	NA	NA
FJOH_RS08150	Fjoh_1572	hypothetical protein	NA	NA	NA	NA	NA
FJOH_RS08155	Fjoh_1573	hypothetical protein	NA	NA	NA	NA	NA
FJOH_RS08160	Fjoh_1574	hypothetical protein	NA	NA	NA	NA	0.946673
FJOH_RS08165	Fjoh_1575	Bifunctional transcriptional activator/DNA repair enzyme Ada	NA	NA	NA	NA	0.66979
FJOH_RS08170	Fjoh_1576	Multidrug transporter EmrE	NA	NA	1.31449	-0.942749	NA
FJOH_RS08175	Fjoh_1577	hypothetical protein	NA	2.47068	1.5776	0.470746	2.04891
FJOH_RS08180	Fjoh_1578	hypothetical protein	NA	2.22795	1.79185	NA	2.30093
FJOH_RS08185	Fjoh_1579	Adenosylhomocysteinase	-0.669826	NA	-0.579359	NA	-0.55578
FJOH_RS08190	Fjoh_1580	hypothetical protein	NA	0.670216	0.869761	NA	0.535231
FJOH_RS08195	Fjoh_1581	Group 3 truncated hemoglobin ctb	-1.23691	-0.827251	NA	-1.94005	-2.06469
FJOH_RS08200	Fjoh_1582	hypothetical protein	-0.785446	-0.900988	0.662097	-2.34849	-1.68667
FJOH_RS08205	Fjoh_1583	Cyclic AMP receptor protein	NA	NA	NA	NA	NA
FJOH_RS08210	Fjoh_1584	Geranylgeranylglyceryl phosphate synthase	-0.585702	-1.68013	-2.22482	NA	-2.27022
FJOH_RS08215	Fjoh_1585	Nicotinamide riboside transporter PnuC	-0.646611	-1.18707	-2.0726	NA	-1.83722
FJOH_RS08220	Fjoh_1586	Trifunctional NAD biosynthesis/regulator protein NadR	-0.75504	NA	-1.32577	NA	-0.9467
FJOH_RS08225	Fjoh_1587	Peptidyl-tRNA hydrolase ArfB	-1.10234	NA	-1.47466	0.961423	NA
FJOH_RS08230	Fjoh_1588	Vitamin B12 transporter BtuB	-1.03673	NA	-1.39066	NA	-1.65192
FJOH_RS08235	Fjoh_1589	hypothetical protein	NA	1.35234	2.07468	-0.470884	1.60388
FJOH_RS08240	Fjoh_1590	Transcription elongation factor GreA	-1.27357	NA	-0.943079	NA	-0.786458
FJOH_RS08245	Fjoh_1591	putative HIT-like protein	-0.637734	NA	-1.07075	NA	-0.729468
FJOH_RS08250	Fjoh_1592	Sporulation kinase E	NA	0.837186	2.17002	-1.745	NA
FJOH_RS08255	Fjoh_1593	hypothetical protein	NA	0.66599	0.974322	NA	0.665394
FJOH_RS08260	Fjoh_1594	hypothetical protein	NA	NA	NA	NA	NA
FJOH_RS08265	Fjoh_1595	Leucyl/phenylalanyl-tRNA--protein transferase	NA	NA	NA	NA	NA
FJOH_RS08270	Fjoh_1596	putative protein YcbX	NA	NA	1.27364	NA	0.92569
FJOH_RS08275	Fjoh_1597	Sulfur carrier protein adenylyltransferase	NA	NA	NA	NA	NA
FJOH_RS08280	Fjoh_1598	2-iminoacetate synthase	NA	NA	NA	NA	NA
FJOH_RS08285	Fjoh_1599	Thiazole synthase	NA	NA	NA	NA	NA
FJOH_RS08290	Fjoh_1600	Thiamine-phosphate synthase	NA	NA	NA	NA	NA
FJOH_RS08295	Fjoh_1601	Hydroxymethylpyrimidine/phosphomethylpyrimidine kinase	NA	NA	NA	NA	NA
FJOH_RS08300	Fjoh_1602	Thiamine-phosphate synthase	NA	NA	NA	NA	NA
FJOH_RS08305	Fjoh_1603	Phosphomethylpyrimidine synthase	NA	NA	NA	NA	NA
FJOH_RS08310	Fjoh_1604	Sulfur carrier protein ThiS	NA	NA	NA	NA	NA
FJOH_RS08315	Fjoh_1605	DNA-3-methyladenine glycosylase 1	NA	NA	NA	NA	NA
FJOH_RS08320	Fjoh_1606	hypothetical protein	-1.93116	NA	-1.79242	NA	-1.74492
FJOH_RS08325	Fjoh_1607	hypothetical protein	NA	NA	NA	NA	NA
FJOH_RS08330	Fjoh_1608	Dipeptidyl carboxypeptidase	1.14245	NA	0.963341	NA	0.804195
FJOH_RS08335	Fjoh_1609	Elongation factor Ts	-1.43916	0.703567	-1.33044	0.594865	-0.735561
FJOH_RS08340	Fjoh_1610	30S ribosomal protein S2	-1.70182	0.724115	-1.58367	0.605981	-0.977678
FJOH_RS08345	Fjoh_1611	30S ribosomal protein S9	-1.62669	0.679415	-1.41973	0.47248	-0.947221
FJOH_RS08350	Fjoh_1612	50S ribosomal protein L13	-1.64662	0.478628	-1.53317	NA	-1.16795
FJOH_RS08355	Fjoh_1613	hypothetical protein	NA	NA	NA	NA	NA
FJOH_RS08360	Fjoh_1614	hypothetical protein	NA	NA	NA	NA	NA
FJOH_RS08365	Fjoh_1615	HTH-type transcriptional regulator DegA	-0.546368	0.510477	NA	NA	NA
FJOH_RS08370	Fjoh_1616	hypothetical protein	-0.885384	NA	NA	NA	-0.663126
FJOH_RS08375	Fjoh_1617	DNA polymerase I	NA	NA	NA	NA	NA
FJOH_RS08380	Fjoh_1618	hypothetical protein	6.67618	-6.95304	NA	NA	NA
FJOH_RS08385	Fjoh_1619	hypothetical protein	6.86989	-5.03772	NA	4.17073	1.82046
FJOH_RS08390	Fjoh_1620	putative transcriptional regulatory protein YedW	1.46503	1.54411	3.30806	NA	3.01027
FJOH_RS08395	Fjoh_1621	Alkaline phosphatase synthesis sensor protein PhoR	2.34386	0.810735	3.16937	NA	3.15554
FJOH_RS08400	Fjoh_1622	hypothetical protein	7.1512	-4.91785	2.11546	NA	2.23369
FJOH_RS08405	Fjoh_1623	3',5'-cyclic adenosine monophosphate phosphodiesterase CpdA	0.662811	0.844991	1.43389	NA	1.50795
FJOH_RS08410	Fjoh_1624	Thioredoxin-like protein	NA	NA	1.45614	NA	1.24682
FJOH_RS08415	Fjoh_1625	Peptidoglycan-N-acetylglucosamine deacetylase	NA	1.42972	2.41121	NA	1.70922
FJOH_RS08420	Fjoh_1626	hypothetical protein	NA	NA	-0.411937	0.467964	NA
FJOH_RS08425	#N/A	#N/A	NA	NA	NA	NA	NA
FJOH_RS08430	#N/A	#N/A	NA	NA	NA	NA	NA
FJOH_RS08435	NO_OLD_TAG_65	hypothetical protein	NA	NA	NA	NA	NA
FJOH_RS08440	Fjoh_1627	Universal stress protein	NA	1.33389	1.60992	NA	1.3783
FJOH_RS08445	Fjoh_1628	Ribosome maturation factor RimP	-1.07423	NA	-1.02769	NA	-0.771016
FJOH_RS08450	Fjoh_1629	Transcription termination/antitermination protein NusA	-0.431791	NA	NA	NA	NA
FJOH_RS08455	Fjoh_1630	Translation initiation factor IF-2	-0.433943	0.409296	NA	NA	NA
FJOH_RS08460	Fjoh_1631	Major phosphate-irrepressible acid phosphatase	NA	NA	NA	NA	NA
FJOH_RS08465	Fjoh_1632	hypothetical protein	NA	NA	NA	-0.921876	NA
FJOH_RS08470	Fjoh_1633	hypothetical protein	NA	1.95963	2.2849	NA	1.84501
FJOH_RS08475	Fjoh_1634	Menaquinone reductase, multiheme cytochrome c subunit	NA	-1.22806	-2.38299	1.00236	-1.38057
FJOH_RS08480	Fjoh_1635	Menaquinone reductase, iron-sulfur cluster-binding subunit	-0.378643	-0.675486	-2.14462	1.09047	-1.05414
FJOH_RS08485	Fjoh_1636	hypothetical protein	NA	-0.58937	-2.04318	1.12297	-0.920173
FJOH_RS08490	Fjoh_1637	hypothetical protein	NA	-0.65488	-2.07433	1.09287	-0.981307
FJOH_RS08495	Fjoh_1638	hypothetical protein	NA	-0.63776	-2.1401	1.34014	-0.799641
FJOH_RS08500	Fjoh_1639	hypothetical protein	-0.424401	-0.762402	-2.3754	1.18849	-1.18684
FJOH_RS08505	Fjoh_1640	Alternative cytochrome c oxidase subunit 2	-0.457799	-0.658807	-2.29733	1.18061	-1.11664
FJOH_RS08510	Fjoh_1641	Alternative cytochrome c oxidase subunit 1	-0.701049	-0.57709	-2.30486	1.02668	-1.27816
FJOH_RS08515	Fjoh_1642	Holliday junction ATP-dependent DNA helicase RuvB	NA	NA	NA	NA	NA
FJOH_RS08520	Fjoh_1643	Pentalenene oxygenase	NA	-0.544755	-0.967831	NA	-0.740291
FJOH_RS08525	Fjoh_1644	Epoxyqueuosine reductase	NA	NA	0.800624	NA	NA
FJOH_RS08530	Fjoh_1645	hypothetical protein	3.2528	-3.49299	NA	NA	NA
FJOH_RS08535	Fjoh_1646	hypothetical protein	2.94553	-2.58853	NA	NA	NA
FJOH_RS08540	Fjoh_1647	Photosystem I P700 chlorophyll a apoprotein A2	2.53528	-3.58145	NA	NA	NA
FJOH_RS08545	Fjoh_1648	hypothetical protein	NA	NA	NA	NA	NA
FJOH_RS08550	Fjoh_1649	Antitoxin HipB	NA	NA	NA	NA	NA
FJOH_RS08560	Fjoh_1650	Inosine-5'-monophosphate dehydrogenase	5.59473	NA	4.89217	NA	5.34233
FJOH_RS08565	Fjoh_1651	NADP-dependent malic enzyme	NA	-0.539451	-1.15476	0.517964	-0.636777
FJOH_RS08570	Fjoh_1652	Holliday junction ATP-dependent DNA helicase RuvA	NA	-1.17667	-1.73856	NA	-1.10629
FJOH_RS08575	Fjoh_1653	hypothetical protein	NA	-1.34314	-2.20761	0.533655	-1.67389
FJOH_RS08580	Fjoh_1654	Glycine cleavage system H protein	-0.871833	NA	-0.946239	NA	-1.098
FJOH_RS08585	Fjoh_1655	hypothetical protein	-0.658811	-0.546244	-1.0399	NA	-1.20539
FJOH_RS08590	Fjoh_1656	Deoxyribose-phosphate aldolase 1	NA	-1.02474	-1.52492	NA	-1.40498
FJOH_RS08595	Fjoh_1657	hypothetical protein	-0.627734	-0.578811	-2.11787	0.910634	-1.20686
FJOH_RS08600	Fjoh_1658	Protoheme IX farnesyltransferase 1	NA	-1.26163	-1.16171	NA	-1.34784
FJOH_RS08605	Fjoh_1659	Cytochrome c oxidase subunit 3	NA	-1.20112	-1.93765	NA	-1.44124
FJOH_RS08610	Fjoh_1660	Cytochrome c oxidase subunit 3	NA	-1.14756	-1.708	NA	-1.33623
FJOH_RS08615	Fjoh_1661	hypothetical protein	-0.579603	-0.956301	-1.44664	NA	-1.53607
FJOH_RS08620	Fjoh_1662	hypothetical protein	0.484004	NA	0.557616	NA	0.565889
FJOH_RS08625	Fjoh_1663	SCO1 protein	0.432862	NA	NA	NA	0.384839
FJOH_RS08630	Fjoh_1664	hypothetical protein	0.407267	-0.558168	NA	NA	NA
FJOH_RS08635	Fjoh_1665	hypothetical protein	NA	NA	-0.824693	NA	NA
FJOH_RS08640	Fjoh_1666	hypothetical protein	NA	-0.647468	-0.584099	NA	-0.609202
FJOH_RS08645	Fjoh_1667	putative ABC transporter ATP-binding protein YknY	2.53835	-0.916801	2.1088	NA	1.62177
FJOH_RS08650	Fjoh_1668	Macrolide export ATP-binding/permease protein MacB	2.88249	-1.21922	1.34395	NA	1.6633
FJOH_RS08655	Fjoh_1669	Macrolide export ATP-binding/permease protein MacB	2.38579	-0.95231	0.833583	0.599263	1.43346
FJOH_RS08660	Fjoh_1670	Macrolide export protein MacA	2.81552	-1.43025	0.719325	0.665423	1.38516
FJOH_RS08665	Fjoh_1671	Outer membrane efflux protein BepC	1.95363	-1.43622	NA	0.684433	0.51718
FJOH_RS08670	Fjoh_1672	Macrolide export protein MacA	0.772111	-1.20771	-1.01432	0.57839	-0.435812
FJOH_RS08675	Fjoh_1673	tRNA threonylcarbamoyladenosine biosynthesis protein TsaB	NA	-1.11021	-1.29794	NA	-1.31016
FJOH_RS08680	Fjoh_1674	Small-conductance mechanosensitive channel	-1.08244	NA	-1.02176	NA	-0.97883
FJOH_RS08685	Fjoh_1675	hypothetical protein	NA	NA	NA	NA	NA
FJOH_RS08690	Fjoh_1676	Fe/S biogenesis protein NfuA	NA	0.863479	1.69671	-0.632713	1.06399
FJOH_RS08695	Fjoh_1677	hypothetical protein	-0.803655	NA	-1.7013	NA	-1.16039
FJOH_RS08700	Fjoh_1678	Protein YrdA	-0.750986	NA	-1.40999	NA	-0.814041
FJOH_RS08705	Fjoh_1679	Transcriptional regulatory protein BtsR	0.786156	1.22187	2.23233	NA	2.01082
FJOH_RS08710	Fjoh_1680	Chlorocatechol 1,2-dioxygenase	1.36527	0.873417	1.98669	NA	2.24174
FJOH_RS08715	Fjoh_1681	Sensor histidine kinase YpdA	NA	0.729116	1.52769	NA	1.25264
FJOH_RS08720	Fjoh_1682	hypothetical protein	NA	NA	NA	NA	NA
FJOH_RS08725	Fjoh_1683	N-acetylneuraminate epimerase	NA	NA	NA	NA	NA
FJOH_RS08730	Fjoh_1684	hypothetical protein	NA	NA	NA	NA	NA
FJOH_RS08735	Fjoh_1685	hypothetical protein	NA	NA	NA	NA	NA
FJOH_RS08740	Fjoh_1686	hypothetical protein	NA	NA	NA	NA	NA
FJOH_RS08745	Fjoh_1687	Glutamate racemase	NA	0.607832	0.695888	NA	0.361886
FJOH_RS08750	Fjoh_1688	hypothetical protein	-0.9872	1.23355	0.930277	-0.683582	NA
FJOH_RS08755	Fjoh_1689	hypothetical protein	NA	1.47463	1.09842	NA	1.34532
FJOH_RS08760	Fjoh_1690	Outer membrane protein assembly factor BamA	NA	0.725612	NA	0.657344	0.470211
FJOH_RS08765	Fjoh_1691	Ditrans,polycis-undecaprenyl-diphosphate synthase ((2E,6E)-farnesyl-diphosphate specific)	NA	NA	-1.23943	0.614228	-0.625044
FJOH_RS08770	Fjoh_1692	hypothetical protein	-0.647824	NA	-1.13835	NA	-1.01101
FJOH_RS08775	Fjoh_1693	NAD kinase	NA	NA	NA	NA	NA
FJOH_RS08780	Fjoh_1694	hypothetical protein	NA	NA	NA	NA	NA
FJOH_RS08785	Fjoh_1695	Pyridoxine 5'-phosphate synthase	NA	-0.418964	NA	NA	NA
FJOH_RS08790	Fjoh_1696	hypothetical protein	-1.04857	NA	-1.12096	NA	-1.3769
FJOH_RS08795	Fjoh_1697	hypothetical protein	-1.7012	NA	-1.38778	NA	-1.37019
FJOH_RS08800	Fjoh_1698	hypothetical protein	-1.91297	NA	-3.32646	0.915253	-2.41023
FJOH_RS08805	Fjoh_1699	Esterase YbfF	-0.534266	NA	NA	NA	NA
FJOH_RS08810	Fjoh_1700	hypothetical protein	NA	NA	0.74728	-0.803505	NA
FJOH_RS08815	Fjoh_1701	Trigger factor	-1.02961	NA	-1.6333	0.453236	-1.18005
FJOH_RS08820	Fjoh_1702	ATP-dependent Clp protease proteolytic subunit	NA	1.7565	2.86255	-1.0323	1.83025
FJOH_RS08825	Fjoh_1703	ATP-dependent Clp protease ATP-binding subunit ClpX	NA	0.577973	0.441888	NA	0.408101
FJOH_RS08830	Fjoh_1704	hypothetical protein	NA	NA	1.76529	NA	1.29036
FJOH_RS08835	Fjoh_1705	HTH-type transcriptional regulator CdhR	NA	NA	NA	NA	NA
FJOH_RS08840	Fjoh_1706	hypothetical protein	NA	1.06912	1.26133	NA	1.16526
FJOH_RS08845	Fjoh_1707	hypothetical protein	NA	NA	NA	NA	NA
FJOH_RS08850	Fjoh_1708	hypothetical protein	1.68775	NA	1.76508	NA	1.99481
FJOH_RS08855	Fjoh_1709	hypothetical protein	1.71252	NA	1.43259	NA	1.80083
FJOH_RS08860	Fjoh_1710	hypothetical protein	2.18924	NA	1.92393	NA	2.16854
FJOH_RS08865	Fjoh_1711	hypothetical protein	2.25539	NA	2.1014	NA	2.35775
FJOH_RS08870	Fjoh_1712	Phosphoserine phosphatase	NA	-1.06387	-1.58939	NA	-1.15988
FJOH_RS08875	Fjoh_1713	hypothetical protein	-0.914127	0.647282	NA	NA	NA
FJOH_RS08880	Fjoh_1714	hypothetical protein	-0.851992	NA	NA	NA	-0.528806
FJOH_RS08885	Fjoh_1715	Lipopolysaccharide core heptosyltransferase RfaQ	-1.50124	NA	-0.960687	NA	-0.999034
FJOH_RS08890	Fjoh_1716	hypothetical protein	NA	0.536559	NA	NA	NA
FJOH_RS08895	Fjoh_1717	Esterase EstD	1.31474	-1.02889	NA	NA	NA
FJOH_RS08900	Fjoh_1718	Protease 4	1.19487	-0.902802	0.654871	NA	NA
FJOH_RS08905	Fjoh_1719	Deoxyguanosine kinase	-0.495041	-0.542872	-0.993091	NA	-1.03824
FJOH_RS08910	Fjoh_1720	hypothetical protein	NA	NA	0.931787	NA	0.796426
FJOH_RS08915	Fjoh_1721	tRNA (guanosine(18)-2'-O)-methyltransferase	-0.626476	-1.07765	-1.72182	NA	-1.70556
FJOH_RS08920	Fjoh_1722	hypothetical protein	0.809174	NA	1.26882	-0.503774	0.765043
FJOH_RS08925	Fjoh_1723	DNA mismatch repair protein MutS	-1.38416	NA	-1.88663	NA	-1.4072
FJOH_RS08930	#N/A	#N/A	NA	NA	NA	NA	NA
FJOH_RS08935	#N/A	#N/A	NA	NA	NA	NA	NA
FJOH_RS08940	Fjoh_1724	hypothetical protein	NA	NA	NA	NA	NA
FJOH_RS08945	Fjoh_1725	hypothetical protein	-0.774812	NA	-0.760765	NA	-1.18086
FJOH_RS08950	Fjoh_1726	3-deoxy-D-manno-octulosonic acid transferase	NA	NA	-1.04742	NA	-0.763831
FJOH_RS08955	Fjoh_1727	UDP-2-acetamido-2-deoxy-3-oxo-D-glucuronate aminotransferase	NA	-0.569621	NA	NA	-0.34265
FJOH_RS08960	Fjoh_1728	UDP-glucose 4-epimerase	NA	-0.499847	-0.846141	0.43288	-0.41322
FJOH_RS08965	Fjoh_1729	putative inner membrane transporter YedA	-2.10713	0.97104	-1.25864	NA	-1.13502
FJOH_RS08970	Fjoh_1730	Malonyl CoA-acyl carrier protein transacylase	1.88231	NA	1.75391	NA	1.80467
FJOH_RS08975	Fjoh_1731	hypothetical protein	1.95137	NA	2.55878	NA	2.33811
FJOH_RS08980	Fjoh_1732	HTH-type transcriptional activator Btr	NA	-1.04478	-2.48298	1.34314	-1.13824
FJOH_RS08985	Fjoh_1733	hypothetical protein	NA	NA	2.12124	-2.08523	NA
FJOH_RS08990	Fjoh_1734	hypothetical protein	NA	NA	NA	NA	NA
FJOH_RS08995	Fjoh_1735	Quercetin 2,3-dioxygenase	NA	1.04684	1.96448	-1.43611	0.527904
FJOH_RS09000	Fjoh_1736	hypothetical protein	NA	1.51235	NA	1.20331	2.20752
FJOH_RS09005	Fjoh_1737	HTH-type transcriptional regulator RamB	NA	2.61157	1.77823	0.645896	2.42438
FJOH_RS09010	Fjoh_1738	Malate synthase A	NA	7.63416	5.73009	2.30695	8.03843
FJOH_RS09015	Fjoh_1739	Isocitrate lyase	NA	6.40723	4.72289	2.34895	7.07318
FJOH_RS09020	Fjoh_1740	hypothetical protein	NA	-0.582232	NA	NA	NA
FJOH_RS09025	Fjoh_1741	hypothetical protein	NA	NA	0.582268	NA	NA
FJOH_RS09030	Fjoh_1742	Formate-dependent phosphoribosylglycinamide formyltransferase	NA	NA	0.735976	NA	NA
FJOH_RS09040	Fjoh_1744	putative protease YdcP	-1.55983	NA	-2.58407	0.609286	-1.97468
FJOH_RS09045	Fjoh_1745	hypothetical protein	NA	-1.55933	-2.57884	NA	-2.13585
FJOH_RS09050	Fjoh_1746	hypothetical protein	NA	NA	2.25618	NA	1.67188
FJOH_RS09055	Fjoh_1747	Aspartate aminotransferase	NA	0.685033	0.732002	NA	0.902942
FJOH_RS09060	Fjoh_1748	NADPH-dependent stearoyl-CoA 9-desaturase	NA	1.27757	1.7944	NA	1.59207
FJOH_RS09065	Fjoh_1749	Ribosomal RNA small subunit methyltransferase G	NA	NA	-0.493485	NA	-0.550223
FJOH_RS09070	Fjoh_1750	hypothetical protein	NA	NA	NA	NA	NA
FJOH_RS09075	Fjoh_1751	hypothetical protein	NA	NA	NA	NA	NA
FJOH_RS09080	Fjoh_1752	hypothetical protein	NA	NA	NA	NA	NA
FJOH_RS09085	Fjoh_1753	1-pyrroline-5-carboxylate dehydrogenase	NA	0.380137	0.319832	NA	NA
FJOH_RS09090	Fjoh_1754	hypothetical protein	NA	0.846822	NA	NA	NA
FJOH_RS09095	Fjoh_1755	DNA ligase B	NA	NA	0.981916	NA	1.33143
FJOH_RS09100	Fjoh_1756	DEAD-box ATP-dependent RNA helicase CshA	1.00384	0.786934	1.41341	NA	1.79175
FJOH_RS09105	Fjoh_1757	3',5'-cyclic adenosine monophosphate phosphodiesterase CpdA	NA	1.18787	2.46247	NA	1.94556
FJOH_RS09110	Fjoh_1758	Protein ApaG	NA	0.802622	1.97692	-0.726855	1.24999
FJOH_RS09115	Fjoh_1759	hypothetical protein	NA	NA	-0.375077	NA	NA
FJOH_RS09120	Fjoh_1760	RNA polymerase-associated protein RapA	-1.90752	NA	-2.60795	0.744814	-1.86274
FJOH_RS09125	Fjoh_1761	Demethylrebeccamycin-D-glucose O-methyltransferase	-0.774306	-0.978297	-2.55183	0.798173	-1.75324
FJOH_RS09130	Fjoh_1762	Methionine aminopeptidase 1	-0.817698	-0.631587	-1.44053	NA	-1.4496
FJOH_RS09135	Fjoh_1763	hypothetical protein	NA	1.13043	1.56305	-0.91576	NA
FJOH_RS09140	Fjoh_1764	2,3-bisphosphoglycerate-independent phosphoglycerate mutase	NA	NA	0.54332	-0.524864	NA
FJOH_RS09145	Fjoh_1765	hypothetical protein	NA	NA	0.487075	-0.703557	NA
FJOH_RS09150	Fjoh_1766	hypothetical protein	1.05996	NA	0.609795	NA	0.528652
FJOH_RS09155	Fjoh_1767	hypothetical protein	NA	NA	-0.484269	NA	NA
FJOH_RS09160	#N/A	#N/A	NA	NA	NA	NA	NA
FJOH_RS09165	#N/A	#N/A	NA	NA	NA	NA	NA
FJOH_RS09170	Fjoh_1768	Peptidase E	NA	0.496263	1.12874	NA	0.788778
FJOH_RS09175	Fjoh_1769	hypothetical protein	NA	2.18837	2.83151	NA	2.63026
FJOH_RS09180	Fjoh_1770	hypothetical protein	NA	2.34035	2.94944	NA	2.8987
FJOH_RS09185	Fjoh_1771	hypothetical protein	NA	1.03843	0.936967	NA	0.627783
FJOH_RS09190	Fjoh_1772	hypothetical protein	NA	0.916688	0.877097	NA	0.540101
FJOH_RS09195	Fjoh_1773	hypothetical protein	0.427427	NA	0.533046	NA	0.661239
FJOH_RS09200	Fjoh_1774	Sec-independent protein translocase protein TatA	0.548891	0.755393	1.64324	NA	1.3046
FJOH_RS09205	Fjoh_1775	hypothetical protein	0.56887	NA	0.87485	NA	0.910371
FJOH_RS09210	Fjoh_1776	Putative O-methyltransferase	NA	NA	0.536512	-0.517054	NA
FJOH_RS09215	Fjoh_1777	hypothetical protein	NA	1.07039	2.27766	-0.822012	1.45564
FJOH_RS09220	Fjoh_1778	hypothetical protein	NA	-2.02155	-2.0202	NA	-1.95184
FJOH_RS09225	Fjoh_1779	hypothetical protein	NA	-1.61157	-2.09483	NA	-2.36877
FJOH_RS09230	Fjoh_1780	hypothetical protein	-1.06737	-1.06047	-1.61194	NA	-2.12802
FJOH_RS09235	Fjoh_1781	hypothetical protein	-1.7621	NA	-1.42281	-1.11577	-2.53877
FJOH_RS09240	Fjoh_1782	putative dual-specificity RNA methyltransferase RlmN	NA	NA	NA	NA	NA
FJOH_RS09245	Fjoh_1783	hypothetical protein	NA	2.45445	3.88204	-1.62717	2.25498
FJOH_RS09250	Fjoh_1784	All-trans-nonaprenyl-diphosphate synthase (geranyl-diphosphate specific)	-0.473026	-0.595009	-1.23629	NA	-1.06833
FJOH_RS09255	Fjoh_1785	hypothetical protein	NA	NA	NA	NA	NA
FJOH_RS09260	Fjoh_1786	hypothetical protein	-1.35579	1.29718	NA	NA	NA
FJOH_RS09265	Fjoh_1787	ECF RNA polymerase sigma factor SigE	NA	1.68442	3.43631	-1.26073	2.17608
FJOH_RS09270	Fjoh_1788	hypothetical protein	NA	1.20757	2.93806	-0.815259	2.12352
FJOH_RS09275	Fjoh_1789	hypothetical protein	1.17823	NA	2.02104	-0.709495	1.31143
FJOH_RS09280	Fjoh_1790	DNA primase	-0.774722	-0.639499	-1.27242	NA	-1.41446
FJOH_RS09285	Fjoh_1791	Putative transcriptional regulator	0.761693	-0.627629	NA	NA	NA
FJOH_RS09290	Fjoh_1792	NH(3)-dependent NAD(+) synthetase	NA	-0.469295	NA	NA	NA
FJOH_RS09295	Fjoh_1793	hypothetical protein	-0.623302	-0.467768	-0.678306	NA	-1.09144
FJOH_RS09300	Fjoh_1794	hypothetical protein	NA	NA	-1.31194	NA	-1.244
FJOH_RS09305	Fjoh_1795	hypothetical protein	NA	NA	NA	NA	NA
FJOH_RS09310	Fjoh_1796	hypothetical protein	NA	NA	NA	NA	NA
FJOH_RS09315	Fjoh_1797	hypothetical protein	NA	NA	NA	NA	NA
FJOH_RS09325	Fjoh_1798	hypothetical protein	NA	NA	NA	NA	NA
FJOH_RS09330	Fjoh_1799	hypothetical protein	NA	NA	NA	NA	NA
FJOH_RS09335	Fjoh_1800	putative GTP-binding protein EngB	NA	0.848892	0.536363	NA	NA
FJOH_RS09340	Fjoh_1801	4,5:9,10-diseco-3-hydroxy-5,9,17-trioxoandrosta-1(10),2-diene-4-oate hydrolase	-0.927583	1.00721	NA	NA	NA
FJOH_RS09345	Fjoh_1802	Transcriptional regulator MraZ	NA	0.786676	0.997551	NA	0.600512
FJOH_RS09350	Fjoh_1803	Ribosomal RNA small subunit methyltransferase H	-0.420868	0.796551	0.493209	NA	0.375783
FJOH_RS09355	Fjoh_1804	hypothetical protein	NA	0.990519	0.846323	NA	0.696868
FJOH_RS09360	Fjoh_1805	Stage V sporulation protein D	NA	1.02737	0.726405	NA	0.779982
FJOH_RS09365	Fjoh_1806	UDP-N-acetylmuramoyl-L-alanyl-D-glutamate--2,6-diaminopimelate ligase	NA	0.390081	NA	NA	NA
FJOH_RS09370	Fjoh_1807	Phospho-N-acetylmuramoyl-pentapeptide-transferase	NA	0.398435	NA	0.500724	0.437175
FJOH_RS09375	Fjoh_1808	UDP-N-acetylmuramoylalanine--D-glutamate ligase	NA	0.459994	NA	0.601304	0.609722
FJOH_RS09380	Fjoh_1809	putative peptidoglycan glycosyltransferase FtsW	NA	NA	-0.394561	0.537148	NA
FJOH_RS09385	Fjoh_1810	UDP-N-acetylglucosamine--N-acetylmuramyl-(pentapeptide) pyrophosphoryl-undecaprenol N-acetylglucosamine transferase	NA	NA	NA	0.488501	0.423853
FJOH_RS09390	Fjoh_1811	UDP-N-acetylmuramate--L-alanine ligase	-0.544596	0.671194	NA	NA	NA
FJOH_RS09395	Fjoh_1812	hypothetical protein	NA	0.4748	NA	NA	NA
FJOH_RS09400	Fjoh_1813	Cell division protein FtsA	NA	NA	0.346462	NA	0.623972
FJOH_RS09405	Fjoh_1814	Cell division protein FtsZ	0.703151	NA	0.598126	NA	0.744957
FJOH_RS09410	Fjoh_1815	putative protein YqeY	-0.702504	0.488548	NA	NA	NA
FJOH_RS09415	#N/A	#N/A	NA	NA	NA	NA	NA
FJOH_RS09420	Fjoh_1816	hypothetical protein	NA	NA	0.543418	NA	0.449521
FJOH_RS09425	Fjoh_1817	Outer membrane protein assembly factor BamB	NA	NA	NA	NA	0.457653
FJOH_RS09430	NO_OLD_TAG_68	hypothetical protein	NA	NA	NA	NA	NA
FJOH_RS09435	Fjoh_1818	putative protein YyaP	NA	NA	NA	NA	NA
FJOH_RS09440	Fjoh_1819	hypothetical protein	NA	NA	NA	NA	NA
FJOH_RS09445	Fjoh_1820	Protein MtfA	NA	NA	NA	NA	NA
FJOH_RS09450	Fjoh_1821	Putative S-adenosyl-L-methionine-dependent methyltransferase	1.56203	-1.61092	NA	NA	NA
FJOH_RS09455	Fjoh_1822	hypothetical protein	0.958877	NA	NA	NA	NA
FJOH_RS09460	Fjoh_1823	hypothetical protein	NA	NA	NA	-1.0831	-1.38847
FJOH_RS09465	Fjoh_1824	hypothetical protein	-0.653967	NA	0.598438	-1.10409	-0.506028
FJOH_RS09470	Fjoh_1825	hypothetical protein	-0.705819	NA	-1.01933	NA	-0.988086
FJOH_RS09475	Fjoh_1826	hypothetical protein	NA	NA	NA	NA	NA
FJOH_RS09480	Fjoh_1827	hypothetical protein	-2.90252	NA	-1.86843	NA	-1.54931
FJOH_RS09485	Fjoh_1828	hypothetical protein	NA	NA	-1.59552	NA	-1.73858
FJOH_RS09490	Fjoh_1829	hypothetical protein	NA	NA	NA	NA	NA
FJOH_RS09495	Fjoh_1830	hypothetical protein	NA	NA	NA	NA	NA
FJOH_RS09500	Fjoh_1831	hypothetical protein	NA	NA	NA	NA	NA
FJOH_RS09505	Fjoh_1832	hypothetical protein	NA	NA	NA	NA	NA
FJOH_RS09510	Fjoh_1833	hypothetical protein	NA	NA	NA	NA	NA
FJOH_RS09515	Fjoh_1834	Transcriptional regulatory protein BtsR	0.740935	NA	NA	NA	0.705202
FJOH_RS09520	Fjoh_1835	Sensor histidine kinase YpdA	NA	NA	NA	NA	1.07981
FJOH_RS09525	Fjoh_1836	hypothetical protein	NA	3.31286	1.98837	NA	2.62024
FJOH_RS09530	Fjoh_1837	hypothetical protein	NA	NA	NA	NA	NA
FJOH_RS09535	Fjoh_1838	Bicarbonate transporter BicA	-0.62575	NA	-0.789287	NA	-0.52287
FJOH_RS09540	Fjoh_1839	HTH-type transcriptional activator RhaS	-0.869435	1.97346	2.01865	-0.913482	1.10511
FJOH_RS09545	Fjoh_1840	Diacetyl reductase [(S)-acetoin forming]	-0.66145	1.43149	1.71652	-0.944424	0.771843
FJOH_RS09550	Fjoh_1841	hypothetical protein	NA	1.62436	1.90431	NA	1.74042
FJOH_RS09555	Fjoh_1842	60 kDa chaperonin	-1.14222	1.70596	1.23379	-0.669956	0.563824
FJOH_RS09560	Fjoh_1843	hypothetical protein	NA	0.726033	1.14044	-0.610329	0.529677
FJOH_RS09565	Fjoh_1844	10 kDa chaperonin	-0.959973	1.35269	1.0466	-0.653083	0.393414
FJOH_RS09570	Fjoh_1845	hypothetical protein	-0.804799	NA	-0.722997	NA	-0.720798
FJOH_RS09580	Fjoh_1847	hypothetical protein	NA	0.639567	0.514049	NA	0.442746
FJOH_RS09585	Fjoh_1848	Regulatory protein AtoC	NA	NA	NA	NA	NA
FJOH_RS09590	Fjoh_1849	hypothetical protein	NA	NA	-1.35573	NA	-0.637639
FJOH_RS09595	Fjoh_1850	tRNA-2-methylthio-N(6)-dimethylallyladenosine synthase	NA	-0.554176	-0.698619	NA	-0.68764
FJOH_RS09600	Fjoh_1851	DNA topoisomerase 1	-0.554789	NA	-1.50957	0.767158	-0.742358
FJOH_RS09605	Fjoh_1852	Formimidoylglutamase	-0.659189	-0.482451	-2.13143	0.989189	-1.14188
FJOH_RS09610	Fjoh_1853	Serine/threonine-protein kinase pkn1	NA	NA	-0.773249	0.416067	-0.357174
FJOH_RS09615	Fjoh_1854	hypothetical protein	NA	NA	-0.784554	0.622292	NA
FJOH_RS09620	Fjoh_1855	hypothetical protein	NA	NA	-1.60425	1.06848	-0.535749
FJOH_RS09625	Fjoh_1856	hypothetical protein	-0.453291	NA	-1.42477	0.606278	-0.818482
FJOH_RS09630	Fjoh_1857	hypothetical protein	NA	NA	NA	NA	NA
FJOH_RS09635	Fjoh_1858	Glycine oxidase	NA	NA	0.72358	-0.511889	NA
FJOH_RS09640	Fjoh_1859	hypothetical protein	NA	NA	0.92022	-0.558061	NA
FJOH_RS09645	Fjoh_1860	putative ABC transporter ATP-binding protein YheS	-0.313908	NA	-0.61308	0.497063	NA
FJOH_RS09650	Fjoh_1861	hypothetical protein	NA	NA	0.650592	-0.730288	NA
FJOH_RS09655	Fjoh_1862	Lipid kinase YegS	1.34666	0.478893	2.20276	NA	1.82617
FJOH_RS09660	Fjoh_1863	hypothetical protein	NA	1.15055	1.41315	NA	1.28906
FJOH_RS09665	Fjoh_1864	hypothetical protein	1.80834	-0.971216	0.701832	NA	0.83644
FJOH_RS09670	Fjoh_1865	hypothetical protein	NA	NA	0.567645	-0.604365	NA
FJOH_RS09675	Fjoh_1866	hypothetical protein	1.52372	NA	2.13042	NA	1.62345
FJOH_RS09680	Fjoh_1867	hypothetical protein	NA	NA	NA	NA	NA
FJOH_RS09685	Fjoh_1868	hypothetical protein	-2.54016	NA	-3.2914	NA	-2.63633
FJOH_RS09690	#N/A	#N/A	NA	NA	NA	NA	NA
FJOH_RS09695	Fjoh_1869	hypothetical protein	NA	NA	NA	NA	NA
FJOH_RS09700	Fjoh_1870	hypothetical protein	NA	NA	NA	NA	NA
FJOH_RS09705	Fjoh_1871	hypothetical protein	NA	NA	NA	NA	NA
FJOH_RS09710	Fjoh_1872	hypothetical protein	-1.71571	NA	-1.69652	NA	-1.91541
FJOH_RS09720	Fjoh_1874	hypothetical protein	-1.56046	-0.872166	-3.28031	0.846974	-2.43304
FJOH_RS09725	Fjoh_1875	Vitamin B12 transporter BtuB	-1.58259	-1.58036	-4.22482	1.05933	-3.1644
FJOH_RS09730	#N/A	#N/A	NA	NA	NA	NA	NA
FJOH_RS09735	Fjoh_1876	hypothetical protein	NA	NA	NA	NA	NA
FJOH_RS09745	Fjoh_1877	hypothetical protein	-1.40345	1.4713	NA	NA	NA
FJOH_RS09750	#N/A	#N/A	NA	NA	NA	NA	NA
FJOH_RS09755	Fjoh_1878	GTPase Era	NA	NA	-0.536149	NA	NA
FJOH_RS09760	Fjoh_1879	GTPase Der	-0.957858	NA	-1.17864	NA	-1.00255
FJOH_RS09765	Fjoh_1880	hypothetical protein	0.7105	NA	1.32717	-0.726165	0.600697
FJOH_RS09770	Fjoh_1881	hypothetical protein	-2.31231	NA	-2.1242	NA	-2.25551
FJOH_RS09775	Fjoh_1882	Protein LemA	NA	6.0119	3.01784	NA	2.5683
FJOH_RS09780	Fjoh_1883	hypothetical protein	-5.12007	7.35462	4.16947	-1.09229	3.08069
FJOH_RS09785	Fjoh_1884	hypothetical protein	NA	NA	NA	NA	NA
FJOH_RS09790	Fjoh_1885	hypothetical protein	NA	NA	NA	NA	NA
FJOH_RS09795	NO_OLD_TAG_71	hypothetical protein	NA	NA	NA	NA	NA
FJOH_RS09800	NO_OLD_TAG_72	hypothetical protein	NA	NA	NA	NA	NA
FJOH_RS09805	Fjoh_1887	Colicin I receptor	-6.5524	7.81119	NA	NA	1.26713
FJOH_RS09810	Fjoh_1888	Putative HTH-type transcriptional regulator	NA	NA	NA	NA	NA
FJOH_RS09815	Fjoh_1889	hypothetical protein	0.481993	1.08151	1.4024	NA	1.56384
FJOH_RS09820	Fjoh_1890	hypothetical protein	0.678856	0.865038	1.61311	NA	1.5442
FJOH_RS09825	Fjoh_1891	Protein LemA	0.696362	0.963675	2.02387	-0.363754	1.66013
FJOH_RS09830	Fjoh_1892	HTH-type transcriptional repressor BluR	NA	2.20717	2.84705	-0.81189	2.03537
FJOH_RS09835	Fjoh_1893	Murein DD-endopeptidase MepM	NA	1.83904	1.7262	NA	1.4531
FJOH_RS09840	Fjoh_1894	Alanine--tRNA ligase	-0.371279	NA	-1.01542	NA	-0.707213
FJOH_RS09845	Fjoh_1895	Multidrug resistance ABC transporter ATP-binding and permease protein	-0.852765	NA	-0.813306	NA	-1.14916
FJOH_RS09850	Fjoh_1896	hypothetical protein	-1.97176	NA	-2.25466	NA	-2.09835
FJOH_RS09855	Fjoh_1897	hypothetical protein	NA	NA	-0.523441	NA	NA
FJOH_RS09865	Fjoh_1899	hypothetical protein	-0.948528	1.11666	NA	NA	NA
FJOH_RS09870	Fjoh_1900	hypothetical protein	1.42984	NA	1.73607	NA	1.46326
FJOH_RS09875	Fjoh_1901	hypothetical protein	-0.714105	0.671628	NA	NA	NA
FJOH_RS09880	Fjoh_1902	Phenylalanine-4-hydroxylase	0.482871	0.617548	1.15332	NA	1.10049
FJOH_RS09885	Fjoh_1903	hypothetical protein	-2.41495	NA	-2.11972	NA	-2.50499
FJOH_RS09890	Fjoh_1904	Group 3 truncated hemoglobin ctb	-2.3591	NA	-1.30587	-1.38108	-2.69017
FJOH_RS09895	Fjoh_1905	Extracellular exo-alpha-L-arabinofuranosidase	1.5399	-1.93949	NA	NA	NA
FJOH_RS09900	Fjoh_1906	L-threonine dehydratase biosynthetic IlvA	-2.29724	3.89621	2.34528	-0.741609	1.60369
FJOH_RS09905	Fjoh_1907	hypothetical protein	1.42182	1.69529	3.9836	-0.866255	3.11742
FJOH_RS09910	Fjoh_1908	Urocanate hydratase	0.86011	-0.760156	NA	NA	NA
FJOH_RS09915	Fjoh_1909	Glyoxylate/hydroxypyruvate reductase B	NA	NA	NA	NA	NA
FJOH_RS09920	#N/A	#N/A	NA	NA	NA	NA	NA
FJOH_RS09925	Fjoh_1911	hypothetical protein	NA	NA	NA	NA	NA
FJOH_RS09930	Fjoh_1912	D-cysteine desulfhydrase	NA	NA	NA	NA	NA
FJOH_RS09935	Fjoh_1913	Exo-glucosaminidase LytG	NA	NA	NA	NA	NA
FJOH_RS09940	Fjoh_1914	Glutamate-1-semialdehyde 2,1-aminomutase	NA	NA	-0.365193	NA	NA
FJOH_RS09950	NO_OLD_TAG_73	hypothetical protein	3.5489	3.8596	8.60583	-1.17467	7.45323
FJOH_RS09955	Fjoh_1916	hypothetical protein	4.05131	NA	6.0107	-1.33545	4.69733
FJOH_RS09960	Fjoh_1917	D-lactate dehydrogenase	-0.926001	1.2861	0.839966	NA	NA
FJOH_RS09965	Fjoh_1918	hypothetical protein	NA	1.03184	1.70431	-0.801859	0.902008
FJOH_RS09970	Fjoh_1919	Lysine--tRNA ligase	-1.01785	NA	-1.28201	NA	-1.23803
FJOH_RS09975	Fjoh_1920	hypothetical protein	NA	NA	NA	NA	NA
FJOH_RS09980	Fjoh_1921	hypothetical protein	NA	0.524852	1.26648	-1.07826	NA
FJOH_RS09985	Fjoh_1922	Octanoyltransferase	NA	NA	0.531047	-0.416925	NA
FJOH_RS09990	Fjoh_1923	Ribonuclease HII	-1.14826	NA	-1.53414	NA	-1.22588
FJOH_RS09995	Fjoh_1924	TonB-dependent receptor SusC	NA	NA	NA	NA	NA
FJOH_RS10000	Fjoh_1925	hypothetical protein	NA	NA	1.67553	-1.56255	NA
FJOH_RS10005	Fjoh_1926	hypothetical protein	NA	NA	-0.32945	NA	-0.377667
FJOH_RS10010	Fjoh_1927	Putative cystathionine beta-synthase	NA	NA	-0.498913	NA	-0.333293
FJOH_RS10015	Fjoh_1928	hypothetical protein	NA	NA	NA	NA	NA
FJOH_RS10020	Fjoh_1929	hypothetical protein	NA	NA	NA	NA	NA
FJOH_RS10025	Fjoh_1930	putative amino acid permease YhdG	NA	-0.661595	-0.780064	0.505224	NA
FJOH_RS10030	Fjoh_1931	hypothetical protein	NA	NA	NA	NA	NA
FJOH_RS10035	Fjoh_1932	Acyl-CoA dehydrogenase	NA	-0.477565	-0.420814	NA	NA
FJOH_RS10040	Fjoh_1933	30S ribosomal protein S21	-1.86692	NA	-2.07767	NA	-2.02719
FJOH_RS10045	Fjoh_1934	Tyrosine recombinase XerD	1.3433	NA	1.54122	NA	1.72175
FJOH_RS10050	Fjoh_1935	Ribosome hibernation promoting factor	2.13882	NA	1.82508	NA	2.49062
FJOH_RS10055	#N/A	#N/A	NA	NA	NA	NA	NA
FJOH_RS10060	#N/A	#N/A	NA	NA	NA	NA	NA
FJOH_RS10065	#N/A	#N/A	NA	NA	NA	NA	NA
FJOH_RS10070	Fjoh_1936	Elongation factor Tu	-1.31174	NA	-1.32401	NA	-1.22048
FJOH_RS10075	#N/A	#N/A	NA	NA	NA	NA	NA
FJOH_RS10080	Fjoh_1937	Protein translocase subunit SecE	-1.45393	NA	-3.22279	1.0562	-2.16401
FJOH_RS10085	Fjoh_1938	Transcription termination/antitermination protein NusG	-1.15638	NA	-2.30564	0.786277	-1.51911
FJOH_RS10090	Fjoh_1939	50S ribosomal protein L11	-2.26698	0.801688	-1.8385	NA	-1.46524
FJOH_RS10095	Fjoh_1940	50S ribosomal protein L1	-2.37134	0.973208	-1.8439	0.445788	-1.39811
FJOH_RS10100	Fjoh_1941	50S ribosomal protein L10	-2.0495	0.671721	-1.76939	NA	-1.37767
FJOH_RS10105	Fjoh_1942	50S ribosomal protein L7/L12	-1.89405	0.954241	-1.27618	NA	-0.939465
FJOH_RS10110	Fjoh_1943	DNA-directed RNA polymerase subunit beta	-0.959801	0.545791	-1.32171	0.907691	NA
FJOH_RS10115	Fjoh_1944	DNA-directed RNA polymerase subunit beta'	-0.857123	NA	-0.968258	0.570196	NA
FJOH_RS10120	Fjoh_1945	hypothetical protein	-0.938997	NA	-0.698943	NA	-0.640058
FJOH_RS10125	Fjoh_1946	hypothetical protein	2.09794	-1.40988	NA	NA	NA
FJOH_RS10130	Fjoh_1947	Peptide chain release factor 3	-1.23488	-0.484483	-2.08777	NA	-1.71958
FJOH_RS10135	Fjoh_1948	Cytoplasmic alpha-amylase	4.51944	-2.55712	1.863	NA	1.96223
FJOH_RS10140	Fjoh_1949	Chaperone SurA	NA	1.16896	1.07929	0.382342	1.46168
FJOH_RS10145	Fjoh_1950	Holliday junction ATP-dependent DNA helicase RuvB	NA	NA	-0.615666	NA	NA
FJOH_RS10150	Fjoh_1951	Aconitate hydratase B	0.650637	-0.640638	0.407469	NA	NA
FJOH_RS10155	Fjoh_1952	Aconitate hydratase A	1.6121	-0.564465	1.55604	-0.508401	1.04763
FJOH_RS10160	Fjoh_1953	hypothetical protein	NA	2.14398	NA	NA	1.09434
FJOH_RS10165	Fjoh_1954	Murein DD-endopeptidase MepS/Murein LD-carboxypeptidase	-0.7381	NA	-1.41423	NA	-0.967019
FJOH_RS10170	Fjoh_1955	Regulator of RpoS	NA	NA	NA	NA	NA
FJOH_RS10175	Fjoh_1956	Aerobic respiration control sensor protein ArcB	NA	NA	-0.889385	NA	-1.04554
FJOH_RS10180	Fjoh_1957	ATP-dependent zinc metalloprotease FtsH	NA	NA	NA	NA	NA
FJOH_RS10185	Fjoh_1958	hypothetical protein	NA	NA	NA	NA	NA
FJOH_RS10190	NO_OLD_TAG_74	hypothetical protein	NA	NA	NA	NA	NA
FJOH_RS10195	Fjoh_1959	hypothetical protein	NA	NA	NA	NA	NA
FJOH_RS10200	Fjoh_1960	hypothetical protein	NA	NA	NA	NA	NA
FJOH_RS10205	Fjoh_1961	Serine/threonine exchanger SteT	NA	-0.657554	-0.86482	NA	-0.466242
FJOH_RS10210	Fjoh_1962	hypothetical protein	NA	NA	NA	-0.819394	-0.741164
FJOH_RS10215	Fjoh_1963	hypothetical protein	NA	NA	1.31454	NA	0.822897
FJOH_RS10220	Fjoh_1964	Exodeoxyribonuclease III	NA	0.88653	1.11512	-0.593261	0.521546
FJOH_RS10225	Fjoh_1965	Putative bifunctional exonuclease/endonuclease protein	NA	NA	0.770148	NA	NA
FJOH_RS10230	Fjoh_1966	Protein UmuC	NA	NA	NA	NA	NA
FJOH_RS10235	Fjoh_1967	Protein UmuD	NA	NA	NA	NA	NA
[truncated: 3,235 more rows]

## Sheet: P_DEG
geneID.ncbi	geneID.prokka	function.prokka	function.ncbi	log2FC.PvFP	log2FC.PvBP	log2FC.FPvBFP	log2FC.PvBFP
BOW65_RS00025	NMNHDCCO_05522	methyl-accepting chemotaxis protein	Methyl-accepting chemotaxis protein McpA	NA	-0.803335	-0.642233	-0.733398
BOW65_RS00050	NMNHDCCO_05517	GntR family transcriptional regulator	putative D-xylose utilization operon transcriptional repressor	NA	0.643695	0.492215	0.646619
BOW65_RS00130	NMNHDCCO_05501	slipin family protein	putative protein	NA	NA	0.533392	NA
BOW65_RS00250	NMNHDCCO_05477	gabT	5-aminovalerate aminotransferase DavT	NA	0.420631	0.38113	NA
BOW65_RS00275	NMNHDCCO_05472	oscA	hypothetical protein	NA	-1.81771	-1.74302	-1.34411
BOW65_RS00280	NMNHDCCO_05471	sulfate ABC transporter substrate-binding protein	Sulfate-binding protein	NA	NA	-1.22171	NA
BOW65_RS00375	NMNHDCCO_05452	LysR family transcriptional regulator	HTH-type transcriptional activator CmpR	NA	-1.20667	-1.26958	-0.944318
BOW65_RS00415	NMNHDCCO_05444	sigma-54-dependent Fis family transcriptional regulator	Propionate catabolism operon regulatory protein	NA	NA	-1.07853	NA
BOW65_RS00420	NMNHDCCO_05443	ABC transporter substrate-binding protein	Methionine-binding lipoprotein MetQ	NA	-0.905433	-1.00477	-0.690735
BOW65_RS00425	NMNHDCCO_05441	amino acid ABC transporter permease	Glutamine transport system permease protein GlnP	NA	-2.43128	-1.793	-2.02183
BOW65_RS00450	NMNHDCCO_05436	efflux RND transporter periplasmic adaptor subunit	Multidrug resistance protein MdtE	NA	0.648444	NA	0.638874
BOW65_RS00690	NMNHDCCO_05388	3-hydroxyacyl-CoA dehydrogenase	Fatty acid oxidation complex subunit alpha	NA	NA	NA	-0.549126
BOW65_RS00705	NMNHDCCO_05385	FdhF/YdeP family oxidoreductase	Protein YdeP	NA	1.58841	1.2758	1.47373
BOW65_RS00710	NMNHDCCO_05384	fdhD	Sulfur carrier protein FdhD	NA	1.53414	1.07275	1.30878
BOW65_RS00765	NMNHDCCO_05373	aguB	N-carbamoyl-D-amino acid hydrolase	NA	-1.21478	-1.20498	-1.3519
BOW65_RS00815	NMNHDCCO_05363	LysR family transcriptional regulator	HTH-type transcriptional activator AllS	NA	0.438239	NA	NA
BOW65_RS00875	NMNHDCCO_05351	gabP	GABA permease	NA	NA	0.670276	NA
BOW65_RS00915	NMNHDCCO_05343	alpha/beta hydrolase	2-succinyl-6-hydroxy-2%2C4-cyclohexadiene-1-carboxylate synthase	NA	-0.531608	NA	-0.536649
BOW65_RS00920	NMNHDCCO_05342	TSUP family transporter	putative membrane transporter protein YfcA	NA	NA	NA	-0.649426
BOW65_RS01135	NMNHDCCO_05299	formimidoylglutamate deiminase	8-oxoguanine deaminase	NA	1.02157	0.838944	0.917032
BOW65_RS01150	NMNHDCCO_05296	hutU	Urocanate hydratase	NA	1.32219	1.45936	1.16744
BOW65_RS01155	NMNHDCCO_05295	cytosine permease	putative allantoin permease	NA	1.17776	1.45645	1.05856
BOW65_RS01160	NMNHDCCO_05294	ABC transporter substrate-binding protein	Glycine betaine/proline betaine-binding periplasmic protein	NA	1.05027	1.56415	0.850901
BOW65_RS01170	NMNHDCCO_05292	glycine betaine/L-proline ABC transporter ATP-binding protein	Glycine betaine transport ATP-binding protein OpuAA	NA	NA	0.834509	NA
BOW65_RS01230	NMNHDCCO_05280	methyl-accepting chemotaxis protein	Methyl-accepting chemotaxis protein McpQ	NA	-0.671179	-0.687855	-0.706623
BOW65_RS01365	NMNHDCCO_05253	pilus assembly protein PilM	Cell division protein FtsA	NA	0.661656	NA	NA
BOW65_RS01425	NMNHDCCO_05242	MFS transporter	Inner membrane transport protein YnfM	NA	NA	0.61875	NA
BOW65_RS01580	NMNHDCCO_05211	methyl-accepting chemotaxis protein	Methyl-accepting chemotaxis protein McpQ	NA	-0.753651	-0.81068	-0.71814
BOW65_RS01605	NMNHDCCO_05206	putA	Bifunctional protein PutA	NA	0.90372	NA	0.912025
BOW65_RS01610	NMNHDCCO_05205	putP	Sodium/proline symporter	NA	0.835163	0.531508	0.811365
BOW65_RS01785	NMNHDCCO_05170	LysR family transcriptional regulator	HTH-type transcriptional activator AllS	NA	NA	-0.810387	NA
BOW65_RS01870	NMNHDCCO_05153	molecular chaperone	hypothetical protein	NA	0.606283	NA	NA
BOW65_RS01895	NMNHDCCO_05148	motA	Motility protein A	NA	-0.590294	-0.472485	NA
BOW65_RS01900	NMNHDCCO_05147	motB	Motility protein B	NA	NA	-0.380929	NA
BOW65_RS02190	NMNHDCCO_05090	livM	hypothetical protein	-0.903698	NA	0.74461	NA
BOW65_RS02195	NMNHDCCO_05089	ATP-binding cassette domain-containing protein	Glutamine transport ATP-binding protein GlnQ	NA	NA	0.678575	NA
BOW65_RS02200	NMNHDCCO_05088	ABC transporter ATP-binding protein	High-affinity branched-chain amino acid transport ATP-binding protein LivF	NA	NA	0.751518	NA
BOW65_RS02250	NMNHDCCO_05079	hypothetical protein	hypothetical protein	NA	-1.08348	-1.04697	-1.22197
BOW65_RS02270	NMNHDCCO_05075	FMN-dependent NADH-azoreductase	FMN-dependent NADH-azoreductase 1	NA	-1.42228	-1.53841	-1.96195
BOW65_RS02280	NMNHDCCO_05073	triacylglycerol lipase	Triacylglycerol lipase	NA	-0.801963	-0.808712	-1.03364
BOW65_RS02285	NMNHDCCO_05072	DMT family transporter	hypothetical protein	NA	-1.35918	-0.701185	-1.20443
BOW65_RS02590	NMNHDCCO_05011	hypothetical protein	hypothetical protein	NA	0.703166	NA	NA
BOW65_RS02595	NMNHDCCO_05010	PAS domain-containing protein	Sensor kinase CckA	NA	0.986314	NA	NA
BOW65_RS02625	NMNHDCCO_05004	cpaB	hypothetical protein	NA	1.04774	NA	NA
BOW65_RS02640	NMNHDCCO_05001	CpaF family protein	Putative conjugal transfer protein	NA	NA	0.595708	NA
BOW65_RS02665	NMNHDCCO_04996	autotransporter outer membrane beta-barrel domain-containing protein	Outer membrane protein B	NA	NA	-0.482776	NA
BOW65_RS02670	NMNHDCCO_04995	ShlB/FhaC/HecB family hemolysin secretion/activation protein	Heme/hemopexin transporter protein HuxB	NA	0.656478	0.633834	NA
BOW65_RS02705	NMNHDCCO_04988	cueR	HTH-type transcriptional regulator HmrR	NA	1.19033	NA	1.33429
BOW65_RS02775	NMNHDCCO_04973	8-oxoguanine deaminase	8-oxoguanine deaminase	NA	0.76896	0.453907	0.780064
BOW65_RS02810	NMNHDCCO_04966	YigZ family protein	IMPACT family member YigZ	NA	NA	NA	0.844965
BOW65_RS02825	NMNHDCCO_04963	LysR family transcriptional regulator	HTH-type transcriptional regulator BenM	NA	-0.703322	-0.676097	-0.781887
BOW65_RS02830	NMNHDCCO_04962	aspartate aminotransferase family protein	Omega-amino acid--pyruvate aminotransferase	NA	0.57835	0.533818	0.502019
BOW65_RS02905	NMNHDCCO_04948	CoA-acylating methylmalonate-semialdehyde dehydrogenase	Methylmalonate-semialdehyde dehydrogenase [acylating]	NA	0.877057	NA	NA
BOW65_RS02945	NMNHDCCO_04940	aminotransferase class III-fold pyridoxal phosphate-dependent enzyme	Putrescine aminotransferase	NA	NA	NA	-0.615932
BOW65_RS02970	NMNHDCCO_04935	MMPL family transporter	hypothetical protein	NA	NA	NA	-0.477572
BOW65_RS02980	NMNHDCCO_04933	NAD(P)H-dependent oxidoreductase	FMN-dependent NADH-azoreductase	NA	NA	-0.447788	-0.756152
BOW65_RS03095	NMNHDCCO_04912	methyl-accepting chemotaxis protein	Methyl-accepting chemotaxis protein McpS	NA	-0.88453	-0.922742	-0.715872
BOW65_RS03115	NMNHDCCO_04908	rimJ	Putative ribosomal N-acetyltransferase YdaF	NA	0.944622	0.581908	1.19643
BOW65_RS03170	NMNHDCCO_04898	tyrosine-type recombinase/integrase	Prophage integrase IntA	NA	0.775049	NA	0.776288
BOW65_RS03185	NMNHDCCO_04895	FAD-binding oxidoreductase	putative protein	NA	1.25875	1.36516	1.32272
BOW65_RS03190	NMNHDCCO_04894	lactate utilization protein	putative protein	NA	1.5532	1.3758	1.322
BOW65_RS03195	NMNHDCCO_04893	iron-sulfur cluster-binding protein	Lactate utilization protein B	NA	0.845778	0.940712	0.939778
BOW65_RS03200	NMNHDCCO_04892	(Fe-S)-binding protein	Lactate utilization protein A	NA	1.15376	1.27458	1.20876
BOW65_RS03205	NMNHDCCO_04891	L-lactate permease	Glycolate permease GlcA	NA	1.60453	1.5268	1.52134
BOW65_RS03315	NMNHDCCO_04869	triose-phosphate isomerase	Triosephosphate isomerase	NA	-0.544961	NA	NA
BOW65_RS03425	NMNHDCCO_04848	ptsP	Phosphoenolpyruvate-protein phosphotransferase	NA	-1.17702	-1.36065	-1.49842
BOW65_RS03430	NMNHDCCO_04847	pfkB	Tagatose-6-phosphate kinase	NA	-1.3821	-1.13138	-1.57135
BOW65_RS03435	NMNHDCCO_04846	PTS fructose-like transporter subunit IIB	PTS system fructose-specific EIIB'BC component	NA	-1.23833	-1.15792	-1.44941
BOW65_RS03440	NMNHDCCO_04845	alkaline phosphatase	Alkaline phosphatase D	NA	NA	-0.96301	NA
BOW65_RS03545	NMNHDCCO_04824	ABC transporter substrate-binding protein	Periplasmic dipeptide transport protein	-0.844856	NA	0.613571	NA
BOW65_RS03850	NMNHDCCO_04763	cysD	Sulfate adenylyltransferase subunit 2	NA	-0.652676	NA	NA
BOW65_RS04110	NMNHDCCO_04717	homogentisate 1,2-dioxygenase	Homogentisate 1%2C2-dioxygenase	NA	1.21589	1.02676	1.23902
BOW65_RS04115	NMNHDCCO_04716	fahA	Ureidoglycolate lyase	NA	1.18677	1.1213	NA
BOW65_RS04120	NMNHDCCO_04715	maiA	Maleylpyruvate isomerase	NA	0.781732	0.851867	0.793917
BOW65_RS04125	NMNHDCCO_04714	aromatic acid/H+ symport family MFS transporter	4-hydroxybenzoate transporter PcaK	NA	0.860337	1.28111	0.870664
BOW65_RS04135	NMNHDCCO_04712	Glu/Leu/Phe/Val dehydrogenase	Leucine dehydrogenase	NA	0.72441	NA	NA
BOW65_RS04155	NMNHDCCO_04708	HAAAP family serine/threonine permease	Serine transporter	NA	-1.65711	-1.53426	-1.79147
BOW65_RS04160	NMNHDCCO_04707	L-serine ammonia-lyase	L-serine dehydratase 2	NA	-1.47207	-1.45339	-1.40433
BOW65_RS04370	NMNHDCCO_04664	PhoH family protein	PhoH-like protein	NA	0.590048	0.732421	0.629356
BOW65_RS04375	NMNHDCCO_04663	moaC	Cyclic pyranopterin monophosphate synthase	NA	1.12515	NA	0.95339
BOW65_RS04745	NMNHDCCO_04590	NADH:flavin oxidoreductase/NADH oxidase	NADPH dehydrogenase	NA	0.561636	0.591538	NA
BOW65_RS04805	NMNHDCCO_04578	ABC transporter substrate-binding protein	Putrescine-binding periplasmic protein	NA	0.455001	0.449836	NA
BOW65_RS04810	NMNHDCCO_04577	gamma-aminobutyraldehyde dehydrogenase	Gamma-aminobutyraldehyde dehydrogenase	NA	1.04141	NA	NA
BOW65_RS04945	NMNHDCCO_04550	energy transducer TonB	hypothetical protein	NA	-1.22604	-1.25414	-1.1495
BOW65_RS04960	NMNHDCCO_04547	efflux RND transporter periplasmic adaptor subunit	Multidrug resistance protein MdtA	NA	NA	NA	-0.690489
BOW65_RS05210	NMNHDCCO_04498	S-(hydroxymethyl)glutathione dehydrogenase/class III alcohol dehydrogenase	S-(hydroxymethyl)glutathione dehydrogenase	NA	-0.511511	NA	-0.471285
BOW65_RS05215	NMNHDCCO_04497	fghA	S-formylglutathione hydrolase YeiG	NA	-0.492789	NA	-0.377405
BOW65_RS05295	NMNHDCCO_04481	hypothetical protein	hypothetical protein	NA	-0.705071	NA	-0.598551
BOW65_RS05330	NMNHDCCO_04474	phage tail protein	hypothetical protein	NA	-0.600567	-0.595932	-0.746584
BOW65_RS05340	NMNHDCCO_04472	hypothetical protein	Putative prophage major tail sheath protein	NA	-0.667048	-0.61267	-0.683468
BOW65_RS05370	NMNHDCCO_04466	phage tail protein	hypothetical protein	NA	-0.680852	NA	NA
BOW65_RS05390	NMNHDCCO_04462	phage tail protein	hypothetical protein	NA	-0.741133	-0.668509	-0.653018
BOW65_RS05400	NMNHDCCO_04460	phage tail protein	hypothetical protein	NA	-0.66552	NA	-0.651674
BOW65_RS05410	NMNHDCCO_04458	baseplate protein	hypothetical protein	NA	-0.599147	-0.610224	-0.761204
BOW65_RS05445	NMNHDCCO_04451	phage tail protein	hypothetical protein	NA	NA	-0.71281	NA
BOW65_RS05450	NMNHDCCO_04450	phage tail protein	hypothetical protein	NA	-0.756601	NA	-0.78442
BOW65_RS05455	NMNHDCCO_04449	hypothetical protein	hypothetical protein	NA	-0.638775	-0.594031	NA
BOW65_RS05470	NMNHDCCO_04446	hypothetical protein	hypothetical protein	NA	-0.658071	NA	-0.693403
BOW65_RS05490	NMNHDCCO_04442	lysis protein	hypothetical protein	NA	-0.892829	NA	-1.06936
BOW65_RS05545	NMNHDCCO_04431	ferredoxin--NADP reductase	Ferredoxin--NADP reductase	NA	-0.415138	NA	NA
BOW65_RS05895	NMNHDCCO_04360	hypothetical protein	hypothetical protein	NA	-0.952561	-0.676186	NA
[truncated: 346 more rows]

## Sheet: kec_B_DEG
geneID.ncbi	geneID.prokka	function.ncbi	function.prokka	log2FC.BPvBkec	log2FC.BFPvBFkec	log2FC.BFvBFP	log2FC.BkecvBFkec
[truncated: 595 more rows]

[truncated: 2 more sheets: kec_F_DEG, kec_P_DEG]
